# Supplementary material for: Exposing Hidden Alternative Backbone Conformations in X-ray Crystallography Using qFit
Source: PLoS Comput Biol. 2015 Oct 27;11(10):e1004507. doi: 10.1371/journal.pcbi.1004507 (PMC4624436; doi:10.1371/journal.pcbi.1004507)
Supplement: S1 Table — (XLS) [file pcbi.1004507.s003.xls]

## Sheet: SUPP TABLE - IN PROGRESS
PDB ID	chain	residue 1	residue 2	cluster nickname
1byi	A	182	183	"tweaked down"
1dgf	A	120	121	"tweaked down"
1h0h	K	957	958	"tweaked down"
1mpl	A	147	148	"tweaked down"
1wma	A	96	97	"tweaked down"
1zl0	B	77	78	"tweaked down"
2ehq	A	289	290	"tweaked down"
2ojh	A	205	206	"tweaked down"
2qng	A	38	39	"tweaked down"
2r6v	A	142	143	"tweaked down"
2v9v	A	505	506	"tweaked down"
2vbk	A	233	234	"tweaked down"
2xfr	A	192	193	"tweaked down"
3a21	A	434	435	"tweaked down"
3agn	A	55	56	"tweaked down"
3bld	A	47	48	"tweaked down"
3c4z	A	117	118	"tweaked down"
3d30	A	16	17	"tweaked down"
3ea6	A	73	74	"tweaked down"
3edn	A	221	222	"tweaked down"
3es4	A	21	22	"tweaked down"
3gkv	B	45	46	"tweaked down"
3l4p	A	748	749	"tweaked down"
3l4p	A	82	83	"tweaked down"
3lq3	A	322	323	"tweaked down"
3mcw	B	101	102	"tweaked down"
1g4i	A	23	24	"left"
1i24	A	316	317	"left"
1w7c	A	525	526	"left"
2g1u	A	51	52	"left"
2v5i	A	176	177	"left"
3bgy	B	1140	1141	"left"
3dk9	A	259	260	"left"
3isx	A	152	153	"left"
3ktc	B	326	327	"left"
3pew	A	311	312	"left"
1gv5	A	113	114	"simple down"
1hpg	A	79	80	"simple down"
1i0v	A	70	71	"simple down"
1us5	A	119	120	"simple down"
1w32	A	296	297	"simple down"
1xd3	C	115	116	"simple down"
2cdc	A	254	255	"simple down"
2f9n	B	18	19	"simple down"
2jh1	A	81	82	"simple down"
2ozh	A	136	137	"simple down"
2qap	A	282	283	"simple down"
3b5o	A	111	112	"simple down"
3bq9	B	86	87	"simple down"
3c24	B	127	128	"simple down"
3g6k	F	172	173	"simple down"
3g8h	A	31	32	"simple down"
3hl1	A	257	258	"simple down"
3ib5	A	44	45	"simple down"
3l4p	A	722	723	"simple down"
3ll7	A	282	283	"simple down"
3lm3	A	256	257	"simple down"
3ly1	C	68	69	"simple down"
3lyh	A	12	13	"simple down"
3mfd	A	162	163	"simple down"
3nyy	A	102	103	"simple down"
3os7	A	125	126	"simple down"
3ouz	B	205	206	"simple down"
3p9x	A	142	143	"simple down"
3pzw	A	456	457	"simple down"
1hx0	A	137	138	"right"
1mj5	A	8	9	"right"
1odo	A	245	246	"right"
2fb6	A	3	4	"right"
2ior	A	159	160	"right"
2o23	B	83	84	"right"
2rff	A	95	96	"right"
3e10	B	147	148	"right"
3g5s	A	158	159	"right"
3kgy	B	63	64	"right"
3kya	A	85	86	"right"
3lrt	A	124	125	"right"
3lyp	B	63	64	"right"
3m1t	A	248	249	"right"

## Sheet: Top8000
green = good peptide flip example
PDB	Resol	Chain	Peptide	O dist	C dist	CA1 dist	CA2 dist	CO angle	Notes
1byi		A	T11-E12	3.57	1.36	0.92	0.91	132.4	GOOD (but bad rota, some clashes)
1byi		A	K182-R183	3.27	1.03	0.51	1.07	131.1
1dgf		A	S120-G121	3.09	0.75	0.06	0.66	143.4	mismodeled, but genuine peptide flip -- at symm interface!
1g4i		A	N23-N24	3.46	1.28	0.83	0.55	137.2
1gci		A	G258-S259	3.37	1.51	1.45	1.21	128.9
1gv5		A	K113-R114	3.74	1.59	1.22	0.41	125.9
1gwe		A	L105-G106	3.2	0.94	0.38	0.98	141.4	GOOD, classic example
1h0h		K	M371-G372	3.51	1.32	0.46	0.11	125.3
1h0h		K	V957-G958	3.43	1.06	0.32	0.37	150.5
1hpg		A	S79-G80	3.55	1.17	0.34	0.19	151
1hx0		A	N137-D138	2.78	0.8	0.17	1.15	113.6
1i0v		A	G70-G71	3.42	1.06	0.35	0.27	149.4
1i24		A	L316-D317	3.29	1.14	0.56	0.47	122.4	GOOD
1kqr		A	G156-P157	4.22	1.87	1.06	0.16	159.8
1m1r		A	S12-G13	3.19	1.47	1.19	0.41	105.6
1m33		A	D115-E116	3.88	1.66	1.15	0.69	134
1m7s		D	N122-H123	3.53	1.17	0.52	0.37	149.8	GOOD, turn
1mj5		A	F8-G9	3.12	0.86	0.28	1.02	131.4	no -- clashing big loop thing
1mpl		A	H147-G148	2.71	0.56	0.21	1.46	123.2	GOOD
1odo		A	E245-T246	3	1.01	0.32	0.28	109.5	by heme; a bit confusing
1rhf		B	K65-S66	3.55	1.14	0.25	0.17	156
1thg		A	L172-G173	3.47	1.08	0.25	0.18	153.3	GREAT, tight example
1u6t		A	P100-G101	3.29	0.91	0.08	0.1	149.4
1us5		A	K119-D120	3.4	1.05	0.23	0.25	146.6
1w32		A	P296-G297	3.61	1.29	0.66	0.34	141.5
1w7c		A	G525-S526	2.56	0.81	0.35	0.6	93.3	GOOD? challenging coupled double 90-deg flip case
1wma		A	V96-A97	2.91	0.74	0.48	1.37	132.1	PRETTY GOOD but 2nd conf low-occ
1x9i		A	E65-V66	2.77	0.94	0.23	0.1	95.5	GOOD ~90 deg
1xd3		C	S115-G116	3.28	0.92	0.2	0.45	148.1	GREAT
1zk4		A	S141-S142	3.81	1.53	0.79	0.25	139
1zl0		B	P77-D78	3.45	1.24	0.92	1.04	135	GOOD, interesting b/c Pro = 1st residue
2abs		A	T290-A291	3.2	1.08	0.55	0.47	129
2abw		B	R121-N122	3.66	1.24	0.38	0.32	153.1
2abw		B	P179-N180	3.72	1.36	0.62	0.51	154.7
2at8		X	A101-G102	4.23	1.95	1.43	0.58	138.2
2b49		A	D834-S835	3.28	0.89	0.58	0.39	156.5
2bff		A	Q112-Y113	2.96	1.33	1.08	1.22	92.2
2bff		A	L324-S325	3.37	1.13	0.54	0.43	96.4
2bw4		A	S339-M340	3.59	1.17	0.18	0.34	157.1
2c0c		A	R44-D45	3.43	1.2	0.71	0.77	142.5
2c6z		A	P227-S228	3.17	0.87	0.36	1.13	148.6
2cdc		A	T254-G255	3.36	1	0.36	0.47	150.1
2dej		A	P144-C145	2.56	0.7	0.22	0.55	99.6
2ehq		A	T289-G290	2.96	0.66	0.17	1.14	137.2
2f4p		B	L120-G121	3.52	1.18	0.58	0.51	146.3
2f9n		B	G18-G19	3.05	0.79	0.36	0.97	140.3
2f9s		B	S138-P139	4.63	2.32	0.4	0.35	154.9
2fb6		A	A3-N4	3.57	1.27	0.66	0.45	144
2fdx		A	G57-D58	3.68	1.33	1.05	1.41	149.1
2g1u		A	S51-G52	3.1	1	0.28	0.18	121.4
2ior		A	E159-G160	2.95	0.8	0.09	0.3	121.9
2jh1		A	E81-N82	3.46	1.13	0.43	0.39	144.2
2o23		B	G83-R84	2.7	0.95	0.57	0.83	96.2
2ogi		A	A122-Q123	3.45	1.16	0.54	0.52	144.2
2ojh		A	S205-S206	3.9	1.7	1.11	1.07	151.5
2ozh		A	P136-G137	3.45	1.16	0.58	0.52	148
2ozv		A	G54-A55	3.84	1.47	0.62	0.39	150.3
2qap		A	G282-G283	2.97	0.53	0.87	0.11	172.2
2qd6		A	V50-G51	3.52	1.1	0.34	0.18	155
2qng		A	A38-G39	3.08	0.79	0.16	0.98	139.7
2r2a		A	G153-M154	3.01	1.05	1.22	1.15	118.8
2r6v		A	E142-K143	3.1	0.91	0.57	1.34	137.9
2rff		A	K95-D96	3.18	1	0.29	0.19	125.1
2v5i		A	S176-T177	2.67	0.92	0.19	0.29	90.7
2v9v		A	A505-G506	3.02	0.78	0.46	1.3	135
2vb1		A	N103-G104	3.32	1.12	0.43	0.89	131.8
2vbk		A	S233-G234	3.06	0.73	0.11	1.03	141.7
2wan		A	G386-T387	2.68	0.92	1.32	0.38	116.6
2x02		B	M19-G20	3.99	1.71	1.14	0.54	142.7
2xfr		A	Q192-S193	3.16	0.86	0.19	0.77	142.1
2xm5		A	E303-G304	3.82	1.46	0.61	0.17	147.9
2y2z		A	R87-L88	3.07	0.95	0.31	0.56	120.7
2y2z		A	N123-G124	3.88	1.43	0.31	0.31	159.7
3a21		A	A434-G435	3.12	0.85	0.4	1.16	137.2
3agn		A	C55-G56	3.27	0.93	0.24	0.69	142
3b5o		A	K111-N112	3.64	1.28	0.5	0.37	151
3bgy		B	W1140-A1141	3.07	0.9	0.16	0.44	123.6
3bjn		A	R121-E122	3.05	0.84	0.18	0.84	128.1
3bld		A	T47-A48	3.35	1.03	0.42	0.73	147.1
3bq9		B	D86-G87	3.61	1.23	0.34	0.12	151.3
3bq9		B	E203-G204	3.4	1.09	0.49	0.66	146.5
3c24		B	L127-F128	3.63	1.55	1.11	1.1	143.5
3c3m		A	M55-M56	3.32	1.03	0.36	0.51	136
3c4z		A	P117-Q118	3.47	1.1	0.37	0.51	149.8
3c5e		A	K290-F291	2.91	0.76	0.11	0.36	122.3
3d30		A	S16-G17	3.28	0.93	0.35	0.72	144.7
3d3b		A	E117-D118	3.84	1.54	1.07	0.3	139.3
3dk9		A	S259-G260	3.14	1.08	0.55	0.55	119.7
30000000000		B	E147-N148	3.48	1.12	0.28	0.28	147.3
3e+99		A	R118-Y119	3	0.78	0.39	1.33	141.3
3e+99		A	Y119-K120	4.13	1.85	1.33	0.24	138.1
3ea6		A	C73-N74	3.52	1.27	0.79	0.73	132
3edn		A	A221-G222	3.16	0.87	0.39	0.98	142.9
3eoj		A	Y123-Y124	3.33	1.18	0.58	1.2	126.1
3es4		A	E21-G22	3.32	1.07	0.57	0.73	138.7
3f1p		A	S304-G305	3.2	0.91	0.45	1	140.3
3f7w		A	D48-D49	4.08	1.71	0.92	0.35	149.9
3fcn		A	A132-G133	3.62	1.37	1.09	0.92	130.8
3fj2		A	E161-F162	3.85	1.56	1.01	0.36	139.7
3g5s		A	D158-A159	3.42	1.1	0.25	0.19	140.5
3g6k		F	E172-H173	3.53	1.15	0.33	0.27	148.1
3g7u		A	E211-S212	3.52	1.11	0.13	0.11	153.1
3g8h		A	G31-G32	3.95	1.62	1.02	0.11	140.8
3giu		A	G31-T32	3.62	1.55	1.5	1.31	126.6
3gkv		B	F45-G46	3.32	1.03	0.63	1.04	135.6
3h0u		C	R115-G116	3.07	1	0.44	0.53	117.9
3hl1		A	A257-G258	4.15	1.83	1.19	0.5	146.5
3ib5		A	T44-G45	3.98	1.6	0.59	0.53	150.7
3ie5		A	D61-G62	3.07	0.76	0.16	0.99	143.3
3ife		A	G200-G201	3.48	1.11	0.31	0.11	149.6
3ii7		A	V539-G540	3.48	1.09	0.21	0.2	150.5
3isx		A	D152-S153	2.76	0.98	0.47	0.2	91.6
3jx9		B	K63-R64	3.9	1.53	0.75	0.25	146.3
3k1t		A	R363-G364	2.71	0.56	0.04	0.77	122.7
3kff		A	E34-H35	3.58	1.27	0.68	0.58	154.5
3kgy		B	T63-G64	3.19	1	0.41	0.49	125.7
3kom		A	H68-G69	3.48	1.38	0.95	0.37	120.9
3ktc		B	S326-S327	3.1	1.1	0.75	0.46	122.9
3kya		A	K85-S86	2.74	0.86	0.32	0.34	102
3l4p		A	P82-E83	3.02	0.8	0.49	1.41	135.2
3l4p		A	A205-G206	3.41	1.29	1.18	1.24	123.6
3l4p		A	P722-G723	3.84	1.53	0.98	0.42	144.7
3l4p		A	S748-G749	3.03	0.87	0.59	1.43	130.3
3ll7		A	S62-S63	3.37	1.04	0.16	0.14	141.7
3ll7		A	P282-Y283	3.68	1.41	1.01	0.57	136.8
3lm3		A	S256-G257	3.16	0.86	0.35	0.97	143.3
3lq3		A	K322-G323	2.94	0.69	0.27	1.21	136
3lrt		A	H124-D125	3.24	1.04	0.31	0.37	129.2
3lrt		A	D162-G163	2.55	0.81	0.26	0.22	91.2
3ly1		C	L68-G69	3.35	1.09	0.55	0.76	140.7
3lyh		A	H12-G13	3.67	1.31	0.47	0.18	151
3lyp		B	R63-D64	3.05	0.79	0.12	0.71	133.7
3m1t		A	I248-K249	3.48	1.22	0.51	0.53	141.5
3m84		A	E217-G218	3.22	0.92	0.39	0.96	139.8
3m8o		H	R67-G68	3.79	1.43	0.48	0.02	149.5
3mbx		H	G141-G142	3.36	1	0.26	0.53	147.5
3mcw		B	T101-G102	3.3	0.98	0.4	0.67	142.8
3mfd		A	E162-N163	3.53	1.17	0.44	0.43	150
3mi4		A	P152-D153	3.51	1.28	0.7	0.63	137.3
3mmz		C	E64-Q65	3.19	1.01	0.32	0.32	127.1
3mqz		A	S67-H68	3.35	1.13	0.35	0.29	130.7
3n6z		A	K177-G178	3.19	0.91	0.39	0.85	141
3nyy		A	T102-G103	3.46	1.05	0.23	0.32	150
3os7		A	Q125-D126	3.81	1.4	0.41	0.21	155
3ouz		B	Q205-N206	3.37	1.06	0.48	0.78	144.4
3p1w		A	L142-M143	3.52	1.14	0.31	0.26	155.2
3p4e		A	V68-G69	2.93	0.92	0.47	0.57	116.2
3p9x		A	E142-G143	3.38	1.02	0.24	0.47	148.9
3pew		A	C311-K312	3.04	0.77	0.23	0.88	135.7
3pzw		A	A456-G457	3.33	0.92	0.23	0.2	155.1

## Sheet: Davis thesis NCS
PDB	Resol	Chain #1	Chain #2	Peptide	Notes
1C9O		A	B	Glu 36	not tight turn; loop
1CZP		A	B	Cys 46	not tight turn; metal binding loop actually modeled as alts
1IX9		A	B	Gly 135	tight turn but BIG displacement
1MN8		A,B	C,D	Gly 72	tight turn pre-Pro A,B modeled as cis peptide but should be cis+trans as alt confs! C,D modeled as trans peptide only, which is correct
1NH0		A	B	Met 36	not tight turn; more of a loop maybe not even a peptide flip -- more like a loop motion definitely fine as single-conf in each chain
1NH0		A	B	Ile 50	pretty tight turn peptide flip! should be alt confs in chain A but isn't modeled that way really cool broken symmetry at dimer interface w/ other copy of itself! (see coot*.png)
1NKI		A	B	Pro 53	tight turn modeled as 1 conf in each chain, but actually should be legit alt confs in chain A (maaaybe also B)
1ODV		A	B	Gly 115	not tight turn; loop
1OH0		A	B	Gly 64	not tight turn; loop
green = good peptide flip example

## Sheet: Davis thesis high-res
PDB	Resolution	Chain	Peptide	Notes
1GWE		A	105-106	Classic pep flip example in catalase. Tight turn. At pseudo-symm axis with chain XXX.
1IX9		A	135-136	Tight turn. But too big for qFit to model...
1MUW		A	174-175	Loop -- not tight turn. Complicated multi-residue motion.
1US0		A	93-94	90 deg pep flip. Irregular backbone -- not tight turn.
green = good peptide flip example
