# Supplementary material for: Exposing Hidden Alternative Backbone Conformations in X-ray Crystallography Using qFit
Source: PLoS Comput Biol. 2015 Oct 27;11(10):e1004507. doi: 10.1371/journal.pcbi.1004507 (PMC4624436; doi:10.1371/journal.pcbi.1004507)
Supplement: S1 Data — (tgz) [file pcbi.1004507.s004.tgz]

Archive with 8 entries (7 files):
- qfit2_paper_pep_flip_coords
- qfit2_paper_pep_flip_coords/ref_ideal1pep_supto_1byi_11-12.pdb
- qfit2_paper_pep_flip_coords/cent_clust3_2g1uFH_A_50-53_sup.pdb
- qfit2_paper_pep_flip_coords/top8000_pepflip_clusters.kin
- qfit2_paper_pep_flip_coords/cent_clust1_3mcwFH_B_100-103_sup.pdb
- qfit2_paper_pep_flip_coords/cent_clust4_3g6kFH_F_171-174_sup.pdb
- qfit2_paper_pep_flip_coords/cent_clust2_2iorFH_A_158-161_sup.pdb
- qfit2_paper_pep_flip_coords/README.txt
