# Supplementary material for: Exposing Hidden Alternative Backbone Conformations in X-ray Crystallography Using qFit
Source: PLoS Comput Biol. 2015 Oct 27;11(10):e1004507. doi: 10.1371/journal.pcbi.1004507 (PMC4624436; doi:10.1371/journal.pcbi.1004507)
Supplement: S1 Data — (tgz) [file pcbi.1004507.s004.tgz › qfit2_paper_pep_flip_coords/ref_ideal1pep_supto_1byi_11-12.pdb]

ATOM      1  CA  ALA    1       0.534  24.250   6.756  1.0   0.0 
ATOM      1  C   ALA    1       1.340  22.971   6.950  1.0   0.0 
ATOM      1  O   ALA    1       1.332  22.378   8.029  1.0   0.0 
ATOM      1  N   ALA    2       2.038  22.551   5.899  1.0   0.0 
ATOM      1  CA  ALA    2       2.851  21.342   5.952  1.0   0.0 
