# Supplementary material for: Exposing Hidden Alternative Backbone Conformations in X-ray Crystallography Using qFit
Source: PLoS Comput Biol. 2015 Oct 27;11(10):e1004507. doi: 10.1371/journal.pcbi.1004507 (PMC4624436; doi:10.1371/journal.pcbi.1004507)
Supplement: S1 Data — (tgz) [file pcbi.1004507.s004.tgz › qfit2_paper_pep_flip_coords/cent_clust3_2g1uFH_A_50-53_sup.pdb]

ATOM    374  N   PHE A  50      -4.230  24.128   7.330  1.00 16.10           N
ATOM    375  CA  PHE A  50      -3.101  23.201   7.388  1.00 12.88           C
ATOM    376  C   PHE A  50      -1.915  23.765   6.602  1.00 12.21           C
ATOM    377  O   PHE A  50      -2.079  24.190   5.439  1.00 15.53           O
ATOM    378  CB  PHE A  50      -3.483  21.832   6.831  1.00 12.75           C
ATOM    379  CG  PHE A  50      -2.354  20.855   6.856  1.00 14.29           C
ATOM    380  CD1 PHE A  50      -2.011  20.224   8.032  1.00 11.80           C
ATOM    381  CD2 PHE A  50      -1.613  20.596   5.729  1.00 13.54           C
ATOM    382  CE1 PHE A  50      -0.924  19.342   8.088  1.00 11.63           C
ATOM    383  CE2 PHE A  50      -0.565  19.681   5.779  1.00 13.85           C
ATOM    384  CZ  PHE A  50      -0.238  19.059   6.951  1.00 11.68           C
ATOM      0  H   PHE A  50      -5.070  23.732   6.957  1.00 16.10           H
ATOM      0  HA  PHE A  50      -2.817  23.081   8.444  1.00 12.88           H
ATOM      0  HB2 PHE A  50      -4.324  21.427   7.414  1.00 12.75           H
ATOM      0  HB3 PHE A  50      -3.836  21.949   5.795  1.00 12.75           H
ATOM      0  HD1 PHE A  50      -2.600  20.416   8.940  1.00 11.80           H
ATOM      0  HD2 PHE A  50      -1.847  21.112   4.786  1.00 13.54           H
ATOM      0  HE1 PHE A  50      -0.629  18.883   9.044  1.00 11.63           H
ATOM      0  HE2 PHE A  50       0.006  19.457   4.866  1.00 13.85           H
ATOM      0  HZ  PHE A  50       0.583  18.327   6.973  1.00 11.68           H
ATOM    385  N  ASER A  51      -0.784  23.876   7.308  0.50 12.58           N
ATOM    387  CA ASER A  51       0.516  24.213   6.749  0.50 14.73           C
ATOM    389  C  ASER A  51       1.362  22.976   6.947  0.50 15.70           C
ATOM    391  O  ASER A  51       1.350  22.373   8.001  0.50 18.42           O
ATOM    393  CB ASER A  51       1.148  25.387   7.515  0.50 15.11           C
ATOM    395  OG ASER A  51       2.482  25.647   7.066  0.50 18.80           O
ATOM      0  H  ASER A  51      -0.756  23.731   8.298  0.50 10.27           H
ATOM      0  HA ASER A  51       0.437  24.510   5.693  0.50 12.16           H
ATOM      0  HB2ASER A  51       0.531  26.288   7.381  0.50 11.72           H
ATOM      0  HB3ASER A  51       1.158  25.162   8.592  0.50 11.72           H
ATOM      0  HG ASER A  51       2.864  26.415   7.581  0.50 19.59           H
ATOM    386  N  BSER A  51      -0.712  23.704   7.169  0.50 10.27           N
ATOM    388  CA BSER A  51       0.421  24.415   6.578  0.50 12.16           C
ATOM    390  C  BSER A  51       1.603  23.545   6.164  0.50 11.78           C
ATOM    392  O  BSER A  51       2.620  24.094   5.752  0.50 11.54           O
ATOM    394  CB BSER A  51       0.889  25.506   7.556  0.50 11.72           C
ATOM    396  OG BSER A  51       1.467  24.936   8.709  0.50 19.59           O
ATOM    401  C   GLY A  52       2.732  20.763   4.595  1.00 13.50           C
ATOM    402  O   GLY A  52       2.242  21.413   3.652  1.00 15.53           O
ATOM    397  N  AGLY A  52       2.080  22.589   5.916  0.50 15.60           N
ATOM    399  CA AGLY A  52       2.786  21.340   5.972  0.50 14.41           C
ATOM      0  H  AGLY A  52       2.184  23.103   5.064  0.50 10.70           H
ATOM      0  HA2AGLY A  52       3.828  21.493   6.292  0.50 12.79           H
ATOM      0  HA3AGLY A  52       2.321  20.660   6.701  0.50 12.79           H
ATOM    398  N  BGLY A  52       1.486  22.218   6.300  0.50 10.70           N
ATOM    400  CA BGLY A  52       2.616  21.296   6.022  0.50 12.79           C
ATOM    403  N   PHE A  53       3.326  19.593   4.457  1.00 11.43           N
ATOM    404  CA  PHE A  53       3.573  18.998   3.170  1.00 10.62           C
ATOM    405  C   PHE A  53       2.870  17.644   3.076  1.00 12.82           C
ATOM    406  O   PHE A  53       2.738  16.940   4.069  1.00 15.20           O
ATOM    407  CB  PHE A  53       5.055  18.767   2.924  1.00 13.35           C
ATOM    408  CG  PHE A  53       5.885  20.046   2.814  1.00 16.88           C
ATOM    409  CD1 PHE A  53       5.985  20.730   1.627  1.00 19.85           C
ATOM    410  CD2 PHE A  53       6.545  20.541   3.941  1.00 21.39           C
ATOM    411  CE1 PHE A  53       6.757  21.900   1.523  1.00 14.06           C
ATOM    412  CE2 PHE A  53       7.307  21.738   3.844  1.00 22.02           C
ATOM    413  CZ  PHE A  53       7.392  22.383   2.630  1.00 18.35           C
ATOM      0  H   PHE A  53       3.645  19.041   5.228  1.00 11.43           H
ATOM      0  HA  PHE A  53       3.187  19.699   2.417  1.00 10.62           H
ATOM      0  HB2 PHE A  53       5.458  18.152   3.742  1.00 13.35           H
ATOM      0  HB3 PHE A  53       5.174  18.187   1.997  1.00 13.35           H
ATOM      0  HD1 PHE A  53       5.451  20.356   0.742  1.00 19.85           H
ATOM      0  HD2 PHE A  53       6.476  20.007   4.901  1.00 21.39           H
ATOM      0  HE1 PHE A  53       6.847  22.421   0.559  1.00 14.06           H
ATOM      0  HE2 PHE A  53       7.821  22.144   4.727  1.00 22.02           H
ATOM      0  HZ  PHE A  53       7.985  23.306   2.551  1.00 18.35           H
TER
