# Supplementary material for: Exposing Hidden Alternative Backbone Conformations in X-ray Crystallography Using qFit
Source: PLoS Comput Biol. 2015 Oct 27;11(10):e1004507. doi: 10.1371/journal.pcbi.1004507 (PMC4624436; doi:10.1371/journal.pcbi.1004507)
Supplement: S1 Data — (tgz) [file pcbi.1004507.s004.tgz › qfit2_paper_pep_flip_coords/top8000_pepflip_clusters.kin]

@text

@kinemage 1
@title {Alt-conf peptide flip clusters}
@whitebackground
@pdbfile {3pep_sup_clean_pdb_train_clust1_multimodel.pdb}
@1viewid {side}
@1span 7.4987226
@1zslab 244.0
@1center 2.0115 22.7236 6.3892
@1matrix 0.6814 -0.2789 -0.6767 -0.7269 -0.3657 -0.5813 -0.0853 0.888 -0.4519
@2viewid {top down}
@2span 12.07662
@2zslab 244.0
@2center 1.6945 22.8789 6.664
@2matrix 0.5949 0.7903 -0.1466 -0.788 0.5375 -0.3002 -0.1585 0.2941 0.9425
@3viewid {N -> C}
@3span 10.604795
@3zslab 244.0
@3center 2.0115 22.7236 6.3892
@3matrix -0.7826 -0.1771 -0.5967 -0.5361 -0.2955 0.7908 -0.3164 0.9388 0.1363
@4viewid {closeup}
@4span 4.0887074
@4zslab 131.0
@4center 1.7002 23.0696 6.3835
@4matrix 0.7689 -0.2204 -0.6002 -0.6391 -0.2345 -0.7325 0.0207 0.9468 -0.3212
@master {mainchain} indent
@master {Calphas} indent
@master {sidechain} indent
@master {H's} indent
@pointmaster 'H' {H's}
@master {alta}
@pointmaster 'a' {alta}
@master {altb}
@pointmaster 'b' {altb}
@master {protein}
@master {k=4}
@group {ref 1pep altA} dominant
@subgroup {(implied)} nobutton
@vectorlist {protein ca} off color= white master= {protein} master= {Calphas}
{ ca  ala    1  m01_idealpolyala5-beta-1pepbb-sup1byi11-12.pdb}P 0.534 24.25 6.756
{ ca  ala    2  m01_idealpolyala5-beta-1pepbb-sup1byi11-12.pdb}2.851 21.342 5.952
@vectorlist {protein mc} color= white width= 6 master= {protein} master= {mainchain}
{ ca  ala    1  m01_idealpolyala5-beta-1pepbb-sup1byi11-12.pdb}P 0.534 24.25 6.756
{ c   ala    1  m01_idealpolyala5-beta-1pepbb-sup1byi11-12.pdb}1.34 22.971 6.95
{ o   ala    1  m01_idealpolyala5-beta-1pepbb-sup1byi11-12.pdb}1.332 22.378 8.029
{ c   ala    1  m01_idealpolyala5-beta-1pepbb-sup1byi11-12.pdb}P 1.34 22.971 6.95
{ n   ala    2  m01_idealpolyala5-beta-1pepbb-sup1byi11-12.pdb}2.038 22.551 5.899
{ ca  ala    2  m01_idealpolyala5-beta-1pepbb-sup1byi11-12.pdb}2.851 21.342 5.952
@group {cluster 1} animate dominant
@subgroup {(implied)} nobutton
@vectorlist {mc} color= red alpha= 0.3529 master= {mainchain}
{ n  agly A 181  0.50 B10.10 M1 3pep_sup_clean}'a' P 3.978 27.732 5.938
{"}'a' 3.978 27.732 5.938
{ ca agly A 181  0.50 B9.49 M1 3pep_sup_clean}'a' 2.827 27.028 5.406
{ c  agly A 181  0.50 B7.86 M1 3pep_sup_clean}'a' 2.374 25.821 6.219
{ o  agly A 181  0.50 B6.78 M1 3pep_sup_clean}'a' 3.171 25.275 7.02
{ n  bgly A 181  0.50 B10.19 M1 3pep_sup_clean}'b' P 4.057 27.868 5.6
{"}'b' 4.057 27.868 5.6
{ ca bgly A 181  0.50 B9.50 M1 3pep_sup_clean}'b' 2.816 27.329 5.037
{ c  bgly A 181  0.50 B8.24 M1 3pep_sup_clean}'b' 2.361 26.094 5.789
{ o  bgly A 181  0.50 B8.88 M1 3pep_sup_clean}'b' 3.115 25.525 6.585
{ c  agly A 181  0.50 B7.86 M1 3pep_sup_clean}'a' P 2.374 25.821 6.219
{ n  alys A 182  0.47 B9.57 M1 3pep_sup_clean}'a' 1.155 25.375 6.056
{ ca alys A 182  0.47 B12.78 M1 3pep_sup_clean}'a' 0.51 24.235 6.716
{ c  alys A 182  0.47 B11.85 M1 3pep_sup_clean}'a' 1.347 22.992 6.965
{ o  alys A 182  0.47 B12.85 M1 3pep_sup_clean}'a' 1.373 22.337 8.012
{ c  bgly A 181  0.50 B8.24 M1 3pep_sup_clean}'b' P 2.361 26.094 5.789
{ n  blys A 182  0.53 B8.91 M1 3pep_sup_clean}'b' 1.134 25.612 5.538
{ ca blys A 182  0.53 B8.80 M1 3pep_sup_clean}'b' 0.774 24.438 6.335
{ c  blys A 182  0.53 B8.18 M1 3pep_sup_clean}'b' 1.642 23.232 6.013
{ o  blys A 182  0.53 B8.44 M1 3pep_sup_clean}'b' 2.277 23.109 4.967
{ c  alys A 182  0.47 B11.85 M1 3pep_sup_clean}'a' P 1.347 22.992 6.965
{ n  aarg A 183  0.51 B10.67 M1 3pep_sup_clean}'a' 2.076 22.596 5.927
{ ca aarg A 183  0.51 B10.29 M1 3pep_sup_clean}'a' 2.79 21.332 5.965
{ c  aarg A 183  0.51 B8.02 M1 3pep_sup_clean}'a' 4.292 21.483 6.152
{ o  aarg A 183  0.51 B9.18 M1 3pep_sup_clean}'a' 5.087 20.66 5.762
{ c  blys A 182  0.53 B8.18 M1 3pep_sup_clean}'b' P 1.642 23.232 6.013
{ n  barg A 183  0.49 B6.58 M1 3pep_sup_clean}'b' 1.737 22.356 7.029
{ ca barg A 183  0.49 B7.17 M1 3pep_sup_clean}'b' 2.47 21.093 6.961
{ c  barg A 183  0.49 B6.80 M1 3pep_sup_clean}'b' 3.979 21.241 6.786
{ o  barg A 183  0.49 B6.68 M1 3pep_sup_clean}'b' 4.668 20.307 6.329
{ n  ahis A 184  0.63 B11.98 M1 3pep_sup_clean}P 4.593 22.56 6.892
{ ca  his A 184  B9.75 M1 3pep_sup_clean}6.025 22.725 6.993
{ c   his A 184  B9.73 M1 3pep_sup_clean}6.757 21.625 7.75
{ o   his A 184  B10.35 M1 3pep_sup_clean}7.775 21.103 7.278
{ c  aarg A 183  0.51 B8.02 M1 3pep_sup_clean}'a' P 4.292 21.483 6.152
{ n  ahis A 184  0.63 B11.98 M1 3pep_sup_clean}'a' 4.593 22.56 6.892
{ c  barg A 183  0.49 B6.80 M1 3pep_sup_clean}'b' P 3.979 21.241 6.786
{ n  bhis A 184  0.37 B9.70 M1 3pep_sup_clean}'b' 4.586 22.408 7.062
{ ca  his A 184  B9.75 M1 3pep_sup_clean}ghost 6.025 22.725 6.993
@vectorlist {mc H} off nobutton color= red alpha= 0.3529 master= {mainchain} master= {H's}
{ n  agly A 181  0.50 B10.10 M1 3pep_sup_clean}'a' P 3.978 27.732 5.938
{ ca agly A 181  0.50 B9.49 M1 3pep_sup_clean}'a' P 2.827 27.028 5.406
{"}'a' P 2.827 27.028 5.406
{ n  alys A 182  0.47 B9.57 M1 3pep_sup_clean}'a' P 1.155 25.375 6.056
{ ca alys A 182  0.47 B12.78 M1 3pep_sup_clean}'a' P 0.51 24.235 6.716
{ n  aarg A 183  0.51 B10.67 M1 3pep_sup_clean}'a' P 2.076 22.596 5.927
{ ca aarg A 183  0.51 B10.29 M1 3pep_sup_clean}'a' P 2.79 21.332 5.965
{ n  ahis A 184  0.63 B11.98 M1 3pep_sup_clean}'a' P 4.593 22.56 6.892
{ ca  his A 184  B9.75 M1 3pep_sup_clean}'a' P 6.025 22.725 6.993
@vectorlist {Calphas} off color= white master= {Calphas}
{ ca agly A 181  0.50 B9.49 M1 3pep_sup_clean}'a' P 2.827 27.028 5.406
{"}'a' 2.827 27.028 5.406
{ ca bgly A 181  0.50 B9.50 M1 3pep_sup_clean}'b' P 2.816 27.329 5.037
{"}'b' 2.816 27.329 5.037
{ ca agly A 181  0.50 B9.49 M1 3pep_sup_clean}'a' P 2.827 27.028 5.406
{ ca alys A 182  0.47 B12.78 M1 3pep_sup_clean}'a' 0.51 24.235 6.716
{ ca bgly A 181  0.50 B9.50 M1 3pep_sup_clean}'b' P 2.816 27.329 5.037
{ ca blys A 182  0.53 B8.80 M1 3pep_sup_clean}'b' 0.774 24.438 6.335
{ ca alys A 182  0.47 B12.78 M1 3pep_sup_clean}'a' P 0.51 24.235 6.716
{ ca aarg A 183  0.51 B10.29 M1 3pep_sup_clean}'a' 2.79 21.332 5.965
{ ca blys A 182  0.53 B8.80 M1 3pep_sup_clean}'b' P 0.774 24.438 6.335
{ ca barg A 183  0.49 B7.17 M1 3pep_sup_clean}'b' 2.47 21.093 6.961
{ ca aarg A 183  0.51 B10.29 M1 3pep_sup_clean}P 2.79 21.332 5.965
{ ca  his A 184  B9.75 M1 3pep_sup_clean}6.025 22.725 6.993
{ ca barg A 183  0.49 B7.17 M1 3pep_sup_clean}P 2.47 21.093 6.961
{ ca  his A 184  B9.75 M1 3pep_sup_clean}6.025 22.725 6.993
{ ca aarg A 183  0.51 B10.29 M1 3pep_sup_clean}P 2.79 21.332 5.965
{ ca  his A 184  B9.75 M1 3pep_sup_clean}ghost 6.025 22.725 6.993
{ ca barg A 183  0.49 B7.17 M1 3pep_sup_clean}P 2.47 21.093 6.961
{ ca  his A 184  B9.75 M1 3pep_sup_clean}ghost 6.025 22.725 6.993
@vectorlist {sc} off color= red alpha= 0.3529 master= {sidechain}
{ ca alys A 182  0.47B12.78 M1 3pep_sup_clean}'a' P 0.51 24.235 6.716
{ cb alys A 182  0.47B13.18 M1 3pep_sup_clean}'a' -0.694 23.851 5.79
{ cg alys A 182  0.47B14.73 M1 3pep_sup_clean}'a' -0.613 23.933 4.296
{ cd alys A 182  0.47B29.37 M1 3pep_sup_clean}'a' -1.751 24.665 3.633
{ ce alys A 182  0.47B28.02 M1 3pep_sup_clean}'a' -1.578 25.185 2.225
{ nz alys A 182  0.47B26.71 M1 3pep_sup_clean}'a' -0.501 26.162 1.934
{ ca blys A 182  0.53B8.80 M1 3pep_sup_clean}'b' P 0.774 24.438 6.335
{ cb blys A 182  0.53B15.74 M1 3pep_sup_clean}'b' -0.738 24.1 6.283
{ cg blys A 182  0.53B19.27 M1 3pep_sup_clean}'b' -1.3 23.335 5.163
{ cd blys A 182  0.53B19.18 M1 3pep_sup_clean}'b' -2.78 23.007 5.29
{ ce blys A 182  0.53B19.00 M1 3pep_sup_clean}'b' -2.999 21.935 6.301
{ nz blys A 182  0.53B20.06 M1 3pep_sup_clean}'b' -4.105 20.978 6.415
{ ca aarg A 183  0.51B10.29 M1 3pep_sup_clean}'a' P 2.79 21.332 5.965
{ cb aarg A 183  0.51B9.39 M1 3pep_sup_clean}'a' 2.495 20.536 4.686
{ cg aarg A 183  0.51B10.79 M1 3pep_sup_clean}'a' 1.051 20.129 4.591
{ cd aarg A 183  0.51B9.86 M1 3pep_sup_clean}'a' 0.516 19.427 5.78
{ ne aarg A 183  0.51B10.01 M1 3pep_sup_clean}'a' -0.81 18.922 5.58
{ cz aarg A 183  0.51B10.44 M1 3pep_sup_clean}'a' -1.485 18.118 6.373
{ nh1aarg A 183  0.51B12.49 M1 3pep_sup_clean}'a' -0.921 17.72 7.498
{ cz aarg A 183  0.51B10.44 M1 3pep_sup_clean}'a' P -1.485 18.118 6.373
{ nh2aarg A 183  0.51B14.23 M1 3pep_sup_clean}'a' -2.754 17.666 6.111
{ ca barg A 183  0.49B7.17 M1 3pep_sup_clean}'b' P 2.47 21.093 6.961
{ cb barg A 183  0.49B7.65 M1 3pep_sup_clean}'b' 1.836 20.188 5.876
{ cg barg A 183  0.49B8.81 M1 3pep_sup_clean}'b' 0.343 19.966 6.111
{ cd barg A 183  0.49B11.20 M1 3pep_sup_clean}'b' 0.041 19.238 7.428
{ ne barg A 183  0.49B10.17 M1 3pep_sup_clean}'b' -1.344 19.32 7.834
{ cz barg A 183  0.49B10.54 M1 3pep_sup_clean}'b' -1.867 19.039 9.027
{ nh1barg A 183  0.49B12.87 M1 3pep_sup_clean}'b' -1.038 18.629 10.005
{ cz barg A 183  0.49B10.54 M1 3pep_sup_clean}'b' P -1.867 19.039 9.027
{ nh2barg A 183  0.49B13.60 M1 3pep_sup_clean}'b' -3.109 19.119 9.374
{ ca  his A 184  B9.75 M1 3pep_sup_clean}P 6.025 22.725 6.993
{ cb  his A 184  B10.00 M1 3pep_sup_clean}6.258 24.108 7.635
{ cg  his A 184  B11.50 M1 3pep_sup_clean}7.699 24.467 7.576
{ nd1 his A 184  B14.32 M1 3pep_sup_clean}8.154 25.183 6.51
{ ce1 his A 184  B14.32 M1 3pep_sup_clean}9.446 25.386 6.697
{ ne2 his A 184  B13.03 M1 3pep_sup_clean}ghost 9.825 24.849 7.851
{ cg  his A 184  B11.50 M1 3pep_sup_clean}P 7.699 24.467 7.576
{ cd2 his A 184  B12.41 M1 3pep_sup_clean}8.695 24.279 8.406
{ ne2 his A 184  B13.03 M1 3pep_sup_clean}9.825 24.849 7.851
@vectorlist {sc H} off nobutton color= red alpha= 0.3529 master= {sidechain} master= {H's}
{ cb alys A 182  0.47 B13.18 M1 3pep_sup_clean}'a' P -0.694 23.851 5.79
{"}'a' P -0.694 23.851 5.79
{ cg alys A 182  0.47 B14.73 M1 3pep_sup_clean}'a' P -0.613 23.933 4.296
{"}'a' P -0.613 23.933 4.296
{ cd alys A 182  0.47 B29.37 M1 3pep_sup_clean}'a' P -1.751 24.665 3.633
{"}'a' P -1.751 24.665 3.633
{ ce alys A 182  0.47 B28.02 M1 3pep_sup_clean}'a' P -1.578 25.185 2.225
{"}'a' P -1.578 25.185 2.225
{ nz alys A 182  0.47 B26.71 M1 3pep_sup_clean}'a' P -0.501 26.162 1.934
{"}'a' P -0.501 26.162 1.934
{"}'a' P -0.501 26.162 1.934
{ cb aarg A 183  0.51 B9.39 M1 3pep_sup_clean}'a' P 2.495 20.536 4.686
{"}'a' P 2.495 20.536 4.686
{ cg aarg A 183  0.51 B10.79 M1 3pep_sup_clean}'a' P 1.051 20.129 4.591
{"}'a' P 1.051 20.129 4.591
{ cd aarg A 183  0.51 B9.86 M1 3pep_sup_clean}'a' P 0.516 19.427 5.78
{"}'a' P 0.516 19.427 5.78
{ ne aarg A 183  0.51 B10.01 M1 3pep_sup_clean}'a' P -0.81 18.922 5.58
{ nh1aarg A 183  0.51 B12.49 M1 3pep_sup_clean}'a' P -0.921 17.72 7.498
{"}'a' P -0.921 17.72 7.498
{ nh2aarg A 183  0.51 B14.23 M1 3pep_sup_clean}'a' P -2.754 17.666 6.111
{"}'a' P -2.754 17.666 6.111
{ cb  his A 184  B10.00 M1 3pep_sup_clean}P 6.258 24.108 7.635
{"}P 6.258 24.108 7.635
{ cd2 his A 184  B12.41 M1 3pep_sup_clean}P 8.695 24.279 8.406
{ ce1 his A 184  B14.32 M1 3pep_sup_clean}P 9.446 25.386 6.697
{ ne2 his A 184  B13.03 M1 3pep_sup_clean}P 9.825 24.849 7.851
@vectorlist {mc} color= red alpha= 0.3529 master= {mainchain}
{ n   glu A 119  0.50 B7.25 M2 3pep_sup_clean}P 3.847 27.358 5.002
{"}3.847 27.358 5.002
{ ca  glu A 119  0.50 B6.49 M2 3pep_sup_clean}2.454 26.958 4.879
{ c   glu A 119  0.50 B7.94 M2 3pep_sup_clean}2.174 25.838 5.878
{ o   glu A 119  0.50 B6.13 M2 3pep_sup_clean}3.049 25.45 6.65
{ c   glu A 119  0.50 B7.94 M2 3pep_sup_clean}'a' P 2.174 25.838 5.878
{ n  aser A 120  0.50 B9.46 M2 3pep_sup_clean}'a' 0.955 25.304 5.849
{ ca aser A 120  0.50 B11.55 M2 3pep_sup_clean}'a' 0.518 24.254 6.775
{ c  aser A 120  0.50 B12.72 M2 3pep_sup_clean}'a' 1.352 22.978 6.936
{ o  aser A 120  0.50 B12.21 M2 3pep_sup_clean}'a' 1.345 22.367 8.003
{ c   glu A 119  0.50 B7.94 M2 3pep_sup_clean}'b' P 2.174 25.838 5.878
{ n  bser A 120  0.50 B8.84 M2 3pep_sup_clean}'b' 0.937 25.352 5.879
{ ca bser A 120  0.50 B10.55 M2 3pep_sup_clean}'b' 0.574 24.246 6.746
{ c  bser A 120  0.50 B11.60 M2 3pep_sup_clean}'b' 1.407 23.097 6.199
{ o  bser A 120  0.50 B11.65 M2 3pep_sup_clean}'b' 1.563 22.963 4.977
{ c  aser A 120  0.50 B12.72 M2 3pep_sup_clean}'a' P 1.352 22.978 6.936
{ n  agly A 121  B15.41 M2 3pep_sup_clean}'a' 2.045 22.555 5.883
{ ca agly A 121  B15.87 M2 3pep_sup_clean}'a' 2.835 21.339 5.988
{ c  agly A 121  B16.44 M2 3pep_sup_clean}'a' 4.321 21.597 6.122
{ o  agly A 121  B17.15 M2 3pep_sup_clean}'a' 5.136 20.695 5.898
{ c  bser A 120  0.50 B11.60 M2 3pep_sup_clean}'b' P 1.407 23.097 6.199
{ n  bgly A 121  0.50 B12.22 M2 3pep_sup_clean}'b' 1.989 22.306 7.09
{ ca bgly A 121  0.50 B13.57 M2 3pep_sup_clean}'b' 2.817 21.206 6.638
{ c  bgly A 121  0.50 B14.59 M2 3pep_sup_clean}'b' 4.296 21.532 6.747
{ o  bgly A 121  0.50 B15.55 M2 3pep_sup_clean}'b' 5.103 20.617 6.956
{ c  agly A 121  B16.44 M2 3pep_sup_clean}P 4.321 21.597 6.122
{ n   ser A 122  B14.67 M2 3pep_sup_clean}4.671 22.805 6.559
{ ca  ser A 122  B14.59 M2 3pep_sup_clean}6.074 23.201 6.693
{ c   ser A 122  B14.17 M2 3pep_sup_clean}6.627 22.794 8.064
{ o   ser A 122  B14.50 M2 3pep_sup_clean}5.867 22.441 8.968
{ c  bgly A 121  0.50 B14.59 M2 3pep_sup_clean}P 4.296 21.532 6.747
{ n   ser A 122  B14.67 M2 3pep_sup_clean}4.671 22.805 6.559
@vectorlist {mc H} off nobutton color= red alpha= 0.3529 master= {mainchain} master= {H's}
{ n   glu A 119  0.50 B7.25 M2 3pep_sup_clean}P 3.847 27.358 5.002
{ ca  glu A 119  0.50 B6.49 M2 3pep_sup_clean}P 2.454 26.958 4.879
{ n  aser A 120  0.50 B9.46 M2 3pep_sup_clean}'a' P 0.955 25.304 5.849
{ ca aser A 120  0.50 B11.55 M2 3pep_sup_clean}'a' P 0.518 24.254 6.775
{ n  agly A 121  B15.41 M2 3pep_sup_clean}'a' P 2.045 22.555 5.883
{ ca agly A 121  B15.87 M2 3pep_sup_clean}'a' P 2.835 21.339 5.988
{"}'a' P 2.835 21.339 5.988
{ ca  ser A 122  B14.59 M2 3pep_sup_clean}P 6.074 23.201 6.693
{ n   ser A 122  B14.67 M2 3pep_sup_clean}'a' P 4.671 22.805 6.559
@vectorlist {Calphas} off color= yellowtint master= {Calphas}
{ ca  glu A 119  0.50 B6.49 M2 3pep_sup_clean}P 2.454 26.958 4.879
{"}2.454 26.958 4.879
{ ca aser A 120  0.50 B11.55 M2 3pep_sup_clean}'a' 0.518 24.254 6.775
{ ca  glu A 119  0.50 B6.49 M2 3pep_sup_clean}'b' P 2.454 26.958 4.879
{ ca bser A 120  0.50 B10.55 M2 3pep_sup_clean}'b' 0.574 24.246 6.746
{ ca aser A 120  0.50 B11.55 M2 3pep_sup_clean}'a' P 0.518 24.254 6.775
{ ca agly A 121  B15.87 M2 3pep_sup_clean}'a' 2.835 21.339 5.988
{ ca bser A 120  0.50 B10.55 M2 3pep_sup_clean}'b' P 0.574 24.246 6.746
{ ca bgly A 121  0.50 B13.57 M2 3pep_sup_clean}'b' 2.817 21.206 6.638
{ ca agly A 121  B15.87 M2 3pep_sup_clean}P 2.835 21.339 5.988
{ ca  ser A 122  B14.59 M2 3pep_sup_clean}6.074 23.201 6.693
{ ca bgly A 121  0.50 B13.57 M2 3pep_sup_clean}P 2.817 21.206 6.638
{ ca  ser A 122  B14.59 M2 3pep_sup_clean}6.074 23.201 6.693
@vectorlist {sc} off color= red alpha= 0.3529 master= {sidechain}
{ ca  glu A 119  0.50B6.49 M2 3pep_sup_clean}P 2.454 26.958 4.879
{ cb  glu A 119  0.50B4.93 M2 3pep_sup_clean}2.15 26.485 3.453
{ cg  glu A 119  0.50B4.26 M2 3pep_sup_clean}2.284 27.55 2.365
{ cd  glu A 119  0.50B4.12 M2 3pep_sup_clean}3.716 27.793 1.91
{ oe1 glu A 119  0.50B4.83 M2 3pep_sup_clean}4.618 27.007 2.261
{ cd  glu A 119  0.50B4.12 M2 3pep_sup_clean}P 3.716 27.793 1.91
{ oe2 glu A 119  0.50B5.37 M2 3pep_sup_clean}3.944 28.777 1.178
{ ca aser A 120  0.50B11.55 M2 3pep_sup_clean}'a' P 0.518 24.254 6.775
{ cb aser A 120  0.50B11.53 M2 3pep_sup_clean}'a' -0.929 23.866 6.474
{ og aser A 120  0.50B12.85 M2 3pep_sup_clean}'a' -1.807 24.932 6.786
{ ca bser A 120  0.50B10.55 M2 3pep_sup_clean}'b' P 0.574 24.246 6.746
{ cb bser A 120  0.50B11.21 M2 3pep_sup_clean}'b' -0.917 23.921 6.624
{ og bser A 120  0.50B12.38 M2 3pep_sup_clean}'b' -1.711 25.002 7.08
{ ca  ser A 122  B14.59 M2 3pep_sup_clean}P 6.074 23.201 6.693
{ cb  ser A 122  B14.45 M2 3pep_sup_clean}6.241 24.71 6.464
{ og  ser A 122  B14.38 M2 3pep_sup_clean}5.574 25.475 7.451
@vectorlist {sc H} off nobutton color= red alpha= 0.3529 master= {sidechain} master= {H's}
{ cb  glu A 119  0.50 B4.93 M2 3pep_sup_clean}P 2.15 26.485 3.453
{"}P 2.15 26.485 3.453
{ cg  glu A 119  0.50 B4.26 M2 3pep_sup_clean}P 2.284 27.55 2.365
{"}P 2.284 27.55 2.365
{ cb aser A 120  0.50 B11.53 M2 3pep_sup_clean}'a' P -0.929 23.866 6.474
{"}'a' P -0.929 23.866 6.474
{ og aser A 120  0.50 B12.85 M2 3pep_sup_clean}'a' P -1.807 24.932 6.786
{ cb  ser A 122  B14.45 M2 3pep_sup_clean}P 6.241 24.71 6.464
{"}P 6.241 24.71 6.464
{ og  ser A 122  B14.38 M2 3pep_sup_clean}P 5.574 25.475 7.451
@vectorlist {mc} color= red alpha= 0.3529 master= {mainchain}
{ n   ser K 956  B28.86 M3 3pep_sup_clean}P 3.907 27.698 6.683
{"}3.907 27.698 6.683
{ ca  ser K 956  B31.82 M3 3pep_sup_clean}2.806 27.188 5.874
{ c   ser K 956  B32.88 M3 3pep_sup_clean}2.311 25.906 6.54
{ o   ser K 956  B34.78 M3 3pep_sup_clean}2.979 25.364 7.434
{ c   ser K 956  B32.88 M3 3pep_sup_clean}'a' P 2.311 25.906 6.54
{ n  aval K 957  0.50 B33.21 M3 3pep_sup_clean}'a' 1.15 25.409 6.118
{ ca aval K 957  0.50 B33.47 M3 3pep_sup_clean}'a' 0.514 24.245 6.761
{ c  aval K 957  0.50 B33.94 M3 3pep_sup_clean}'a' 1.354 22.979 6.942
{ o  aval K 957  0.50 B34.49 M3 3pep_sup_clean}'a' 1.341 22.37 8.017
{ c   ser K 956  B32.88 M3 3pep_sup_clean}'b' P 2.311 25.906 6.54
{ n  bval K 957  0.50 B32.65 M3 3pep_sup_clean}'b' 1.164 25.407 6.102
{ ca bval K 957  0.50 B32.42 M3 3pep_sup_clean}'b' 0.742 24.109 6.587
{ c  bval K 957  0.50 B32.59 M3 3pep_sup_clean}'b' 1.727 23.137 5.957
{ o  bval K 957  0.50 B32.45 M3 3pep_sup_clean}'b' 2.258 23.39 4.874
{ c  aval K 957  0.50 B33.94 M3 3pep_sup_clean}'a' P 1.354 22.979 6.942
{ n  agly K 958  0.50 B33.99 M3 3pep_sup_clean}'a' 2.061 22.566 5.896
{ ca agly K 958  0.50 B34.13 M3 3pep_sup_clean}'a' 2.825 21.332 5.968
{ c  agly K 958  0.50 B34.02 M3 3pep_sup_clean}'a' 4.297 21.437 5.62
{ o  agly K 958  0.50 B34.33 M3 3pep_sup_clean}'a' 5.108 21.933 6.407
{ c  bval K 957  0.50 B32.59 M3 3pep_sup_clean}'b' P 1.727 23.137 5.957
{ n  bgly K 958  0.50 B33.09 M3 3pep_sup_clean}'b' 2.017 22.056 6.665
{ ca bgly K 958  0.50 B33.55 M3 3pep_sup_clean}'b' 2.92 21.039 6.164
{ c  bgly K 958  0.50 B33.73 M3 3pep_sup_clean}'b' 4.281 21.486 5.654
{ o  bgly K 958  0.50 B34.33 M3 3pep_sup_clean}'b' 4.915 22.402 6.189
{ c  agly K 958  0.50 B34.02 M3 3pep_sup_clean}'a' P 4.297 21.437 5.62
{ n  aasn K 959  0.50 B33.88 M3 3pep_sup_clean}'a' 4.645 20.953 4.433
{ ca aasn K 959  0.50 B33.68 M3 3pep_sup_clean}'a' 6.036 20.954 3.994
{ c  aasn K 959  0.50 B33.40 M3 3pep_sup_clean}'a' 6.507 22.206 3.241
{ o  aasn K 959  0.50 B33.89 M3 3pep_sup_clean}'a' 7.694 22.545 3.28
{ c  bgly K 958  0.50 B33.73 M3 3pep_sup_clean}'b' P 4.281 21.486 5.654
{ n  basn K 959  0.50 B33.73 M3 3pep_sup_clean}'b' 4.7 20.837 4.573
{ ca basn K 959  0.50 B33.64 M3 3pep_sup_clean}'b' 6.048 20.952 4.007
{ c  basn K 959  0.50 B33.39 M3 3pep_sup_clean}'b' 6.504 22.205 3.239
{ o  basn K 959  0.50 B33.87 M3 3pep_sup_clean}'b' 7.696 22.529 3.252
@vectorlist {mc H} off nobutton color= red alpha= 0.3529 master= {mainchain} master= {H's}
{ n   ser K 956  B28.86 M3 3pep_sup_clean}P 3.907 27.698 6.683
{ ca  ser K 956  B31.82 M3 3pep_sup_clean}P 2.806 27.188 5.874
{ n  aval K 957  0.50 B33.21 M3 3pep_sup_clean}'a' P 1.15 25.409 6.118
{ ca aval K 957  0.50 B33.47 M3 3pep_sup_clean}'a' P 0.514 24.245 6.761
{ n  agly K 958  0.50 B33.99 M3 3pep_sup_clean}'a' P 2.061 22.566 5.896
{ ca agly K 958  0.50 B34.13 M3 3pep_sup_clean}'a' P 2.825 21.332 5.968
{"}'a' P 2.825 21.332 5.968
{ n  aasn K 959  0.50 B33.88 M3 3pep_sup_clean}'a' P 4.645 20.953 4.433
{ ca aasn K 959  0.50 B33.68 M3 3pep_sup_clean}'a' P 6.036 20.954 3.994
@vectorlist {Calphas} off color= peachtint master= {Calphas}
{ ca  ser K 956  B31.82 M3 3pep_sup_clean}P 2.806 27.188 5.874
{"}2.806 27.188 5.874
{ ca aval K 957  0.50 B33.47 M3 3pep_sup_clean}'a' 0.514 24.245 6.761
{ ca  ser K 956  B31.82 M3 3pep_sup_clean}'b' P 2.806 27.188 5.874
{ ca bval K 957  0.50 B32.42 M3 3pep_sup_clean}'b' 0.742 24.109 6.587
{ ca aval K 957  0.50 B33.47 M3 3pep_sup_clean}'a' P 0.514 24.245 6.761
{ ca agly K 958  0.50 B34.13 M3 3pep_sup_clean}'a' 2.825 21.332 5.968
{ ca bval K 957  0.50 B32.42 M3 3pep_sup_clean}'b' P 0.742 24.109 6.587
{ ca bgly K 958  0.50 B33.55 M3 3pep_sup_clean}'b' 2.92 21.039 6.164
{ ca agly K 958  0.50 B34.13 M3 3pep_sup_clean}'a' P 2.825 21.332 5.968
{ ca aasn K 959  0.50 B33.68 M3 3pep_sup_clean}'a' 6.036 20.954 3.994
{ ca bgly K 958  0.50 B33.55 M3 3pep_sup_clean}'b' P 2.92 21.039 6.164
{ ca basn K 959  0.50 B33.64 M3 3pep_sup_clean}'b' 6.048 20.952 4.007
@vectorlist {sc} off color= red alpha= 0.3529 master= {sidechain}
{ ca  ser K 956  B31.82 M3 3pep_sup_clean}P 2.806 27.188 5.874
{ cb  ser K 956  B32.62 M3 3pep_sup_clean}3.29 26.855 4.464
{ og  ser K 956  B34.45 M3 3pep_sup_clean}4.141 25.727 4.505
{ ca aval K 957  0.50B33.47 M3 3pep_sup_clean}'a' P 0.514 24.245 6.761
{ cb aval K 957  0.50B33.57 M3 3pep_sup_clean}'a' -0.79 23.817 6.042
{ cg1aval K 957  0.50B33.32 M3 3pep_sup_clean}'a' -1.88 24.872 6.204
{ cb aval K 957  0.50B33.57 M3 3pep_sup_clean}'a' P -0.79 23.817 6.042
{ cg2aval K 957  0.50B33.25 M3 3pep_sup_clean}'a' -0.52 23.511 4.588
{ ca bval K 957  0.50B32.42 M3 3pep_sup_clean}'b' P 0.742 24.109 6.587
{ cb bval K 957  0.50B32.54 M3 3pep_sup_clean}'b' -0.705 23.753 6.183
{ cg1bval K 957  0.50B32.19 M3 3pep_sup_clean}'b' -1.666 24.885 6.557
{ cb bval K 957  0.50B32.54 M3 3pep_sup_clean}'b' P -0.705 23.753 6.183
{ cg2bval K 957  0.50B32.17 M3 3pep_sup_clean}'b' -0.793 23.425 4.707
{ ca aasn K 959  0.50B33.68 M3 3pep_sup_clean}P 6.036 20.954 3.994
{ cb  asn K 959  B33.95 M3 3pep_sup_clean}6.361 19.687 3.196
{ cg  asn K 959  B34.52 M3 3pep_sup_clean}6.34 18.426 4.067
{ od1 asn K 959  B34.94 M3 3pep_sup_clean}5.315 17.6 3.897
{ cg  asn K 959  B34.52 M3 3pep_sup_clean}P 6.34 18.426 4.067
{ nd2 asn K 959  B35.23 M3 3pep_sup_clean}7.219 18.225 4.902
{ ca basn K 959  0.50B33.64 M3 3pep_sup_clean}P 6.048 20.952 4.007
{ cb  asn K 959  B33.95 M3 3pep_sup_clean}ghost 6.361 19.687 3.196
@vectorlist {sc H} off nobutton color= red alpha= 0.3529 master= {sidechain} master= {H's}
{ cb  ser K 956  B32.62 M3 3pep_sup_clean}P 3.29 26.855 4.464
{"}P 3.29 26.855 4.464
{ og  ser K 956  B34.45 M3 3pep_sup_clean}P 4.141 25.727 4.505
{ cb aval K 957  0.50 B33.57 M3 3pep_sup_clean}'a' P -0.79 23.817 6.042
{ cg1aval K 957  0.50 B33.32 M3 3pep_sup_clean}'a' P -1.88 24.872 6.204
{"}'a' P -1.88 24.872 6.204
{"}'a' P -1.88 24.872 6.204
{ cg2aval K 957  0.50 B33.25 M3 3pep_sup_clean}'a' P -0.52 23.511 4.588
{"}'a' P -0.52 23.511 4.588
{"}'a' P -0.52 23.511 4.588
{ nd2 asn K 959  B35.23 M3 3pep_sup_clean}P 7.219 18.225 4.902
{"}P 7.219 18.225 4.902
{ cb  asn K 959  B33.95 M3 3pep_sup_clean}'a' P 6.361 19.687 3.196
{"}'a' P 6.361 19.687 3.196
@vectorlist {mc} color= red alpha= 0.3529 master= {mainchain}
{ n   lys A 146  B11.58 M4 3pep_sup_clean}P -2.348 23.645 9.593
{"}-2.348 23.645 9.593
{ ca  lys A 146  B12.59 M4 3pep_sup_clean}-2.906 23.926 8.253
{ c   lys A 146  B11.55 M4 3pep_sup_clean}-1.819 23.965 7.202
{ o   lys A 146  B16.64 M4 3pep_sup_clean}-2.129 23.785 6.01
{ c   lys A 146  B11.55 M4 3pep_sup_clean}'a' P -1.819 23.965 7.202
{ n  ahis A 147  0.49 B8.68 M4 3pep_sup_clean}'a' -0.613 24.246 7.64
{ ca ahis A 147  0.49 B8.56 M4 3pep_sup_clean}'a' 0.552 24.262 6.777
{ c  ahis A 147  0.49 B10.04 M4 3pep_sup_clean}'a' 1.331 22.969 6.935
{ o  ahis A 147  0.49 B10.83 M4 3pep_sup_clean}'a' 1.353 22.349 8.006
{ c   lys A 146  B11.55 M4 3pep_sup_clean}'b' P -1.819 23.965 7.202
{ n  bhis A 147  0.51 B8.98 M4 3pep_sup_clean}'b' -0.561 24.141 7.513
{ ca bhis A 147  0.51 B10.13 M4 3pep_sup_clean}'b' 0.534 24.316 6.58
{ c  bhis A 147  0.51 B9.56 M4 3pep_sup_clean}'b' 1.379 23.075 6.385
{ o  bhis A 147  0.51 B12.40 M4 3pep_sup_clean}'b' 2.366 23.156 5.62
{ c  ahis A 147  0.49 B10.04 M4 3pep_sup_clean}'a' P 1.331 22.969 6.935
{ n  agly A 148  0.56 B11.49 M4 3pep_sup_clean}'a' 2.004 22.549 5.845
{ ca agly A 148  0.56 B12.81 M4 3pep_sup_clean}'a' 2.855 21.362 6.022
{ c  agly A 148  0.56 B10.55 M4 3pep_sup_clean}'a' 4.03 21.723 6.908
{ o  agly A 148  0.56 B14.47 M4 3pep_sup_clean}'a' 4.385 22.876 7.121
{ c  bhis A 147  0.51 B9.56 M4 3pep_sup_clean}'b' P 1.379 23.075 6.385
{ n  bgly A 148  0.44 B9.20 M4 3pep_sup_clean}'b' 1.081 21.945 7.034
{ ca bgly A 148  0.44 B7.70 M4 3pep_sup_clean}'b' 2.069 20.868 7.148
{ c  bgly A 148  0.44 B8.82 M4 3pep_sup_clean}'b' 3.353 21.34 7.837
{ o  bgly A 148  0.44 B10.38 M4 3pep_sup_clean}'b' 3.317 22.365 8.515
{ c  agly A 148  0.56 B10.55 M4 3pep_sup_clean}'a' P 4.03 21.723 6.908
{ n  aval A 149  0.75 B10.51 M4 3pep_sup_clean}'a' 4.589 20.626 7.452
{ ca aval A 149  0.75 B9.94 M4 3pep_sup_clean}'a' 5.843 20.924 8.15
{ c  aval A 149  0.75 B10.41 M4 3pep_sup_clean}'a' 6.818 21.451 7.109
{ o  aval A 149  0.75 B12.00 M4 3pep_sup_clean}'a' 6.709 21.243 5.889
{ c  bgly A 148  0.44 B8.82 M4 3pep_sup_clean}'b' P 3.353 21.34 7.837
{ n  bval A 149  0.25 B9.90 M4 3pep_sup_clean}'b' 4.458 20.621 7.642
{ ca bval A 149  0.25 B9.89 M4 3pep_sup_clean}'b' 5.778 20.944 8.19
{ c  bval A 149  0.25 B8.65 M4 3pep_sup_clean}'b' 6.733 21.53 7.157
{ o  bval A 149  0.25 B12.37 M4 3pep_sup_clean}'b' 6.513 21.428 5.944
@vectorlist {mc H} off nobutton color= red alpha= 0.3529 master= {mainchain} master= {H's}
{ n   lys A 146  B11.58 M4 3pep_sup_clean}P -2.348 23.645 9.593
{ ca  lys A 146  B12.59 M4 3pep_sup_clean}P -2.906 23.926 8.253
{ n  ahis A 147  0.49 B8.68 M4 3pep_sup_clean}'a' P -0.613 24.246 7.64
{ ca ahis A 147  0.49 B8.56 M4 3pep_sup_clean}'a' P 0.552 24.262 6.777
{ n  agly A 148  0.56 B11.49 M4 3pep_sup_clean}'a' P 2.004 22.549 5.845
{ ca agly A 148  0.56 B12.81 M4 3pep_sup_clean}'a' P 2.855 21.362 6.022
{"}'a' P 2.855 21.362 6.022
{ n  aval A 149  0.75 B10.51 M4 3pep_sup_clean}'a' P 4.589 20.626 7.452
{ ca aval A 149  0.75 B9.94 M4 3pep_sup_clean}'a' P 5.843 20.924 8.15
@vectorlist {Calphas} off color= pinktint master= {Calphas}
{ ca  lys A 146  B12.59 M4 3pep_sup_clean}P -2.906 23.926 8.253
{"}-2.906 23.926 8.253
{ ca ahis A 147  0.49 B8.56 M4 3pep_sup_clean}'a' 0.552 24.262 6.777
{ ca  lys A 146  B12.59 M4 3pep_sup_clean}'b' P -2.906 23.926 8.253
{ ca bhis A 147  0.51 B10.13 M4 3pep_sup_clean}'b' 0.534 24.316 6.58
{ ca ahis A 147  0.49 B8.56 M4 3pep_sup_clean}'a' P 0.552 24.262 6.777
{ ca agly A 148  0.56 B12.81 M4 3pep_sup_clean}'a' 2.855 21.362 6.022
{ ca bhis A 147  0.51 B10.13 M4 3pep_sup_clean}'b' P 0.534 24.316 6.58
{ ca bgly A 148  0.44 B7.70 M4 3pep_sup_clean}'b' 2.069 20.868 7.148
{ ca agly A 148  0.56 B12.81 M4 3pep_sup_clean}'a' P 2.855 21.362 6.022
{ ca aval A 149  0.75 B9.94 M4 3pep_sup_clean}'a' 5.843 20.924 8.15
{ ca bgly A 148  0.44 B7.70 M4 3pep_sup_clean}'b' P 2.069 20.868 7.148
{ ca bval A 149  0.25 B9.89 M4 3pep_sup_clean}'b' 5.778 20.944 8.19
@vectorlist {sc} off color= red alpha= 0.3529 master= {sidechain}
{ ca  lys A 146  B12.59 M4 3pep_sup_clean}P -2.906 23.926 8.253
{ cb  lys A 146  B16.82 M4 3pep_sup_clean}-3.687 25.225 8.306
{ cg  lys A 146  B29.33 M4 3pep_sup_clean}-4.982 25.049 9.099
{ cd  lys A 146  B45.45 M4 3pep_sup_clean}-5.894 26.232 8.876
{ ce  lys A 146  B52.82 M4 3pep_sup_clean}-7.046 26.35 9.869
{ nz  lys A 146  B64.64 M4 3pep_sup_clean}-8.145 25.404 9.589
{ ca ahis A 147  0.49B8.56 M4 3pep_sup_clean}P 0.552 24.262 6.777
{ cb  his A 147  B8.89 M4 3pep_sup_clean}1.477 25.429 7.108
{ cg  his A 147  B9.31 M4 3pep_sup_clean}0.858 26.772 6.996
{ nd1 his A 147  B10.44 M4 3pep_sup_clean}1.152 27.632 5.985
{ ce1 his A 147  B11.92 M4 3pep_sup_clean}0.477 28.761 6.143
{ ne2 his A 147  B12.38 M4 3pep_sup_clean}ghost -0.252 28.655 7.226
{ cg  his A 147  B9.31 M4 3pep_sup_clean}P 0.858 26.772 6.996
{ cd2 his A 147  B10.67 M4 3pep_sup_clean}-0.052 27.412 7.773
{ ne2 his A 147  B12.38 M4 3pep_sup_clean}-0.252 28.655 7.226
{ ca bhis A 147  0.51B10.13 M4 3pep_sup_clean}P 0.534 24.316 6.58
{ cb  his A 147  B8.89 M4 3pep_sup_clean}ghost 1.477 25.429 7.108
{ ca aval A 149  0.75B9.94 M4 3pep_sup_clean}P 5.843 20.924 8.15
{ cb  val A 149  B9.36 M4 3pep_sup_clean}6.426 19.703 8.842
{ cg1 val A 149  B11.43 M4 3pep_sup_clean}5.513 19.266 10.003
{ cb  val A 149  B9.36 M4 3pep_sup_clean}P 6.426 19.703 8.842
{ cg2 val A 149  B11.59 M4 3pep_sup_clean}6.704 18.564 7.847
{ ca bval A 149  0.25B9.89 M4 3pep_sup_clean}P 5.778 20.944 8.19
{ cb  val A 149  B9.36 M4 3pep_sup_clean}ghost 6.426 19.703 8.842
@vectorlist {sc H} off nobutton color= red alpha= 0.3529 master= {sidechain} master= {H's}
{ cb  lys A 146  B16.82 M4 3pep_sup_clean}P -3.687 25.225 8.306
{"}P -3.687 25.225 8.306
{ cg  lys A 146  B29.33 M4 3pep_sup_clean}P -4.982 25.049 9.099
{"}P -4.982 25.049 9.099
{ cd  lys A 146  B45.45 M4 3pep_sup_clean}P -5.894 26.232 8.876
{"}P -5.894 26.232 8.876
{ ce  lys A 146  B52.82 M4 3pep_sup_clean}P -7.046 26.35 9.869
{"}P -7.046 26.35 9.869
{ nz  lys A 146  B64.64 M4 3pep_sup_clean}P -8.145 25.404 9.589
{"}P -8.145 25.404 9.589
{"}P -8.145 25.404 9.589
{ cd2 his A 147  B10.67 M4 3pep_sup_clean}P -0.052 27.412 7.773
{ ce1 his A 147  B11.92 M4 3pep_sup_clean}P 0.477 28.761 6.143
{ ne2 his A 147  B12.38 M4 3pep_sup_clean}P -0.252 28.655 7.226
{ cb  his A 147  B8.89 M4 3pep_sup_clean}'a' P 1.477 25.429 7.108
{"}'a' P 1.477 25.429 7.108
{ cb  val A 149  B9.36 M4 3pep_sup_clean}'a' P 6.426 19.703 8.842
{ cg1 val A 149  B11.43 M4 3pep_sup_clean}'a' P 5.513 19.266 10.003
{"}'a' P 5.513 19.266 10.003
{"}'a' P 5.513 19.266 10.003
{ cg2 val A 149  B11.59 M4 3pep_sup_clean}'a' P 6.704 18.564 7.847
{"}'a' P 6.704 18.564 7.847
{"}'a' P 6.704 18.564 7.847
@vectorlist {mc} color= red alpha= 0.3529 master= {mainchain}
{ n  alys A  95  0.50 B11.45 M5 3pep_sup_clean}'a' P -3.918 22.17 7.028
{"}'a' -3.918 22.17 7.028
{ ca alys A  95  0.50 B12.55 M5 3pep_sup_clean}'a' -2.948 23.069 7.661
{ c  alys A  95  0.50 B12.18 M5 3pep_sup_clean}'a' -1.632 23.128 6.907
{ o  alys A  95  0.50 B15.48 M5 3pep_sup_clean}'a' -1.399 22.294 6.025
{ n  blys A  95  0.50 B11.03 M5 3pep_sup_clean}'b' P -3.974 22.103 7.033
{"}'b' -3.974 22.103 7.033
{ ca blys A  95  0.50 B12.82 M5 3pep_sup_clean}'b' -2.927 22.827 7.738
{ c  blys A  95  0.50 B12.85 M5 3pep_sup_clean}'b' -1.732 23.07 6.815
{ o  blys A  95  0.50 B16.18 M5 3pep_sup_clean}'b' -1.56 22.381 5.802
{ c  alys A  95  0.50 B12.18 M5 3pep_sup_clean}'a' P -1.632 23.128 6.907
{ n  aval A  96  0.50 B14.57 M5 3pep_sup_clean}'a' -0.785 24.087 7.266
{ ca aval A  96  0.50 B15.10 M5 3pep_sup_clean}'a' 0.561 24.251 6.767
{ c  aval A  96  0.50 B16.01 M5 3pep_sup_clean}'a' 1.341 22.96 6.944
{ o  aval A  96  0.50 B13.57 M5 3pep_sup_clean}'a' 1.308 22.397 8.037
{ c  blys A  95  0.50 B12.85 M5 3pep_sup_clean}'b' P -1.732 23.07 6.815
{ n  bval A  96  0.50 B14.88 M5 3pep_sup_clean}'b' -0.892 24.032 7.19
{ ca bval A  96  0.50 B15.85 M5 3pep_sup_clean}'b' 0.281 24.385 6.406
{ c  bval A  96  0.50 B16.69 M5 3pep_sup_clean}'b' 1.214 23.208 6.262
{ o  bval A  96  0.50 B21.88 M5 3pep_sup_clean}'b' 1.784 22.931 5.214
{ c  aval A  96  0.50 B16.01 M5 3pep_sup_clean}'a' P 1.341 22.96 6.944
{ n  aala A  97  0.50 B15.72 M5 3pep_sup_clean}'a' 2.003 22.517 5.898
{ ca aala A  97  0.50 B18.83 M5 3pep_sup_clean}'a' 2.883 21.367 5.94
{ c  aala A  97  0.50 B18.53 M5 3pep_sup_clean}'a' 2.122 20.061 6.083
{ o  aala A  97  0.50 B16.69 M5 3pep_sup_clean}'a' 2.732 19.023 6.379
{ c  bval A  96  0.50 B16.69 M5 3pep_sup_clean}'b' P 1.214 23.208 6.262
{ n  bala A  97  0.50 B17.29 M5 3pep_sup_clean}'b' 1.398 22.433 7.319
{ ca bala A  97  0.50 B21.57 M5 3pep_sup_clean}'b' 2.398 21.364 7.218
{ c  bala A  97  0.50 B20.88 M5 3pep_sup_clean}'b' 1.79 19.995 6.985
{ o  bala A  97  0.50 B26.93 M5 3pep_sup_clean}'b' 2.36 18.957 7.365
{ c  aala A  97  0.50 B18.53 M5 3pep_sup_clean}'a' P 2.122 20.061 6.083
{ n  aasp A  98  0.50 B16.90 M5 3pep_sup_clean}'a' 0.811 20.041 5.865
{ ca aasp A  98  0.50 B16.46 M5 3pep_sup_clean}'a' 0.116 18.741 5.898
{ c  aasp A  98  0.50 B15.84 M5 3pep_sup_clean}'a' 0.713 17.896 4.802
{ o  aasp A  98  0.50 B15.82 M5 3pep_sup_clean}'a' 0.896 18.443 3.699
{ c  bala A  97  0.50 B20.88 M5 3pep_sup_clean}'b' P 1.79 19.995 6.985
{ n  basp A  98  0.50 B20.19 M5 3pep_sup_clean}'b' 0.627 19.913 6.345
{ ca basp A  98  0.50 B17.42 M5 3pep_sup_clean}'b' 0.039 18.609 6.036
{ c  basp A  98  0.50 B16.89 M5 3pep_sup_clean}'b' 0.792 17.933 4.91
{ o  basp A  98  0.50 B20.34 M5 3pep_sup_clean}'b' 1.159 18.631 3.953
@vectorlist {mc H} off nobutton color= red alpha= 0.3529 master= {mainchain} master= {H's}
{ n  alys A  95  0.50 B11.45 M5 3pep_sup_clean}'a' P -3.918 22.17 7.028
{ ca alys A  95  0.50 B12.55 M5 3pep_sup_clean}'a' P -2.948 23.069 7.661
{ n  aval A  96  0.50 B14.57 M5 3pep_sup_clean}'a' P -0.785 24.087 7.266
{ ca aval A  96  0.50 B15.10 M5 3pep_sup_clean}'a' P 0.561 24.251 6.767
{ n  aala A  97  0.50 B15.72 M5 3pep_sup_clean}'a' P 2.003 22.517 5.898
{ ca aala A  97  0.50 B18.83 M5 3pep_sup_clean}'a' P 2.883 21.367 5.94
{ n  aasp A  98  0.50 B16.90 M5 3pep_sup_clean}'a' P 0.811 20.041 5.865
{ ca aasp A  98  0.50 B16.46 M5 3pep_sup_clean}'a' P 0.116 18.741 5.898
@vectorlist {Calphas} off color= lilactint master= {Calphas}
{ ca alys A  95  0.50 B12.55 M5 3pep_sup_clean}'a' P -2.948 23.069 7.661
{"}'a' -2.948 23.069 7.661
{ ca blys A  95  0.50 B12.82 M5 3pep_sup_clean}'b' P -2.927 22.827 7.738
{"}'b' -2.927 22.827 7.738
{ ca alys A  95  0.50 B12.55 M5 3pep_sup_clean}'a' P -2.948 23.069 7.661
{ ca aval A  96  0.50 B15.10 M5 3pep_sup_clean}'a' 0.561 24.251 6.767
{ ca blys A  95  0.50 B12.82 M5 3pep_sup_clean}'b' P -2.927 22.827 7.738
{ ca bval A  96  0.50 B15.85 M5 3pep_sup_clean}'b' 0.281 24.385 6.406
{ ca aval A  96  0.50 B15.10 M5 3pep_sup_clean}'a' P 0.561 24.251 6.767
{ ca aala A  97  0.50 B18.83 M5 3pep_sup_clean}'a' 2.883 21.367 5.94
{ ca bval A  96  0.50 B15.85 M5 3pep_sup_clean}'b' P 0.281 24.385 6.406
{ ca bala A  97  0.50 B21.57 M5 3pep_sup_clean}'b' 2.398 21.364 7.218
{ ca aala A  97  0.50 B18.83 M5 3pep_sup_clean}'a' P 2.883 21.367 5.94
{ ca aasp A  98  0.50 B16.46 M5 3pep_sup_clean}'a' 0.116 18.741 5.898
{ ca bala A  97  0.50 B21.57 M5 3pep_sup_clean}'b' P 2.398 21.364 7.218
{ ca basp A  98  0.50 B17.42 M5 3pep_sup_clean}'b' 0.039 18.609 6.036
@vectorlist {sc} off color= red alpha= 0.3529 master= {sidechain}
{ ca alys A  95  0.50B12.55 M5 3pep_sup_clean}'a' P -2.948 23.069 7.661
{ cb alys A  95  0.50B13.66 M5 3pep_sup_clean}'a' -2.751 22.593 9.115
{ cg alys A  95  0.50B19.57 M5 3pep_sup_clean}'a' -4.062 22.781 9.878
{ cd alys A  95  0.50B19.53 M5 3pep_sup_clean}'a' -3.891 23.103 11.338
{ ce alys A  95  0.50B21.97 M5 3pep_sup_clean}'a' -5.205 23.219 12.104
{ nz alys A  95  0.50B30.10 M5 3pep_sup_clean}'a' -6.348 23.544 11.211
{ ca blys A  95  0.50B12.82 M5 3pep_sup_clean}'b' P -2.927 22.827 7.738
{ cb blys A  95  0.50B13.01 M5 3pep_sup_clean}'b' -2.465 22.072 8.98
{ cg blys A  95  0.50B18.25 M5 3pep_sup_clean}'b' -3.477 21.675 10.015
{ cd blys A  95  0.50B22.35 M5 3pep_sup_clean}'b' -4.713 22.515 10.206
{ ce blys A  95  0.50B21.72 M5 3pep_sup_clean}'b' -5.329 22.372 11.589
{ nz blys A  95  0.50B15.44 M5 3pep_sup_clean}'b' -6.813 22.271 11.588
{ ca aval A  96  0.50B15.10 M5 3pep_sup_clean}'a' P 0.561 24.251 6.767
{ cb aval A  96  0.50B18.23 M5 3pep_sup_clean}'a' 1.297 25.381 7.522
{ cg1aval A  96  0.50B22.36 M5 3pep_sup_clean}'a' 2.755 25.454 7.09
{ cb aval A  96  0.50B18.23 M5 3pep_sup_clean}'a' P 1.297 25.381 7.522
{ cg2aval A  96  0.50B21.30 M5 3pep_sup_clean}'a' 0.601 26.705 7.269
{ ca bval A  96  0.50B15.85 M5 3pep_sup_clean}'b' P 0.281 24.385 6.406
{ cb bval A  96  0.50B16.94 M5 3pep_sup_clean}'b' 1.002 25.584 7.057
{ cg1bval A  96  0.50B21.02 M5 3pep_sup_clean}'b' 2.448 25.707 6.598
{ cb bval A  96  0.50B16.94 M5 3pep_sup_clean}'b' P 1.002 25.584 7.057
{ cg2bval A  96  0.50B17.98 M5 3pep_sup_clean}'b' 0.276 26.881 6.721
{ ca aala A  97  0.50B18.83 M5 3pep_sup_clean}'a' P 2.883 21.367 5.94
{ cb aala A  97  0.50B22.87 M5 3pep_sup_clean}'a' 3.885 21.543 7.085
{ ca bala A  97  0.50B21.57 M5 3pep_sup_clean}'b' P 2.398 21.364 7.218
{ cb bala A  97  0.50B24.77 M5 3pep_sup_clean}'b' 3.256 21.401 8.482
{ ca aasp A  98  0.50B16.46 M5 3pep_sup_clean}'a' P 0.116 18.741 5.898
{ cb aasp A  98  0.50B13.64 M5 3pep_sup_clean}'a' -1.364 18.998 5.673
{ cg aasp A  98  0.50B11.21 M5 3pep_sup_clean}'a' -2.245 17.785 5.85
{ od1aasp A  98  0.50B21.79 M5 3pep_sup_clean}'a' -3.079 17.816 6.784
{ cg aasp A  98  0.50B11.21 M5 3pep_sup_clean}'a' P -2.245 17.785 5.85
{ od2aasp A  98  0.50B14.70 M5 3pep_sup_clean}'a' -2.129 16.807 5.067
{ ca basp A  98  0.50B17.42 M5 3pep_sup_clean}'b' P 0.039 18.609 6.036
{ cb basp A  98  0.50B15.27 M5 3pep_sup_clean}'b' -1.407 18.814 5.581
{ cg basp A  98  0.50B15.33 M5 3pep_sup_clean}'b' -2.149 17.491 5.503
{ od1basp A  98  0.50B14.19 M5 3pep_sup_clean}'b' -3.088 17.38 6.319
{ cg basp A  98  0.50B15.33 M5 3pep_sup_clean}'b' P -2.149 17.491 5.503
{ od2basp A  98  0.50B20.98 M5 3pep_sup_clean}'b' -1.848 16.591 4.704
@vectorlist {sc H} off nobutton color= red alpha= 0.3529 master= {sidechain} master= {H's}
{ cb alys A  95  0.50 B13.66 M5 3pep_sup_clean}'a' P -2.751 22.593 9.115
{"}'a' P -2.751 22.593 9.115
{ cg alys A  95  0.50 B19.57 M5 3pep_sup_clean}'a' P -4.062 22.781 9.878
{"}'a' P -4.062 22.781 9.878
{ cd alys A  95  0.50 B19.53 M5 3pep_sup_clean}'a' P -3.891 23.103 11.338
{"}'a' P -3.891 23.103 11.338
{ ce alys A  95  0.50 B21.97 M5 3pep_sup_clean}'a' P -5.205 23.219 12.104
{"}'a' P -5.205 23.219 12.104
{ nz alys A  95  0.50 B30.10 M5 3pep_sup_clean}'a' P -6.348 23.544 11.211
{"}'a' P -6.348 23.544 11.211
{"}'a' P -6.348 23.544 11.211
{ cb aval A  96  0.50 B18.23 M5 3pep_sup_clean}'a' P 1.297 25.381 7.522
{ cg1aval A  96  0.50 B22.36 M5 3pep_sup_clean}'a' P 2.755 25.454 7.09
{"}'a' P 2.755 25.454 7.09
{"}'a' P 2.755 25.454 7.09
{ cg2aval A  96  0.50 B21.30 M5 3pep_sup_clean}'a' P 0.601 26.705 7.269
{"}'a' P 0.601 26.705 7.269
{"}'a' P 0.601 26.705 7.269
{ cb aala A  97  0.50 B22.87 M5 3pep_sup_clean}'a' P 3.885 21.543 7.085
{"}'a' P 3.885 21.543 7.085
{"}'a' P 3.885 21.543 7.085
{ cb aasp A  98  0.50 B13.64 M5 3pep_sup_clean}'a' P -1.364 18.998 5.673
{"}'a' P -1.364 18.998 5.673
@vectorlist {mc} color= red alpha= 0.3529 master= {mainchain}
{ n   met B  76  B8.93 M6 3pep_sup_clean}P 2.56 28.233 5.661
{"}2.56 28.233 5.661
{ ca  met B  76  B9.81 M6 3pep_sup_clean}2.303 27.05 4.876
{ c   met B  76  B10.20 M6 3pep_sup_clean}1.976 25.887 5.811
{ o   met B  76  B10.43 M6 3pep_sup_clean}2.626 25.688 6.819
{ c   met B  76  B10.20 M6 3pep_sup_clean}'a' P 1.976 25.887 5.811
{ n  apro B  77  0.54 B13.00 M6 3pep_sup_clean}'a' 0.861 25.198 5.685
{ ca apro B  77  0.54 B13.96 M6 3pep_sup_clean}'a' 0.485 24.239 6.763
{ c  apro B  77  0.54 B14.09 M6 3pep_sup_clean}'a' 1.358 22.989 6.954
{ o  apro B  77  0.54 B14.96 M6 3pep_sup_clean}'a' 1.317 22.402 8.037
{ c   met B  76  B10.20 M6 3pep_sup_clean}'b' P 1.976 25.887 5.811
{ n  bpro B  77  0.46 B10.66 M6 3pep_sup_clean}'b' 1.057 25.041 5.317
{ ca bpro B  77  0.46 B11.80 M6 3pep_sup_clean}'b' 0.707 23.816 5.973
{ c  bpro B  77  0.46 B10.86 M6 3pep_sup_clean}'b' 1.853 22.822 5.834
{ o  bpro B  77  0.46 B12.46 M6 3pep_sup_clean}'b' 2.638 22.841 4.877
{ c  apro B  77  0.54 B14.09 M6 3pep_sup_clean}'a' P 1.358 22.989 6.954
{ n  aasp B  78  0.54 B13.90 M6 3pep_sup_clean}'a' 2.099 22.575 5.918
{ ca aasp B  78  0.54 B15.08 M6 3pep_sup_clean}'a' 2.837 21.287 5.913
{ c  aasp B  78  0.54 B12.63 M6 3pep_sup_clean}'a' 4.289 21.321 6.455
{ o  aasp B  78  0.54 B12.98 M6 3pep_sup_clean}'a' 5.024 20.355 6.335
{ c  bpro B  77  0.46 B10.86 M6 3pep_sup_clean}'b' P 1.853 22.822 5.834
{ n  basp B  78  0.46 B10.96 M6 3pep_sup_clean}'b' 1.978 22.012 6.861
{ ca basp B  78  0.46 B11.60 M6 3pep_sup_clean}'b' 2.807 20.839 6.853
{ c  basp B  78  0.46 B9.71 M6 3pep_sup_clean}'b' 4.302 21.15 6.931
{ o  basp B  78  0.46 B10.65 M6 3pep_sup_clean}'b' 5.089 20.206 6.913
{ c  aasp B  78  0.54 B12.63 M6 3pep_sup_clean}P 4.289 21.321 6.455
{ n   ile B  79  B10.94 M6 3pep_sup_clean}4.693 22.438 7.037
{ ca  ile B  79  B9.39 M6 3pep_sup_clean}6.066 22.725 7.363
{ c   ile B  79  B8.74 M6 3pep_sup_clean}6.339 22.31 8.802
{ o   ile B  79  B10.99 M6 3pep_sup_clean}5.618 22.706 9.715
{ c  basp B  78  0.46 B9.71 M6 3pep_sup_clean}P 4.302 21.15 6.931
{ n   ile B  79  B10.94 M6 3pep_sup_clean}4.693 22.438 7.037
@vectorlist {mc H} off nobutton color= red alpha= 0.3529 master= {mainchain} master= {H's}
{ n   met B  76  B8.93 M6 3pep_sup_clean}P 2.56 28.233 5.661
{ ca  met B  76  B9.81 M6 3pep_sup_clean}P 2.303 27.05 4.876
{ ca apro B  77  0.54 B13.96 M6 3pep_sup_clean}'a' P 0.485 24.239 6.763
{ n  aasp B  78  0.54 B13.90 M6 3pep_sup_clean}'a' P 2.099 22.575 5.918
{ ca aasp B  78  0.54 B15.08 M6 3pep_sup_clean}'a' P 2.837 21.287 5.913
{ ca  ile B  79  B9.39 M6 3pep_sup_clean}P 6.066 22.725 7.363
{ n   ile B  79  B10.94 M6 3pep_sup_clean}'a' P 4.693 22.438 7.037
@vectorlist {Calphas} off color= bluetint master= {Calphas}
{ ca  met B  76  B9.81 M6 3pep_sup_clean}P 2.303 27.05 4.876
{"}2.303 27.05 4.876
{ ca apro B  77  0.54 B13.96 M6 3pep_sup_clean}'a' 0.485 24.239 6.763
{ ca  met B  76  B9.81 M6 3pep_sup_clean}'b' P 2.303 27.05 4.876
{ ca bpro B  77  0.46 B11.80 M6 3pep_sup_clean}'b' 0.707 23.816 5.973
{ ca apro B  77  0.54 B13.96 M6 3pep_sup_clean}'a' P 0.485 24.239 6.763
{ ca aasp B  78  0.54 B15.08 M6 3pep_sup_clean}'a' 2.837 21.287 5.913
{ ca bpro B  77  0.46 B11.80 M6 3pep_sup_clean}'b' P 0.707 23.816 5.973
{ ca basp B  78  0.46 B11.60 M6 3pep_sup_clean}'b' 2.807 20.839 6.853
{ ca aasp B  78  0.54 B15.08 M6 3pep_sup_clean}P 2.837 21.287 5.913
{ ca  ile B  79  B9.39 M6 3pep_sup_clean}6.066 22.725 7.363
{ ca basp B  78  0.46 B11.60 M6 3pep_sup_clean}P 2.807 20.839 6.853
{ ca  ile B  79  B9.39 M6 3pep_sup_clean}6.066 22.725 7.363
@vectorlist {sc} off color= red alpha= 0.3529 master= {sidechain}
{ ca  met B  76  B9.81 M6 3pep_sup_clean}P 2.303 27.05 4.876
{ cb  met B  76  B10.72 M6 3pep_sup_clean}3.525 26.684 4.066
{ cg  met B  76  B11.08 M6 3pep_sup_clean}3.798 27.614 2.899
{ sd  met B  76  B12.71 M6 3pep_sup_clean}5.257 27.166 1.922
{ ce  met B  76  B12.52 M6 3pep_sup_clean}6.572 27.612 3.027
{ ca apro B  77  0.54B13.96 M6 3pep_sup_clean}'a' P 0.485 24.239 6.763
{ cb apro B  77  0.54B14.55 M6 3pep_sup_clean}'a' -0.957 23.822 6.383
{ cg apro B  77  0.54B17.24 M6 3pep_sup_clean}'a' -1.019 24.064 4.916
{ cd apro B  77  0.54B13.65 M6 3pep_sup_clean}'a' ghost -0.204 25.328 4.691
{ n  apro B  77  0.54B13.00 M6 3pep_sup_clean}'a' P 0.861 25.198 5.685
{ cd apro B  77  0.54B13.65 M6 3pep_sup_clean}'a' -0.204 25.328 4.691
{ ca bpro B  77  0.46B11.80 M6 3pep_sup_clean}'b' P 0.707 23.816 5.973
{ cb bpro B  77  0.46B12.62 M6 3pep_sup_clean}'b' -0.574 23.342 5.239
{ cg bpro B  77  0.46B13.00 M6 3pep_sup_clean}'b' -0.399 23.82 3.868
{ cd bpro B  77  0.46B12.16 M6 3pep_sup_clean}'b' ghost 0.294 25.196 4.049
{ n  bpro B  77  0.46B10.66 M6 3pep_sup_clean}'b' P 1.057 25.041 5.317
{ cd bpro B  77  0.46B12.16 M6 3pep_sup_clean}'b' 0.294 25.196 4.049
{ ca aasp B  78  0.54B15.08 M6 3pep_sup_clean}'a' P 2.837 21.287 5.913
{ cb aasp B  78  0.54B16.77 M6 3pep_sup_clean}'a' 2.833 20.649 4.494
{ cg aasp B  78  0.54B21.13 M6 3pep_sup_clean}'a' 3.479 21.52 3.412
{ od1aasp B  78  0.54B23.95 M6 3pep_sup_clean}'a' 3.669 22.733 3.615
{ cg aasp B  78  0.54B21.13 M6 3pep_sup_clean}'a' P 3.479 21.52 3.412
{ od2aasp B  78  0.54B24.18 M6 3pep_sup_clean}'a' 3.796 20.982 2.305
{ ca basp B  78  0.46B11.60 M6 3pep_sup_clean}'b' P 2.807 20.839 6.853
{ cb basp B  78  0.46B12.76 M6 3pep_sup_clean}'b' 2.469 19.942 5.632
{ cg basp B  78  0.46B19.09 M6 3pep_sup_clean}'b' 1.036 19.338 5.702
{ od1basp B  78  0.46B23.27 M6 3pep_sup_clean}'b' 0.433 19.292 6.794
{ cg basp B  78  0.46B19.09 M6 3pep_sup_clean}'b' P 1.036 19.338 5.702
{ od2basp B  78  0.46B27.08 M6 3pep_sup_clean}'b' 0.513 18.901 4.658
{ ca  ile B  79  B9.39 M6 3pep_sup_clean}P 6.066 22.725 7.363
{ cb  ile B  79  B8.58 M6 3pep_sup_clean}6.373 24.221 7.197
{ cg1 ile B  79  B9.83 M6 3pep_sup_clean}6.146 24.692 5.76
{ cd1 ile B  79  B10.62 M6 3pep_sup_clean}6.977 24.031 4.691
{ cb  ile B  79  B8.58 M6 3pep_sup_clean}P 6.373 24.221 7.197
{ cg2 ile B  79  B7.95 M6 3pep_sup_clean}7.783 24.542 7.684
@vectorlist {sc H} off nobutton color= red alpha= 0.3529 master= {sidechain} master= {H's}
{ cb  met B  76  B10.72 M6 3pep_sup_clean}P 3.525 26.684 4.066
{"}P 3.525 26.684 4.066
{ cg  met B  76  B11.08 M6 3pep_sup_clean}P 3.798 27.614 2.899
{"}P 3.798 27.614 2.899
{ ce  met B  76  B12.52 M6 3pep_sup_clean}P 6.572 27.612 3.027
{"}P 6.572 27.612 3.027
{"}P 6.572 27.612 3.027
{ cb apro B  77  0.54 B14.55 M6 3pep_sup_clean}'a' P -0.957 23.822 6.383
{"}'a' P -0.957 23.822 6.383
{ cg apro B  77  0.54 B17.24 M6 3pep_sup_clean}'a' P -1.019 24.064 4.916
{"}'a' P -1.019 24.064 4.916
{ cd apro B  77  0.54 B13.65 M6 3pep_sup_clean}'a' P -0.204 25.328 4.691
{"}'a' P -0.204 25.328 4.691
{ cb aasp B  78  0.54 B16.77 M6 3pep_sup_clean}'a' P 2.833 20.649 4.494
{"}'a' P 2.833 20.649 4.494
{ cb  ile B  79  B8.58 M6 3pep_sup_clean}P 6.373 24.221 7.197
{ cg1 ile B  79  B9.83 M6 3pep_sup_clean}P 6.146 24.692 5.76
{"}P 6.146 24.692 5.76
{ cg2 ile B  79  B7.95 M6 3pep_sup_clean}P 7.783 24.542 7.684
{"}P 7.783 24.542 7.684
{"}P 7.783 24.542 7.684
{ cd1 ile B  79  B10.62 M6 3pep_sup_clean}P 6.977 24.031 4.691
{"}P 6.977 24.031 4.691
{"}P 6.977 24.031 4.691
@vectorlist {mc} color= red alpha= 0.3529 master= {mainchain}
{ n   glu A 288  B10.54 M7 3pep_sup_clean}P -2.334 26.612 9.165
{"}-2.334 26.612 9.165
{ ca  glu A 288  B10.37 M7 3pep_sup_clean}-1.428 25.607 9.651
{ c   glu A 288  B9.70 M7 3pep_sup_clean}-1.145 24.717 8.442
{ o   glu A 288  B9.78 M7 3pep_sup_clean}-2.051 24.085 7.88
{ c   glu A 288  B9.70 M7 3pep_sup_clean}'a' P -1.145 24.717 8.442
{ n  athr A 289  0.60 B8.83 M7 3pep_sup_clean}'a' 0.113 24.735 8.035
{ ca athr A 289  0.60 B8.78 M7 3pep_sup_clean}'a' 0.504 24.228 6.746
{ c  athr A 289  0.60 B8.75 M7 3pep_sup_clean}'a' 1.359 22.98 6.951
{ o  athr A 289  0.60 B9.12 M7 3pep_sup_clean}'a' 1.335 22.381 8.03
{ c   glu A 288  B9.70 M7 3pep_sup_clean}'b' P -1.145 24.717 8.442
{ n  bthr A 289  0.40 B8.83 M7 3pep_sup_clean}'b' 0.124 24.673 8.021
{ ca bthr A 289  0.40 B8.42 M7 3pep_sup_clean}'b' 0.464 24.328 6.622
{ c  bthr A 289  0.40 B8.51 M7 3pep_sup_clean}'b' 1.481 23.191 6.336
{ o  bthr A 289  0.40 B8.01 M7 3pep_sup_clean}'b' 2.213 23.236 5.339
{ c  athr A 289  0.60 B8.75 M7 3pep_sup_clean}'a' P 1.359 22.98 6.951
{ n  agly A 290  0.60 B8.63 M7 3pep_sup_clean}'a' 2.09 22.582 5.918
{ ca agly A 290  0.60 B8.40 M7 3pep_sup_clean}'a' 2.808 21.321 5.939
{ c  agly A 290  0.60 B8.10 M7 3pep_sup_clean}'a' 4.088 21.301 6.745
{ o  agly A 290  0.60 B7.66 M7 3pep_sup_clean}'a' 4.458 22.285 7.409
{ c  bthr A 289  0.40 B8.51 M7 3pep_sup_clean}'b' P 1.481 23.191 6.336
{ n  bgly A 290  0.40 B8.29 M7 3pep_sup_clean}'b' 1.511 22.17 7.183
{ ca bgly A 290  0.40 B8.03 M7 3pep_sup_clean}'b' 2.34 20.98 6.923
{ c  bgly A 290  0.40 B8.00 M7 3pep_sup_clean}'b' 3.802 21.119 7.313
{ o  bgly A 290  0.40 B7.78 M7 3pep_sup_clean}'b' 4.177 22.078 7.989
{ c  agly A 290  0.60 B8.10 M7 3pep_sup_clean}'a' P 4.088 21.301 6.745
{ n  agly A 291  0.60 B7.87 M7 3pep_sup_clean}'a' 4.757 20.157 6.679
{ ca agly A 291  0.60 B7.68 M7 3pep_sup_clean}'a' 6.031 19.958 7.345
{ c  agly A 291  0.60 B7.57 M7 3pep_sup_clean}'a' 6.949 19.096 6.508
{ o  agly A 291  0.60 B7.93 M7 3pep_sup_clean}'a' 6.498 18.337 5.648
{ c  bgly A 290  0.40 B8.00 M7 3pep_sup_clean}'b' P 3.802 21.119 7.313
{ n  bgly A 291  0.40 B7.89 M7 3pep_sup_clean}'b' 4.633 20.17 6.876
{ ca bgly A 291  0.40 B7.81 M7 3pep_sup_clean}'b' 6.061 20.167 7.228
{ c  bgly A 291  0.40 B7.59 M7 3pep_sup_clean}'b' 6.965 19.278 6.381
{ o  bgly A 291  0.40 B7.83 M7 3pep_sup_clean}'b' 6.522 18.679 5.401
@vectorlist {mc H} off nobutton color= red alpha= 0.3529 master= {mainchain} master= {H's}
{ n   glu A 288  B10.54 M7 3pep_sup_clean}P -2.334 26.612 9.165
{ ca  glu A 288  B10.37 M7 3pep_sup_clean}P -1.428 25.607 9.651
{ n  athr A 289  0.60 B8.83 M7 3pep_sup_clean}'a' P 0.113 24.735 8.035
{ ca athr A 289  0.60 B8.78 M7 3pep_sup_clean}'a' P 0.504 24.228 6.746
{ n  agly A 290  0.60 B8.63 M7 3pep_sup_clean}'a' P 2.09 22.582 5.918
{ ca agly A 290  0.60 B8.40 M7 3pep_sup_clean}'a' P 2.808 21.321 5.939
{"}'a' P 2.808 21.321 5.939
{ n  agly A 291  0.60 B7.87 M7 3pep_sup_clean}'a' P 4.757 20.157 6.679
{ ca agly A 291  0.60 B7.68 M7 3pep_sup_clean}'a' P 6.031 19.958 7.345
{"}'a' P 6.031 19.958 7.345
@vectorlist {Calphas} off color= greentint master= {Calphas}
{ ca  glu A 288  B10.37 M7 3pep_sup_clean}P -1.428 25.607 9.651
{"}-1.428 25.607 9.651
{ ca athr A 289  0.60 B8.78 M7 3pep_sup_clean}'a' 0.504 24.228 6.746
{ ca  glu A 288  B10.37 M7 3pep_sup_clean}'b' P -1.428 25.607 9.651
{ ca bthr A 289  0.40 B8.42 M7 3pep_sup_clean}'b' 0.464 24.328 6.622
{ ca athr A 289  0.60 B8.78 M7 3pep_sup_clean}'a' P 0.504 24.228 6.746
{ ca agly A 290  0.60 B8.40 M7 3pep_sup_clean}'a' 2.808 21.321 5.939
{ ca bthr A 289  0.40 B8.42 M7 3pep_sup_clean}'b' P 0.464 24.328 6.622
{ ca bgly A 290  0.40 B8.03 M7 3pep_sup_clean}'b' 2.34 20.98 6.923
{ ca agly A 290  0.60 B8.40 M7 3pep_sup_clean}'a' P 2.808 21.321 5.939
{ ca agly A 291  0.60 B7.68 M7 3pep_sup_clean}'a' 6.031 19.958 7.345
{ ca bgly A 290  0.40 B8.03 M7 3pep_sup_clean}'b' P 2.34 20.98 6.923
{ ca bgly A 291  0.40 B7.81 M7 3pep_sup_clean}'b' 6.061 20.167 7.228
@vectorlist {sc} off color= red alpha= 0.3529 master= {sidechain}
{ ca  glu A 288  B10.37 M7 3pep_sup_clean}P -1.428 25.607 9.651
{ cb  glu A 288  B11.25 M7 3pep_sup_clean}-2.065 24.933 10.864
{ cg  glu A 288  B13.15 M7 3pep_sup_clean}-2.448 25.998 11.952
{ cd  glu A 288  B16.33 M7 3pep_sup_clean}-1.226 26.704 12.565
{ oe1 glu A 288  B21.27 M7 3pep_sup_clean}-0.272 25.992 12.944
{ cd  glu A 288  B16.33 M7 3pep_sup_clean}P -1.226 26.704 12.565
{ oe2 glu A 288  B16.26 M7 3pep_sup_clean}-1.228 27.949 12.683
{ ca athr A 289  0.60B8.78 M7 3pep_sup_clean}'a' P 0.504 24.228 6.746
{ cb athr A 289  0.60B8.71 M7 3pep_sup_clean}'a' 1.196 25.343 5.931
{ og1athr A 289  0.60B8.09 M7 3pep_sup_clean}'a' 2.167 26.004 6.759
{ cb athr A 289  0.60B8.71 M7 3pep_sup_clean}'a' P 1.196 25.343 5.931
{ cg2athr A 289  0.60B9.39 M7 3pep_sup_clean}'a' 0.158 26.387 5.48
{ ca bthr A 289  0.40B8.42 M7 3pep_sup_clean}'b' P 0.464 24.328 6.622
{ cb bthr A 289  0.40B8.38 M7 3pep_sup_clean}'b' 0.888 25.606 5.841
{ og1bthr A 289  0.40B8.10 M7 3pep_sup_clean}'b' 1.831 26.355 6.618
{ cb bthr A 289  0.40B8.38 M7 3pep_sup_clean}'b' P 0.888 25.606 5.841
{ cg2bthr A 289  0.40B7.89 M7 3pep_sup_clean}'b' -0.323 26.495 5.546
@vectorlist {sc H} off nobutton color= red alpha= 0.3529 master= {sidechain} master= {H's}
{ cb  glu A 288  B11.25 M7 3pep_sup_clean}P -2.065 24.933 10.864
{"}P -2.065 24.933 10.864
{ cg  glu A 288  B13.15 M7 3pep_sup_clean}P -2.448 25.998 11.952
{"}P -2.448 25.998 11.952
{ cb athr A 289  0.60 B8.71 M7 3pep_sup_clean}'a' P 1.196 25.343 5.931
{ og1athr A 289  0.60 B8.09 M7 3pep_sup_clean}'a' P 2.167 26.004 6.759
{ cg2athr A 289  0.60 B9.39 M7 3pep_sup_clean}'a' P 0.158 26.387 5.48
{"}'a' P 0.158 26.387 5.48
{"}'a' P 0.158 26.387 5.48
@vectorlist {mc} color= red alpha= 0.3529 master= {mainchain}
{ n   gly A 204  B43.51 M8 3pep_sup_clean}P 1.113 27.048 3.715
{"}1.113 27.048 3.715
{ ca  gly A 204  B42.60 M8 3pep_sup_clean}2.144 27.033 4.742
{ c   gly A 204  B42.56 M8 3pep_sup_clean}2.111 25.87 5.706
{ o   gly A 204  B43.03 M8 3pep_sup_clean}2.969 25.782 6.591
{ c   gly A 204  B42.56 M8 3pep_sup_clean}'a' P 2.111 25.87 5.706
{ n  aser A 205  0.70 B42.48 M8 3pep_sup_clean}'a' 1.056 25.059 5.61
{ ca aser A 205  0.70 B42.62 M8 3pep_sup_clean}'a' 0.574 24.263 6.748
{ c  aser A 205  0.70 B42.37 M8 3pep_sup_clean}'a' 1.339 22.962 6.951
{ o  aser A 205  0.70 B42.37 M8 3pep_sup_clean}'a' 1.321 22.364 8.046
{ c   gly A 204  B42.56 M8 3pep_sup_clean}'b' P 2.111 25.87 5.706
{ n  bser A 205  0.30 B41.27 M8 3pep_sup_clean}'b' 1.248 24.896 5.441
{ ca bser A 205  0.30 B40.23 M8 3pep_sup_clean}'b' 1.28 23.631 6.169
{ c  bser A 205  0.30 B39.37 M8 3pep_sup_clean}'b' 2.242 22.609 5.549
{ o  bser A 205  0.30 B39.11 M8 3pep_sup_clean}'b' 2.565 22.687 4.366
{ c  aser A 205  0.70 B42.37 M8 3pep_sup_clean}'a' P 1.339 22.962 6.951
{ n  aser A 206  0.70 B41.53 M8 3pep_sup_clean}'a' 1.98 22.513 5.879
{ ca aser A 206  0.70 B40.88 M8 3pep_sup_clean}'a' 2.882 21.389 5.961
{ c  aser A 206  0.70 B40.02 M8 3pep_sup_clean}'a' 4.06 21.622 5.032
{ o  aser A 206  0.70 B40.50 M8 3pep_sup_clean}'a' 3.991 22.408 4.077
{ c  bser A 205  0.30 B39.37 M8 3pep_sup_clean}'b' P 2.242 22.609 5.549
{ n  bser A 206  0.30 B38.43 M8 3pep_sup_clean}'b' 2.723 21.677 6.371
{ ca bser A 206  0.30 B37.46 M8 3pep_sup_clean}'b' 3.199 20.372 5.889
{ c  bser A 206  0.30 B36.85 M8 3pep_sup_clean}'b' 4.558 20.311 5.149
{ o  bser A 206  0.30 B36.43 M8 3pep_sup_clean}'b' 4.693 19.559 4.185
{ c  aser A 206  0.70 B40.02 M8 3pep_sup_clean}'a' P 4.06 21.622 5.032
{ n  aval A 207  0.50 B38.71 M8 3pep_sup_clean}'a' 5.156 20.94 5.365
{ ca aval A 207  0.50 B37.58 M8 3pep_sup_clean}'a' 6.433 21.015 4.657
{ c  aval A 207  0.50 B37.26 M8 3pep_sup_clean}'a' 7.035 19.605 4.705
{ o  aval A 207  0.50 B36.78 M8 3pep_sup_clean}'a' 6.783 18.855 5.65
{ c  bser A 206  0.30 B36.85 M8 3pep_sup_clean}'b' P 4.558 20.311 5.149
{ n  bval A 207  0.50 B36.15 M8 3pep_sup_clean}'b' 5.565 21.052 5.613
{ ca bval A 207  0.50 B35.59 M8 3pep_sup_clean}'b' 6.837 21.127 4.886
{ c  bval A 207  0.50 B36.07 M8 3pep_sup_clean}'b' 7.437 19.726 4.872
{ o  bval A 207  0.50 B35.52 M8 3pep_sup_clean}'b' 7.512 19.073 5.916
@vectorlist {mc H} off nobutton color= red alpha= 0.3529 master= {mainchain} master= {H's}
{ n   gly A 204  B43.51 M8 3pep_sup_clean}P 1.113 27.048 3.715
{ ca  gly A 204  B42.60 M8 3pep_sup_clean}P 2.144 27.033 4.742
{"}P 2.144 27.033 4.742
{ n  aser A 205  0.70 B42.48 M8 3pep_sup_clean}'a' P 1.056 25.059 5.61
{ ca aser A 205  0.70 B42.62 M8 3pep_sup_clean}'a' P 0.574 24.263 6.748
{ n  aser A 206  0.70 B41.53 M8 3pep_sup_clean}'a' P 1.98 22.513 5.879
{ ca aser A 206  0.70 B40.88 M8 3pep_sup_clean}'a' P 2.882 21.389 5.961
{ n  aval A 207  0.50 B38.71 M8 3pep_sup_clean}'a' P 5.156 20.94 5.365
{ ca aval A 207  0.50 B37.58 M8 3pep_sup_clean}'a' P 6.433 21.015 4.657
@vectorlist {Calphas} off color= white master= {Calphas}
{ ca  gly A 204  B42.60 M8 3pep_sup_clean}P 2.144 27.033 4.742
{"}2.144 27.033 4.742
{ ca aser A 205  0.70 B42.62 M8 3pep_sup_clean}'a' 0.574 24.263 6.748
{ ca  gly A 204  B42.60 M8 3pep_sup_clean}'b' P 2.144 27.033 4.742
{ ca bser A 205  0.30 B40.23 M8 3pep_sup_clean}'b' 1.28 23.631 6.169
{ ca aser A 205  0.70 B42.62 M8 3pep_sup_clean}'a' P 0.574 24.263 6.748
{ ca aser A 206  0.70 B40.88 M8 3pep_sup_clean}'a' 2.882 21.389 5.961
{ ca bser A 205  0.30 B40.23 M8 3pep_sup_clean}'b' P 1.28 23.631 6.169
{ ca bser A 206  0.30 B37.46 M8 3pep_sup_clean}'b' 3.199 20.372 5.889
{ ca aser A 206  0.70 B40.88 M8 3pep_sup_clean}'a' P 2.882 21.389 5.961
{ ca aval A 207  0.50 B37.58 M8 3pep_sup_clean}'a' 6.433 21.015 4.657
{ ca bser A 206  0.30 B37.46 M8 3pep_sup_clean}'b' P 3.199 20.372 5.889
{ ca bval A 207  0.50 B35.59 M8 3pep_sup_clean}'b' 6.837 21.127 4.886
@vectorlist {sc} off color= red alpha= 0.3529 master= {sidechain}
{ ca aser A 205  0.70B42.62 M8 3pep_sup_clean}'a' P 0.574 24.263 6.748
{ cb aser A 205  0.70B42.55 M8 3pep_sup_clean}'a' -0.92 23.97 6.598
{ og aser A 205  0.70B43.35 M8 3pep_sup_clean}'a' -1.156 23.183 5.444
{ ca bser A 205  0.30B40.23 M8 3pep_sup_clean}'b' P 1.28 23.631 6.169
{ cb bser A 205  0.30B40.27 M8 3pep_sup_clean}'b' -0.125 23.03 6.226
{ og bser A 205  0.30B40.09 M8 3pep_sup_clean}'b' -0.634 22.817 4.92
{ ca aser A 206  0.70B40.88 M8 3pep_sup_clean}'a' P 2.882 21.389 5.961
{ cb aser A 206  0.70B40.74 M8 3pep_sup_clean}'a' 2.188 20.055 5.674
{ og aser A 206  0.70B42.48 M8 3pep_sup_clean}'a' 2.111 19.776 4.291
{ ca bser A 206  0.30B37.46 M8 3pep_sup_clean}'b' P 3.199 20.372 5.889
{ cb bser A 206  0.30B37.54 M8 3pep_sup_clean}'b' 2.114 19.737 5.006
{ og bser A 206  0.30B37.43 M8 3pep_sup_clean}'b' 0.82 19.844 5.577
{ ca aval A 207  0.50B37.58 M8 3pep_sup_clean}'a' P 6.433 21.015 4.657
{ cb aval A 207  0.50B37.42 M8 3pep_sup_clean}'a' 7.385 22.068 5.319
{ cg1aval A 207  0.50B36.54 M8 3pep_sup_clean}'a' 7.759 21.668 6.761
{ cb aval A 207  0.50B37.42 M8 3pep_sup_clean}'a' P 7.385 22.068 5.319
{ cg2aval A 207  0.50B36.79 M8 3pep_sup_clean}'a' 8.641 22.323 4.474
{ ca bval A 207  0.50B35.59 M8 3pep_sup_clean}'b' P 6.837 21.127 4.886
{ cb bval A 207  0.50B35.46 M8 3pep_sup_clean}'b' 7.785 22.207 5.496
{ cg1bval A 207  0.50B34.11 M8 3pep_sup_clean}'b' 8.117 21.904 6.969
{ cb bval A 207  0.50B35.46 M8 3pep_sup_clean}'b' P 7.785 22.207 5.496
{ cg2bval A 207  0.50B33.74 M8 3pep_sup_clean}'b' 9.052 22.398 4.652
@vectorlist {sc H} off nobutton color= red alpha= 0.3529 master= {sidechain} master= {H's}
{ cb aser A 205  0.70 B42.55 M8 3pep_sup_clean}'a' P -0.92 23.97 6.598
{"}'a' P -0.92 23.97 6.598
{ og aser A 205  0.70 B43.35 M8 3pep_sup_clean}'a' P -1.156 23.183 5.444
{ cb aser A 206  0.70 B40.74 M8 3pep_sup_clean}'a' P 2.188 20.055 5.674
{"}'a' P 2.188 20.055 5.674
{ og aser A 206  0.70 B42.48 M8 3pep_sup_clean}'a' P 2.111 19.776 4.291
{ cb aval A 207  0.50 B37.42 M8 3pep_sup_clean}'a' P 7.385 22.068 5.319
{ cg1aval A 207  0.50 B36.54 M8 3pep_sup_clean}'a' P 7.759 21.668 6.761
{"}'a' P 7.759 21.668 6.761
{"}'a' P 7.759 21.668 6.761
{ cg2aval A 207  0.50 B36.79 M8 3pep_sup_clean}'a' P 8.641 22.323 4.474
{"}'a' P 8.641 22.323 4.474
{"}'a' P 8.641 22.323 4.474
@vectorlist {mc} color= red alpha= 0.3529 master= {mainchain}
{ n   leu A  37  B13.76 M9 3pep_sup_clean}P 4 27.507 5.968
{"}4 27.507 5.968
{ ca  leu A  37  B15.28 M9 3pep_sup_clean}3.028 26.683 5.276
{ c   leu A  37  B16.31 M9 3pep_sup_clean}2.427 25.669 6.224
{ o   leu A  37  B15.69 M9 3pep_sup_clean}3.098 25.192 7.155
{ c   leu A  37  B16.31 M9 3pep_sup_clean}'a' P 2.427 25.669 6.224
{ n  aala A  38  0.50 B17.65 M9 3pep_sup_clean}'a' 1.175 25.292 5.972
{ ca aala A  38  0.50 B18.83 M9 3pep_sup_clean}'a' 0.508 24.257 6.765
{ c  aala A  38  0.50 B19.66 M9 3pep_sup_clean}'a' 1.338 22.972 6.941
{ o  aala A  38  0.50 B20.27 M9 3pep_sup_clean}'a' 1.343 22.38 8.019
{ c   leu A  37  B16.31 M9 3pep_sup_clean}'b' P 2.427 25.669 6.224
{ n  bala A  38  0.50 B17.10 M9 3pep_sup_clean}'b' 1.14 25.395 6.006
{ ca bala A  38  0.50 B17.96 M9 3pep_sup_clean}'b' 0.473 24.263 6.613
{ c  bala A  38  0.50 B18.42 M9 3pep_sup_clean}'b' 1.226 23.014 6.164
{ o  bala A  38  0.50 B18.49 M9 3pep_sup_clean}'b' 1.408 22.787 4.965
{ c  aala A  38  0.50 B19.66 M9 3pep_sup_clean}'a' P 1.338 22.972 6.941
{ n  agly A  39  0.50 B19.88 M9 3pep_sup_clean}'a' 2.068 22.567 5.905
{ ca agly A  39  0.50 B20.62 M9 3pep_sup_clean}'a' 2.839 21.316 5.955
{ c  agly A  39  0.50 B20.76 M9 3pep_sup_clean}'a' 4.23 21.407 6.564
{ o  agly A  39  0.50 B21.58 M9 3pep_sup_clean}'a' 5.031 20.473 6.432
{ c  bala A  38  0.50 B18.42 M9 3pep_sup_clean}'b' P 1.226 23.014 6.164
{ n  bgly A  39  0.50 B19.08 M9 3pep_sup_clean}'b' 1.712 22.245 7.135
{ ca bgly A  39  0.50 B19.87 M9 3pep_sup_clean}'b' 2.573 21.091 6.868
{ c  bgly A  39  0.50 B20.43 M9 3pep_sup_clean}'b' 4.005 21.279 7.337
{ o  bgly A  39  0.50 B20.70 M9 3pep_sup_clean}'b' 4.656 20.312 7.756
{ c  agly A  39  0.50 B20.76 M9 3pep_sup_clean}P 4.23 21.407 6.564
{ n   asp A  40  B20.71 M9 3pep_sup_clean}4.507 22.515 7.253
{ ca  asp A  40  B20.45 M9 3pep_sup_clean}5.845 22.846 7.773
{ c   asp A  40  B19.17 M9 3pep_sup_clean}5.757 24.149 8.57
{ o   asp A  40  B18.37 M9 3pep_sup_clean}6.478 25.105 8.289
{ c  bgly A  39  0.50 B20.43 M9 3pep_sup_clean}P 4.005 21.279 7.337
{ n   asp A  40  B20.71 M9 3pep_sup_clean}4.507 22.515 7.253
@vectorlist {mc H} off nobutton color= red alpha= 0.3529 master= {mainchain} master= {H's}
{ n   leu A  37  B13.76 M9 3pep_sup_clean}P 4 27.507 5.968
{ ca  leu A  37  B15.28 M9 3pep_sup_clean}P 3.028 26.683 5.276
{ n  aala A  38  0.50 B17.65 M9 3pep_sup_clean}'a' P 1.175 25.292 5.972
{ ca aala A  38  0.50 B18.83 M9 3pep_sup_clean}'a' P 0.508 24.257 6.765
{ n  agly A  39  0.50 B19.88 M9 3pep_sup_clean}'a' P 2.068 22.567 5.905
{ ca agly A  39  0.50 B20.62 M9 3pep_sup_clean}'a' P 2.839 21.316 5.955
{"}'a' P 2.839 21.316 5.955
{ ca  asp A  40  B20.45 M9 3pep_sup_clean}P 5.845 22.846 7.773
{ n   asp A  40  B20.71 M9 3pep_sup_clean}'a' P 4.507 22.515 7.253
@vectorlist {Calphas} off color= yellowtint master= {Calphas}
{ ca  leu A  37  B15.28 M9 3pep_sup_clean}P 3.028 26.683 5.276
{"}3.028 26.683 5.276
{ ca aala A  38  0.50 B18.83 M9 3pep_sup_clean}'a' 0.508 24.257 6.765
{ ca  leu A  37  B15.28 M9 3pep_sup_clean}'b' P 3.028 26.683 5.276
{ ca bala A  38  0.50 B17.96 M9 3pep_sup_clean}'b' 0.473 24.263 6.613
{ ca aala A  38  0.50 B18.83 M9 3pep_sup_clean}'a' P 0.508 24.257 6.765
{ ca agly A  39  0.50 B20.62 M9 3pep_sup_clean}'a' 2.839 21.316 5.955
{ ca bala A  38  0.50 B17.96 M9 3pep_sup_clean}'b' P 0.473 24.263 6.613
{ ca bgly A  39  0.50 B19.87 M9 3pep_sup_clean}'b' 2.573 21.091 6.868
{ ca agly A  39  0.50 B20.62 M9 3pep_sup_clean}P 2.839 21.316 5.955
{ ca  asp A  40  B20.45 M9 3pep_sup_clean}5.845 22.846 7.773
{ ca bgly A  39  0.50 B19.87 M9 3pep_sup_clean}P 2.573 21.091 6.868
{ ca  asp A  40  B20.45 M9 3pep_sup_clean}5.845 22.846 7.773
@vectorlist {sc} off color= red alpha= 0.3529 master= {sidechain}
{ ca  leu A  37  B15.28 M9 3pep_sup_clean}P 3.028 26.683 5.276
{ cb  leu A  37  B16.34 M9 3pep_sup_clean}3.711 25.932 4.128
{ cg  leu A  37  B18.49 M9 3pep_sup_clean}4.336 26.771 3.007
{ cd1 leu A  37  B20.14 M9 3pep_sup_clean}5.093 25.904 2.019
{ cg  leu A  37  B18.49 M9 3pep_sup_clean}P 4.336 26.771 3.007
{ cd2 leu A  37  B19.47 M9 3pep_sup_clean}3.269 27.617 2.305
{ ca aala A  38  0.50B18.83 M9 3pep_sup_clean}'a' P 0.508 24.257 6.765
{ cb aala A  38  0.50B19.17 M9 3pep_sup_clean}'a' -0.855 23.939 6.17
{ ca bala A  38  0.50B17.96 M9 3pep_sup_clean}'b' P 0.473 24.263 6.613
{ cb bala A  38  0.50B18.11 M9 3pep_sup_clean}'b' -0.984 24.221 6.166
{ ca  asp A  40  B20.45 M9 3pep_sup_clean}P 5.845 22.846 7.773
{ cb  asp A  40  B21.62 M9 3pep_sup_clean}6.884 22.993 6.64
{ cg  asp A  40  B23.80 M9 3pep_sup_clean}8.323 23.132 7.165
{ od1 asp A  40  B26.64 M9 3pep_sup_clean}8.654 22.498 8.192
{ cg  asp A  40  B23.80 M9 3pep_sup_clean}P 8.323 23.132 7.165
{ od2 asp A  40  B23.81 M9 3pep_sup_clean}9.127 23.887 6.562
@vectorlist {sc H} off nobutton color= red alpha= 0.3529 master= {sidechain} master= {H's}
{ cb  leu A  37  B16.34 M9 3pep_sup_clean}P 3.711 25.932 4.128
{"}P 3.711 25.932 4.128
{ cg  leu A  37  B18.49 M9 3pep_sup_clean}P 4.336 26.771 3.007
{ cd1 leu A  37  B20.14 M9 3pep_sup_clean}P 5.093 25.904 2.019
{"}P 5.093 25.904 2.019
{"}P 5.093 25.904 2.019
{ cd2 leu A  37  B19.47 M9 3pep_sup_clean}P 3.269 27.617 2.305
{"}P 3.269 27.617 2.305
{"}P 3.269 27.617 2.305
{ cb aala A  38  0.50 B19.17 M9 3pep_sup_clean}'a' P -0.855 23.939 6.17
{"}'a' P -0.855 23.939 6.17
{"}'a' P -0.855 23.939 6.17
{ cb  asp A  40  B21.62 M9 3pep_sup_clean}P 6.884 22.993 6.64
{"}P 6.884 22.993 6.64
@vectorlist {mc} color= red alpha= 0.3529 master= {mainchain}
{ n   phe A 141  B13.00 M10 3pep_sup_clean}P 1.549 27.82 5.196
{"}1.549 27.82 5.196
{ ca  phe A 141  B13.12 M10 3pep_sup_clean}2.738 26.999 5.389
{ c   phe A 141  B16.20 M10 3pep_sup_clean}2.399 25.703 6.154
{ o   phe A 141  B18.12 M10 3pep_sup_clean}3.205 25.167 6.902
{ c   phe A 141  B16.20 M10 3pep_sup_clean}'a' P 2.399 25.703 6.154
{ n  aglu A 142  0.50 B17.92 M10 3pep_sup_clean}'a' 1.171 25.242 5.931
{ ca aglu A 142  0.50 B20.29 M10 3pep_sup_clean}'a' 0.51 24.229 6.764
{ c  aglu A 142  0.50 B21.51 M10 3pep_sup_clean}'a' 1.356 22.984 6.94
{ o  aglu A 142  0.50 B21.94 M10 3pep_sup_clean}'a' 1.342 22.377 8.011
{ c   phe A 141  B16.20 M10 3pep_sup_clean}'b' P 2.399 25.703 6.154
{ n  bglu A 142  0.50 B17.56 M10 3pep_sup_clean}'b' 1.25 25.116 5.866
{ ca bglu A 142  0.50 B20.46 M10 3pep_sup_clean}'b' 0.888 23.858 6.544
{ c  bglu A 142  0.50 B19.67 M10 3pep_sup_clean}'b' 1.881 22.741 6.233
{ o  bglu A 142  0.50 B19.20 M10 3pep_sup_clean}'b' 2.451 22.658 5.135
{ c  aglu A 142  0.50 B21.51 M10 3pep_sup_clean}'a' P 1.356 22.984 6.94
{ n  alys A 143  0.50 B22.28 M10 3pep_sup_clean}'a' 2.072 22.582 5.902
{ ca alys A 143  0.50 B23.28 M10 3pep_sup_clean}'a' 2.815 21.321 5.968
{ c  alys A 143  0.50 B22.91 M10 3pep_sup_clean}'a' 4.326 21.496 6.249
{ o  alys A 143  0.50 B21.01 M10 3pep_sup_clean}'a' 5.12 20.655 5.816
{ c  bglu A 142  0.50 B19.67 M10 3pep_sup_clean}'b' P 1.881 22.741 6.233
{ n  blys A 143  0.50 B20.51 M10 3pep_sup_clean}'b' 2.12 21.908 7.247
{ ca blys A 143  0.50 B22.14 M10 3pep_sup_clean}'b' 3.068 20.8 7.178
{ c  blys A 143  0.50 B23.58 M10 3pep_sup_clean}'b' 4.487 21.278 6.939
{ o  blys A 143  0.50 B24.86 M10 3pep_sup_clean}'b' 5.4 20.475 6.792
{ c  alys A 143  0.50 B22.91 M10 3pep_sup_clean}P 4.326 21.496 6.249
{ n   gly A 144  B23.84 M10 3pep_sup_clean}4.702 22.585 6.954
{ ca  gly A 144  B20.73 M10 3pep_sup_clean}6.063 23.022 7.068
{ c   gly A 144  B20.88 M10 3pep_sup_clean}6.705 23.369 5.743
{ o   gly A 144  B21.43 M10 3pep_sup_clean}7.918 23.364 5.626
{ c  blys A 143  0.50 B23.58 M10 3pep_sup_clean}P 4.487 21.278 6.939
{ n   gly A 144  B23.84 M10 3pep_sup_clean}4.702 22.585 6.954
@vectorlist {mc H} off nobutton color= red alpha= 0.3529 master= {mainchain} master= {H's}
{ n   phe A 141  B13.00 M10 3pep_sup_clean}P 1.549 27.82 5.196
{ ca  phe A 141  B13.12 M10 3pep_sup_clean}P 2.738 26.999 5.389
{ n  aglu A 142  0.50 B17.92 M10 3pep_sup_clean}'a' P 1.171 25.242 5.931
{ ca aglu A 142  0.50 B20.29 M10 3pep_sup_clean}'a' P 0.51 24.229 6.764
{ n  alys A 143  0.50 B22.28 M10 3pep_sup_clean}'a' P 2.072 22.582 5.902
{ ca alys A 143  0.50 B23.28 M10 3pep_sup_clean}'a' P 2.815 21.321 5.968
{ ca  gly A 144  B20.73 M10 3pep_sup_clean}P 6.063 23.022 7.068
{"}P 6.063 23.022 7.068
{ n   gly A 144  B23.84 M10 3pep_sup_clean}'a' P 4.702 22.585 6.954
@vectorlist {Calphas} off color= peachtint master= {Calphas}
{ ca  phe A 141  B13.12 M10 3pep_sup_clean}P 2.738 26.999 5.389
{"}2.738 26.999 5.389
{ ca aglu A 142  0.50 B20.29 M10 3pep_sup_clean}'a' 0.51 24.229 6.764
{ ca  phe A 141  B13.12 M10 3pep_sup_clean}'b' P 2.738 26.999 5.389
{ ca bglu A 142  0.50 B20.46 M10 3pep_sup_clean}'b' 0.888 23.858 6.544
{ ca aglu A 142  0.50 B20.29 M10 3pep_sup_clean}'a' P 0.51 24.229 6.764
{ ca alys A 143  0.50 B23.28 M10 3pep_sup_clean}'a' 2.815 21.321 5.968
{ ca bglu A 142  0.50 B20.46 M10 3pep_sup_clean}'b' P 0.888 23.858 6.544
{ ca blys A 143  0.50 B22.14 M10 3pep_sup_clean}'b' 3.068 20.8 7.178
{ ca alys A 143  0.50 B23.28 M10 3pep_sup_clean}P 2.815 21.321 5.968
{ ca  gly A 144  B20.73 M10 3pep_sup_clean}6.063 23.022 7.068
{ ca blys A 143  0.50 B22.14 M10 3pep_sup_clean}P 3.068 20.8 7.178
{ ca  gly A 144  B20.73 M10 3pep_sup_clean}6.063 23.022 7.068
@vectorlist {sc} off color= red alpha= 0.3529 master= {sidechain}
{ ca  phe A 141  B13.12 M10 3pep_sup_clean}P 2.738 26.999 5.389
{ cb  phe A 141  B13.06 M10 3pep_sup_clean}3.843 27.796 6.099
{ cg  phe A 141  B12.25 M10 3pep_sup_clean}4.275 28.997 5.32
{ cd1 phe A 141  B12.46 M10 3pep_sup_clean}5.293 28.889 4.376
{ ce1 phe A 141  B13.23 M10 3pep_sup_clean}5.647 29.982 3.635
{ cz  phe A 141  B13.00 M10 3pep_sup_clean}5.023 31.172 3.802
{ cg  phe A 141  B12.25 M10 3pep_sup_clean}P 4.275 28.997 5.32
{ cd2 phe A 141  B13.65 M10 3pep_sup_clean}3.652 30.204 5.491
{ ce2 phe A 141  B12.54 M10 3pep_sup_clean}4.032 31.302 4.738
{ cz  phe A 141  B13.00 M10 3pep_sup_clean}ghost 5.023 31.172 3.802
{ ca aglu A 142  0.50B20.29 M10 3pep_sup_clean}'a' P 0.51 24.229 6.764
{ cb aglu A 142  0.50B21.17 M10 3pep_sup_clean}'a' -0.843 23.838 6.145
{ cg aglu A 142  0.50B21.59 M10 3pep_sup_clean}'a' -0.721 23.022 4.836
{ cd aglu A 142  0.50B23.54 M10 3pep_sup_clean}'a' -2.033 22.327 4.413
{ oe1aglu A 142  0.50B24.24 M10 3pep_sup_clean}'a' -2.958 22.285 5.242
{ cd aglu A 142  0.50B23.54 M10 3pep_sup_clean}'a' P -2.033 22.327 4.413
{ oe2aglu A 142  0.50B25.86 M10 3pep_sup_clean}'a' -2.125 21.804 3.263
{ ca bglu A 142  0.50B20.46 M10 3pep_sup_clean}'b' P 0.888 23.858 6.544
{ cb bglu A 142  0.50B23.86 M10 3pep_sup_clean}'b' -0.571 23.419 6.286
{ cg bglu A 142  0.50B23.27 M10 3pep_sup_clean}'b' -1.266 23.95 5.048
{ cd bglu A 142  0.50B26.83 M10 3pep_sup_clean}'b' -2.742 23.557 4.981
{ oe1bglu A 142  0.50B31.68 M10 3pep_sup_clean}'b' -3.1 22.853 4.019
{ cd bglu A 142  0.50B26.83 M10 3pep_sup_clean}'b' P -2.742 23.557 4.981
{ oe2bglu A 142  0.50B30.32 M10 3pep_sup_clean}'b' -3.532 23.956 5.876
{ ca alys A 143  0.50B23.28 M10 3pep_sup_clean}'a' P 2.815 21.321 5.968
{ cb alys A 143  0.50B24.00 M10 3pep_sup_clean}'a' 2.599 20.515 4.674
{ ca blys A 143  0.50B22.14 M10 3pep_sup_clean}'b' P 3.068 20.8 7.178
{ cb blys A 143  0.50B23.07 M10 3pep_sup_clean}'b' 2.688 19.778 6.108
@vectorlist {sc H} off nobutton color= red alpha= 0.3529 master= {sidechain} master= {H's}
{ cb  phe A 141  B13.06 M10 3pep_sup_clean}P 3.843 27.796 6.099
{"}P 3.843 27.796 6.099
{ cd1 phe A 141  B12.46 M10 3pep_sup_clean}P 5.293 28.889 4.376
{ cd2 phe A 141  B13.65 M10 3pep_sup_clean}P 3.652 30.204 5.491
{ ce1 phe A 141  B13.23 M10 3pep_sup_clean}P 5.647 29.982 3.635
{ ce2 phe A 141  B12.54 M10 3pep_sup_clean}P 4.032 31.302 4.738
{ cz  phe A 141  B13.00 M10 3pep_sup_clean}P 5.023 31.172 3.802
{ cb aglu A 142  0.50 B21.17 M10 3pep_sup_clean}'a' P -0.843 23.838 6.145
{"}'a' P -0.843 23.838 6.145
{ cg aglu A 142  0.50 B21.59 M10 3pep_sup_clean}'a' P -0.721 23.022 4.836
{"}'a' P -0.721 23.022 4.836
@vectorlist {mc} color= red alpha= 0.3529 master= {mainchain}
{ n   leu A 504  B5.18 M11 3pep_sup_clean}P -3.935 22.503 6.931
{"}-3.935 22.503 6.931
{ ca  leu A 504  B5.72 M11 3pep_sup_clean}-2.857 22.982 7.764
{ c   leu A 504  B6.16 M11 3pep_sup_clean}-1.575 23.089 6.955
{ o   leu A 504  B7.26 M11 3pep_sup_clean}-1.301 22.289 6.051
{ c   leu A 504  B6.16 M11 3pep_sup_clean}'a' P -1.575 23.089 6.955
{ n  aala A 505  0.50 B7.22 M11 3pep_sup_clean}'a' -0.776 24.091 7.302
{ ca aala A 505  0.50 B7.31 M11 3pep_sup_clean}'a' 0.566 24.239 6.757
{ c  aala A 505  0.50 B8.13 M11 3pep_sup_clean}'a' 1.33 22.961 6.958
{ o  aala A 505  0.50 B8.68 M11 3pep_sup_clean}'a' 1.309 22.404 8.035
{ c   leu A 504  B6.16 M11 3pep_sup_clean}'b' P -1.575 23.089 6.955
{ n  bala A 505  0.50 B7.33 M11 3pep_sup_clean}'b' -0.775 24.118 7.194
{ ca bala A 505  0.50 B8.05 M11 3pep_sup_clean}'b' 0.401 24.361 6.341
{ c  bala A 505  0.50 B9.26 M11 3pep_sup_clean}'b' 1.361 23.168 6.208
{ o  bala A 505  0.50 B10.24 M11 3pep_sup_clean}'b' 1.941 22.974 5.135
{ c  aala A 505  0.50 B8.13 M11 3pep_sup_clean}'a' P 1.33 22.961 6.958
{ n  agly A 506  0.50 B8.63 M11 3pep_sup_clean}'a' 2.016 22.518 5.906
{ ca agly A 506  0.50 B9.68 M11 3pep_sup_clean}'a' 2.873 21.369 5.928
{ c  agly A 506  0.50 B8.73 M11 3pep_sup_clean}'a' 2.164 20.067 5.627
{ o  agly A 506  0.50 B10.33 M11 3pep_sup_clean}'a' 2.845 19.066 5.398
{ c  bala A 505  0.50 B9.26 M11 3pep_sup_clean}'b' P 1.361 23.168 6.208
{ n  bgly A 506  0.50 B10.34 M11 3pep_sup_clean}'b' 1.533 22.345 7.244
{ ca bgly A 506  0.50 B11.33 M11 3pep_sup_clean}'b' 2.493 21.2 7.155
{ c  bgly A 506  0.50 B11.22 M11 3pep_sup_clean}'b' 1.968 19.851 6.626
{ o  bgly A 506  0.50 B12.25 M11 3pep_sup_clean}'b' 2.696 18.851 6.525
{ c  agly A 506  0.50 B8.73 M11 3pep_sup_clean}'a' P 2.164 20.067 5.627
{ n  aphe A 507  0.50 B8.54 M11 3pep_sup_clean}'a' 0.826 20.066 5.611
{ ca aphe A 507  0.50 B8.82 M11 3pep_sup_clean}'a' 0.089 18.836 5.386
{ c  aphe A 507  0.50 B9.58 M11 3pep_sup_clean}'a' 0.332 18.365 3.999
{ o  aphe A 507  0.50 B9.96 M11 3pep_sup_clean}'a' 0.239 19.148 3.051
{ c  bgly A 506  0.50 B11.22 M11 3pep_sup_clean}'b' P 1.968 19.851 6.626
{ n  bphe A 507  0.50 B9.59 M11 3pep_sup_clean}'b' 0.687 19.816 6.299
{ ca bphe A 507  0.50 B9.42 M11 3pep_sup_clean}'b' 0.053 18.607 5.733
{ c  bphe A 507  0.50 B9.88 M11 3pep_sup_clean}'b' 0.441 18.335 4.243
{ o  bphe A 507  0.50 B9.88 M11 3pep_sup_clean}'b' 0.64 19.23 3.483
@vectorlist {mc H} off nobutton color= red alpha= 0.3529 master= {mainchain} master= {H's}
{ n   leu A 504  B5.18 M11 3pep_sup_clean}P -3.935 22.503 6.931
{ ca  leu A 504  B5.72 M11 3pep_sup_clean}P -2.857 22.982 7.764
{ n  aala A 505  0.50 B7.22 M11 3pep_sup_clean}'a' P -0.776 24.091 7.302
{ ca aala A 505  0.50 B7.31 M11 3pep_sup_clean}'a' P 0.566 24.239 6.757
{ n  agly A 506  0.50 B8.63 M11 3pep_sup_clean}'a' P 2.016 22.518 5.906
{ ca agly A 506  0.50 B9.68 M11 3pep_sup_clean}'a' P 2.873 21.369 5.928
{"}'a' P 2.873 21.369 5.928
{ n  aphe A 507  0.50 B8.54 M11 3pep_sup_clean}'a' P 0.826 20.066 5.611
{ ca aphe A 507  0.50 B8.82 M11 3pep_sup_clean}'a' P 0.089 18.836 5.386
@vectorlist {Calphas} off color= pinktint master= {Calphas}
{ ca  leu A 504  B5.72 M11 3pep_sup_clean}P -2.857 22.982 7.764
{"}-2.857 22.982 7.764
{ ca aala A 505  0.50 B7.31 M11 3pep_sup_clean}'a' 0.566 24.239 6.757
{ ca  leu A 504  B5.72 M11 3pep_sup_clean}'b' P -2.857 22.982 7.764
{ ca bala A 505  0.50 B8.05 M11 3pep_sup_clean}'b' 0.401 24.361 6.341
{ ca aala A 505  0.50 B7.31 M11 3pep_sup_clean}'a' P 0.566 24.239 6.757
{ ca agly A 506  0.50 B9.68 M11 3pep_sup_clean}'a' 2.873 21.369 5.928
{ ca bala A 505  0.50 B8.05 M11 3pep_sup_clean}'b' P 0.401 24.361 6.341
{ ca bgly A 506  0.50 B11.33 M11 3pep_sup_clean}'b' 2.493 21.2 7.155
{ ca agly A 506  0.50 B9.68 M11 3pep_sup_clean}'a' P 2.873 21.369 5.928
{ ca aphe A 507  0.50 B8.82 M11 3pep_sup_clean}'a' 0.089 18.836 5.386
{ ca bgly A 506  0.50 B11.33 M11 3pep_sup_clean}'b' P 2.493 21.2 7.155
{ ca bphe A 507  0.50 B9.42 M11 3pep_sup_clean}'b' 0.053 18.607 5.733
@vectorlist {sc} off color= red alpha= 0.3529 master= {sidechain}
{ ca  leu A 504  B5.72 M11 3pep_sup_clean}P -2.857 22.982 7.764
{ cb  leu A 504  B6.46 M11 3pep_sup_clean}-2.624 22.076 8.964
{ cg  leu A 504  B8.59 M11 3pep_sup_clean}-3.778 22.019 9.96
{ cd1 leu A 504  B9.12 M11 3pep_sup_clean}-4.107 23.371 10.53
{ cg  leu A 504  B8.59 M11 3pep_sup_clean}P -3.778 22.019 9.96
{ cd2 leu A 504  B11.41 M11 3pep_sup_clean}-3.422 21.046 11.079
{ ca aala A 505  0.50B7.31 M11 3pep_sup_clean}'a' P 0.566 24.239 6.757
{ cb aala A 505  0.50B8.49 M11 3pep_sup_clean}'a' 1.293 25.394 7.425
{ ca bala A 505  0.50B8.05 M11 3pep_sup_clean}'b' P 0.401 24.361 6.341
{ cb bala A 505  0.50B7.76 M11 3pep_sup_clean}'b' 1.154 25.566 6.798
{ ca aphe A 507  0.50B8.82 M11 3pep_sup_clean}'a' P 0.089 18.836 5.386
{ cb aphe A 507  0.50B8.17 M11 3pep_sup_clean}'a' -1.411 19.034 5.601
{ cg aphe A 507  0.50B7.27 M11 3pep_sup_clean}'a' -2.21 17.883 5.111
{ cd1aphe A 507  0.50B7.04 M11 3pep_sup_clean}'a' -2.273 16.718 5.849
{ ce1aphe A 507  0.50B6.91 M11 3pep_sup_clean}'a' -2.98 15.622 5.382
{ cz aphe A 507  0.50B6.15 M11 3pep_sup_clean}'a' -3.609 15.686 4.146
{ cg aphe A 507  0.50B7.27 M11 3pep_sup_clean}'a' P -2.21 17.883 5.111
{ cd2aphe A 507  0.50B7.80 M11 3pep_sup_clean}'a' -2.84 17.934 3.882
{ ce2aphe A 507  0.50B6.92 M11 3pep_sup_clean}'a' -3.546 16.842 3.397
{ cz aphe A 507  0.50B6.15 M11 3pep_sup_clean}'a' ghost -3.609 15.686 4.146
{ ca bphe A 507  0.50B9.42 M11 3pep_sup_clean}'b' P 0.053 18.607 5.733
{ cb bphe A 507  0.50B8.37 M11 3pep_sup_clean}'b' -1.461 18.732 5.898
{ cg bphe A 507  0.50B7.22 M11 3pep_sup_clean}'b' -2.227 17.729 5.114
{ cd1bphe A 507  0.50B7.21 M11 3pep_sup_clean}'b' -2.521 16.496 5.656
{ ce1bphe A 507  0.50B7.11 M11 3pep_sup_clean}'b' -3.216 15.546 4.938
{ cz bphe A 507  0.50B7.10 M11 3pep_sup_clean}'b' -3.613 15.808 3.662
{ cg bphe A 507  0.50B7.22 M11 3pep_sup_clean}'b' P -2.227 17.729 5.114
{ cd2bphe A 507  0.50B8.49 M11 3pep_sup_clean}'b' -2.622 17.996 3.816
{ ce2bphe A 507  0.50B7.92 M11 3pep_sup_clean}'b' -3.312 17.035 3.072
{ cz bphe A 507  0.50B7.10 M11 3pep_sup_clean}'b' ghost -3.613 15.808 3.662
@vectorlist {sc H} off nobutton color= red alpha= 0.3529 master= {sidechain} master= {H's}
{ cb  leu A 504  B6.46 M11 3pep_sup_clean}P -2.624 22.076 8.964
{"}P -2.624 22.076 8.964
{ cg  leu A 504  B8.59 M11 3pep_sup_clean}P -3.778 22.019 9.96
{ cd1 leu A 504  B9.12 M11 3pep_sup_clean}P -4.107 23.371 10.53
{"}P -4.107 23.371 10.53
{"}P -4.107 23.371 10.53
{ cd2 leu A 504  B11.41 M11 3pep_sup_clean}P -3.422 21.046 11.079
{"}P -3.422 21.046 11.079
{"}P -3.422 21.046 11.079
{ cb aala A 505  0.50 B8.49 M11 3pep_sup_clean}'a' P 1.293 25.394 7.425
{"}'a' P 1.293 25.394 7.425
{"}'a' P 1.293 25.394 7.425
{ cb aphe A 507  0.50 B8.17 M11 3pep_sup_clean}'a' P -1.411 19.034 5.601
{"}'a' P -1.411 19.034 5.601
{ cd1aphe A 507  0.50 B7.04 M11 3pep_sup_clean}'a' P -2.273 16.718 5.849
{ cd2aphe A 507  0.50 B7.80 M11 3pep_sup_clean}'a' P -2.84 17.934 3.882
{ ce1aphe A 507  0.50 B6.91 M11 3pep_sup_clean}'a' P -2.98 15.622 5.382
{ ce2aphe A 507  0.50 B6.92 M11 3pep_sup_clean}'a' P -3.546 16.842 3.397
{ cz aphe A 507  0.50 B6.15 M11 3pep_sup_clean}'a' P -3.609 15.686 4.146
@vectorlist {mc} color= red alpha= 0.3529 master= {mainchain}
{ n   lys A 232  B11.19 M12 3pep_sup_clean}P 3.956 27.477 5.806
{"}3.956 27.477 5.806
{ ca  lys A 232  B11.86 M12 3pep_sup_clean}2.862 26.814 5.117
{ c   lys A 232  B11.76 M12 3pep_sup_clean}2.374 25.712 6.059
{ o   lys A 232  B12.15 M12 3pep_sup_clean}3.117 25.221 6.903
{ c   lys A 232  B11.76 M12 3pep_sup_clean}'a' P 2.374 25.712 6.059
{ n  aser A 233  0.60 B11.98 M12 3pep_sup_clean}'a' 1.126 25.278 5.899
{ ca aser A 233  0.60 B15.14 M12 3pep_sup_clean}'a' 0.521 24.248 6.749
{ c  aser A 233  0.60 B14.65 M12 3pep_sup_clean}'a' 1.347 22.974 6.951
{ o  aser A 233  0.60 B17.73 M12 3pep_sup_clean}'a' 1.337 22.373 8.029
{ c   lys A 232  B11.76 M12 3pep_sup_clean}'b' P 2.374 25.712 6.059
{ n  bser A 233  0.40 B12.11 M12 3pep_sup_clean}'b' 1.11 25.342 5.899
{ ca bser A 233  0.40 B14.15 M12 3pep_sup_clean}'b' 0.568 24.229 6.655
{ c  bser A 233  0.40 B14.49 M12 3pep_sup_clean}'b' 1.413 23.041 6.223
{ o  bser A 233  0.40 B14.83 M12 3pep_sup_clean}'b' 1.797 22.931 5.058
{ c  aser A 233  0.60 B14.65 M12 3pep_sup_clean}'a' P 1.347 22.974 6.951
{ n  agly A 234  0.60 B14.11 M12 3pep_sup_clean}'a' 2.055 22.559 5.906
{ ca agly A 234  0.60 B14.21 M12 3pep_sup_clean}'a' 2.834 21.338 5.95
{ c  agly A 234  0.60 B12.65 M12 3pep_sup_clean}'a' 4.249 21.458 6.485
{ o  agly A 234  0.60 B12.06 M12 3pep_sup_clean}'a' 4.944 20.46 6.611
{ c  bser A 233  0.40 B14.49 M12 3pep_sup_clean}'b' P 1.413 23.041 6.223
{ n  bgly A 234  0.40 B14.40 M12 3pep_sup_clean}'b' 1.749 22.184 7.176
{ ca bgly A 234  0.40 B17.10 M12 3pep_sup_clean}'b' 2.523 21.001 6.867
{ c  bgly A 234  0.40 B16.01 M12 3pep_sup_clean}'b' 4.003 21.184 7.141
{ o  bgly A 234  0.40 B17.08 M12 3pep_sup_clean}'b' 4.697 20.2 7.365
{ c  agly A 234  0.60 B12.65 M12 3pep_sup_clean}'a' P 4.249 21.458 6.485
{ n  aleu A 235  0.60 B10.24 M12 3pep_sup_clean}'a' 4.696 22.656 6.841
{ ca aleu A 235  0.60 B8.95 M12 3pep_sup_clean}'a' 6.064 22.77 7.323
{ c  aleu A 235  0.60 B9.96 M12 3pep_sup_clean}'a' 6.306 22.047 8.645
{ o  aleu A 235  0.60 B10.81 M12 3pep_sup_clean}'a' 5.52 22.177 9.578
{ c  bgly A 234  0.40 B16.01 M12 3pep_sup_clean}'b' P 4.003 21.184 7.141
{ n  bleu A 235  0.40 B14.73 M12 3pep_sup_clean}'b' 4.489 22.422 7.12
{ ca bleu A 235  0.40 B12.40 M12 3pep_sup_clean}'b' 5.9 22.682 7.382
{ c  bleu A 235  0.40 B12.64 M12 3pep_sup_clean}'b' 6.278 22.004 8.69
{ o  bleu A 235  0.40 B13.40 M12 3pep_sup_clean}'b' 5.564 22.138 9.68
@vectorlist {mc H} off nobutton color= red alpha= 0.3529 master= {mainchain} master= {H's}
{ n   lys A 232  B11.19 M12 3pep_sup_clean}P 3.956 27.477 5.806
{ ca  lys A 232  B11.86 M12 3pep_sup_clean}P 2.862 26.814 5.117
{ n  aser A 233  0.60 B11.98 M12 3pep_sup_clean}'a' P 1.126 25.278 5.899
{ ca aser A 233  0.60 B15.14 M12 3pep_sup_clean}'a' P 0.521 24.248 6.749
{ n  agly A 234  0.60 B14.11 M12 3pep_sup_clean}'a' P 2.055 22.559 5.906
{ ca agly A 234  0.60 B14.21 M12 3pep_sup_clean}'a' P 2.834 21.338 5.95
{"}'a' P 2.834 21.338 5.95
{ n  aleu A 235  0.60 B10.24 M12 3pep_sup_clean}'a' P 4.696 22.656 6.841
{ ca aleu A 235  0.60 B8.95 M12 3pep_sup_clean}'a' P 6.064 22.77 7.323
@vectorlist {Calphas} off color= lilactint master= {Calphas}
{ ca  lys A 232  B11.86 M12 3pep_sup_clean}P 2.862 26.814 5.117
{"}2.862 26.814 5.117
{ ca aser A 233  0.60 B15.14 M12 3pep_sup_clean}'a' 0.521 24.248 6.749
{ ca  lys A 232  B11.86 M12 3pep_sup_clean}'b' P 2.862 26.814 5.117
{ ca bser A 233  0.40 B14.15 M12 3pep_sup_clean}'b' 0.568 24.229 6.655
{ ca aser A 233  0.60 B15.14 M12 3pep_sup_clean}'a' P 0.521 24.248 6.749
{ ca agly A 234  0.60 B14.21 M12 3pep_sup_clean}'a' 2.834 21.338 5.95
{ ca bser A 233  0.40 B14.15 M12 3pep_sup_clean}'b' P 0.568 24.229 6.655
{ ca bgly A 234  0.40 B17.10 M12 3pep_sup_clean}'b' 2.523 21.001 6.867
{ ca agly A 234  0.60 B14.21 M12 3pep_sup_clean}'a' P 2.834 21.338 5.95
{ ca aleu A 235  0.60 B8.95 M12 3pep_sup_clean}'a' 6.064 22.77 7.323
{ ca bgly A 234  0.40 B17.10 M12 3pep_sup_clean}'b' P 2.523 21.001 6.867
{ ca bleu A 235  0.40 B12.40 M12 3pep_sup_clean}'b' 5.9 22.682 7.382
@vectorlist {sc} off color= red alpha= 0.3529 master= {sidechain}
{ ca  lys A 232  B11.86 M12 3pep_sup_clean}P 2.862 26.814 5.117
{ cb  lys A 232  B14.18 M12 3pep_sup_clean}3.398 26.2 3.81
{ cg  lys A 232  B18.02 M12 3pep_sup_clean}2.365 25.927 2.761
{ cd  lys A 232  B20.73 M12 3pep_sup_clean}3.01 25.723 1.396
{ ce  lys A 232  B23.78 M12 3pep_sup_clean}1.978 25.223 0.414
{ nz  lys A 232  B26.11 M12 3pep_sup_clean}2.65 24.974 -0.862
{ ca aser A 233  0.60B15.14 M12 3pep_sup_clean}'a' P 0.521 24.248 6.749
{ cb aser A 233  0.40B15.23 M12 3pep_sup_clean}'a' -0.9 23.988 6.303
{ og aser A 233  0.30B15.47 M12 3pep_sup_clean}'a' -0.982 23.104 5.199
{ ca bser A 233  0.40B14.15 M12 3pep_sup_clean}'b' P 0.568 24.229 6.655
{ cb bser A 233  0.40B16.96 M12 3pep_sup_clean}'b' -0.859 23.884 6.182
{ og bser A 233  0.30B14.79 M12 3pep_sup_clean}'b' -1.497 22.847 6.911
{ ca aleu A 235  0.60B8.95 M12 3pep_sup_clean}'a' P 6.064 22.77 7.323
{ cb aleu A 235  0.60B9.52 M12 3pep_sup_clean}'a' 6.447 24.245 7.467
{ cg aleu A 235  0.60B7.46 M12 3pep_sup_clean}'a' 7.881 24.517 7.936
{ cd1aleu A 235  0.60B6.51 M12 3pep_sup_clean}'a' 8.355 25.842 7.393
{ cg aleu A 235  0.60B7.46 M12 3pep_sup_clean}'a' P 7.881 24.517 7.936
{ cd2aleu A 235  0.60B8.43 M12 3pep_sup_clean}'a' 8.071 24.529 9.46
{ ca bleu A 235  0.40B12.40 M12 3pep_sup_clean}'b' P 5.9 22.682 7.382
{ cb bleu A 235  0.40B13.45 M12 3pep_sup_clean}'b' 6.173 24.188 7.48
{ cg bleu A 235  0.40B13.31 M12 3pep_sup_clean}'b' 7.614 24.658 7.731
{ cd1bleu A 235  0.40B13.40 M12 3pep_sup_clean}'b' 7.913 25.95 6.985
{ cg bleu A 235  0.40B13.31 M12 3pep_sup_clean}'b' P 7.614 24.658 7.731
{ cd2bleu A 235  0.40B15.77 M12 3pep_sup_clean}'b' 7.924 24.865 9.213
@vectorlist {sc H} off nobutton color= red alpha= 0.3529 master= {sidechain} master= {H's}
{ cb  lys A 232  B14.18 M12 3pep_sup_clean}P 3.398 26.2 3.81
{"}P 3.398 26.2 3.81
{ cg  lys A 232  B18.02 M12 3pep_sup_clean}P 2.365 25.927 2.761
{"}P 2.365 25.927 2.761
{ cd  lys A 232  B20.73 M12 3pep_sup_clean}P 3.01 25.723 1.396
{"}P 3.01 25.723 1.396
{ ce  lys A 232  B23.78 M12 3pep_sup_clean}P 1.978 25.223 0.414
{"}P 1.978 25.223 0.414
{ nz  lys A 232  B26.11 M12 3pep_sup_clean}P 2.65 24.974 -0.862
{"}P 2.65 24.974 -0.862
{"}P 2.65 24.974 -0.862
{ cb aser A 233  0.40 B15.23 M12 3pep_sup_clean}'a' P -0.9 23.988 6.303
{"}'a' P -0.9 23.988 6.303
{ og aser A 233  0.30 B15.47 M12 3pep_sup_clean}'a' P -0.982 23.104 5.199
{ cb aleu A 235  0.60 B9.52 M12 3pep_sup_clean}'a' P 6.447 24.245 7.467
{"}'a' P 6.447 24.245 7.467
{ cg aleu A 235  0.60 B7.46 M12 3pep_sup_clean}'a' P 7.881 24.517 7.936
{ cd1aleu A 235  0.60 B6.51 M12 3pep_sup_clean}'a' P 8.355 25.842 7.393
{"}'a' P 8.355 25.842 7.393
{"}'a' P 8.355 25.842 7.393
{ cd2aleu A 235  0.60 B8.43 M12 3pep_sup_clean}'a' P 8.071 24.529 9.46
{"}'a' P 8.071 24.529 9.46
{"}'a' P 8.071 24.529 9.46
@vectorlist {mc} color= red alpha= 0.3529 master= {mainchain}
{ n   pro A 191  B8.58 M13 3pep_sup_clean}P -3.953 23.508 7.117
{"}-3.953 23.508 7.117
{ ca  pro A 191  B11.01 M13 3pep_sup_clean}-2.817 22.666 7.6
{ c   pro A 191  B10.81 M13 3pep_sup_clean}-1.513 22.927 6.842
{ o   pro A 191  B12.04 M13 3pep_sup_clean}-1.197 22.293 5.831
{ c   pro A 191  B10.81 M13 3pep_sup_clean}P -1.513 22.927 6.842
{ n   gln A 192  B12.28 M13 3pep_sup_clean}-0.743 23.882 7.341
{ ca agln A 192  0.50 B14.85 M13 3pep_sup_clean}'a' 0.521 24.248 6.754
{ c  agln A 192  0.50 B15.60 M13 3pep_sup_clean}'a' 1.351 22.986 6.966
{ o  agln A 192  0.50 B19.53 M13 3pep_sup_clean}'a' 1.321 22.388 8.021
{ n   gln A 192  B12.28 M13 3pep_sup_clean}'b' P -0.743 23.882 7.341
{ ca bgln A 192  0.50 B13.20 M13 3pep_sup_clean}'b' 0.459 24.379 6.63
{ c  bgln A 192  0.50 B10.45 M13 3pep_sup_clean}'b' 1.528 23.338 6.199
{ o  bgln A 192  0.50 B13.57 M13 3pep_sup_clean}'b' 2.226 23.522 5.216
{ c  agln A 192  0.50 B15.60 M13 3pep_sup_clean}'a' P 1.351 22.986 6.966
{ n  aser A 193  0.50 B16.80 M13 3pep_sup_clean}'a' 2.038 22.552 5.913
{ ca aser A 193  0.50 B16.42 M13 3pep_sup_clean}'a' 2.864 21.319 5.93
{ c  aser A 193  0.50 B14.14 M13 3pep_sup_clean}'a' 2.183 20.015 5.491
{ o  aser A 193  0.50 B15.44 M13 3pep_sup_clean}'a' 2.871 19.014 5.311
{ c  bgln A 192  0.50 B10.45 M13 3pep_sup_clean}'b' P 1.528 23.338 6.199
{ n  bser A 193  0.50 B11.50 M13 3pep_sup_clean}'b' 1.642 22.242 6.946
{ ca bser A 193  0.50 B17.96 M13 3pep_sup_clean}'b' 2.708 21.303 6.683
{ c  bser A 193  0.50 B18.19 M13 3pep_sup_clean}'b' 2.102 20.107 6.037
{ o  bser A 193  0.50 B20.16 M13 3pep_sup_clean}'b' 2.773 19.114 5.778
{ c  aser A 193  0.50 B14.14 M13 3pep_sup_clean}'a' P 2.183 20.015 5.491
{ n  ahis A 194  0.50 B11.33 M13 3pep_sup_clean}'a' 0.861 20.003 5.352
{ ca ahis A 194  0.50 B9.32 M13 3pep_sup_clean}'a' 0.175 18.822 4.807
{ c  ahis A 194  0.50 B10.06 M13 3pep_sup_clean}'a' -0.788 19.185 3.692
{ o  ahis A 194  0.50 B11.04 M13 3pep_sup_clean}'a' -1.762 18.463 3.461
{ c  bser A 193  0.50 B18.19 M13 3pep_sup_clean}'b' P 2.102 20.107 6.037
{ n  bhis A 194  0.50 B18.64 M13 3pep_sup_clean}'b' 0.816 20.225 5.762
{ ca bhis A 194  0.50 B23.33 M13 3pep_sup_clean}'b' 0.073 19.093 5.29
{ c  bhis A 194  0.50 B20.52 M13 3pep_sup_clean}'b' -0.98 19.457 4.262
{ o  bhis A 194  0.50 B23.82 M13 3pep_sup_clean}'b' -2.092 18.962 4.319
@vectorlist {mc H} off nobutton color= red alpha= 0.3529 master= {mainchain} master= {H's}
{ ca  pro A 191  B11.01 M13 3pep_sup_clean}P -2.817 22.666 7.6
{ n   gln A 192  B12.28 M13 3pep_sup_clean}'a' P -0.743 23.882 7.341
{ ca agln A 192  0.50 B14.85 M13 3pep_sup_clean}'a' P 0.521 24.248 6.754
{ n  aser A 193  0.50 B16.80 M13 3pep_sup_clean}'a' P 2.038 22.552 5.913
{ ca aser A 193  0.50 B16.42 M13 3pep_sup_clean}'a' P 2.864 21.319 5.93
{ n  ahis A 194  0.50 B11.33 M13 3pep_sup_clean}'a' P 0.861 20.003 5.352
{ ca ahis A 194  0.50 B9.32 M13 3pep_sup_clean}'a' P 0.175 18.822 4.807
@vectorlist {Calphas} off color= bluetint master= {Calphas}
{ ca  pro A 191  B11.01 M13 3pep_sup_clean}P -2.817 22.666 7.6
{"}-2.817 22.666 7.6
{ ca agln A 192  0.50 B14.85 M13 3pep_sup_clean}'a' 0.521 24.248 6.754
{ ca  pro A 191  B11.01 M13 3pep_sup_clean}'b' P -2.817 22.666 7.6
{ ca bgln A 192  0.50 B13.20 M13 3pep_sup_clean}'b' 0.459 24.379 6.63
{ ca agln A 192  0.50 B14.85 M13 3pep_sup_clean}'a' P 0.521 24.248 6.754
{ ca aser A 193  0.50 B16.42 M13 3pep_sup_clean}'a' 2.864 21.319 5.93
{ ca bgln A 192  0.50 B13.20 M13 3pep_sup_clean}'b' P 0.459 24.379 6.63
{ ca bser A 193  0.50 B17.96 M13 3pep_sup_clean}'b' 2.708 21.303 6.683
{ ca aser A 193  0.50 B16.42 M13 3pep_sup_clean}'a' P 2.864 21.319 5.93
{ ca ahis A 194  0.50 B9.32 M13 3pep_sup_clean}'a' 0.175 18.822 4.807
{ ca bser A 193  0.50 B17.96 M13 3pep_sup_clean}'b' P 2.708 21.303 6.683
{ ca bhis A 194  0.50 B23.33 M13 3pep_sup_clean}'b' 0.073 19.093 5.29
@vectorlist {sc} off color= red alpha= 0.3529 master= {sidechain}
{ ca  pro A 191  B11.01 M13 3pep_sup_clean}P -2.817 22.666 7.6
{ cb  pro A 191  B13.60 M13 3pep_sup_clean}-3.332 21.222 7.358
{ cg  pro A 191  B11.38 M13 3pep_sup_clean}-4.19 21.361 6.123
{ cd  pro A 191  B8.58 M13 3pep_sup_clean}ghost -4.938 22.68 6.396
{ n   pro A 191  B8.58 M13 3pep_sup_clean}P -3.953 23.508 7.117
{ cd  pro A 191  B8.58 M13 3pep_sup_clean}-4.938 22.68 6.396
{ ca agln A 192  0.50B14.85 M13 3pep_sup_clean}P 0.521 24.248 6.754
{ cb  gln A 192  B17.86 M13 3pep_sup_clean}1.075 25.495 7.463
{ cg  gln A 192  B26.51 M13 3pep_sup_clean}2.241 26.195 6.793
{ cd  gln A 192  B42.93 M13 3pep_sup_clean}2.644 27.48 7.5
{ oe1 gln A 192  B47.57 M13 3pep_sup_clean}1.876 28.053 8.282
{ cd  gln A 192  B42.93 M13 3pep_sup_clean}P 2.644 27.48 7.5
{ ne2 gln A 192  B39.39 M13 3pep_sup_clean}3.861 27.94 7.231
{ ca bgln A 192  0.50B13.20 M13 3pep_sup_clean}P 0.459 24.379 6.63
{ cb  gln A 192  B17.86 M13 3pep_sup_clean}ghost 1.075 25.495 7.463
{ ca aser A 193  0.50B16.42 M13 3pep_sup_clean}'a' P 2.864 21.319 5.93
{ cb aser A 193  0.50B20.24 M13 3pep_sup_clean}'a' 3.526 21.031 7.308
{ og aser A 193  0.50B19.34 M13 3pep_sup_clean}'a' 4.328 22.087 7.795
{ ca bser A 193  0.50B17.96 M13 3pep_sup_clean}'b' P 2.708 21.303 6.683
{ cb bser A 193  0.50B21.57 M13 3pep_sup_clean}'b' 3.449 20.903 7.966
{ og bser A 193  0.50B30.07 M13 3pep_sup_clean}'b' 2.568 20.266 8.876
{ ca ahis A 194  0.50B9.32 M13 3pep_sup_clean}'a' P 0.175 18.822 4.807
{ cb ahis A 194  0.50B9.07 M13 3pep_sup_clean}'a' -0.537 18.025 5.909
{ cg ahis A 194  0.50B8.90 M13 3pep_sup_clean}'a' 0.402 17.465 6.934
{ nd1ahis A 194  0.50B8.91 M13 3pep_sup_clean}'a' 1.189 16.347 6.706
{ ce1ahis A 194  0.50B9.67 M13 3pep_sup_clean}'a' 1.948 16.122 7.768
{ ne2ahis A 194  0.50B11.26 M13 3pep_sup_clean}'a' ghost 1.709 17.079 8.657
{ cg ahis A 194  0.50B8.90 M13 3pep_sup_clean}'a' P 0.402 17.465 6.934
{ cd2ahis A 194  0.50B11.30 M13 3pep_sup_clean}'a' 0.768 17.938 8.149
{ ne2ahis A 194  0.50B11.26 M13 3pep_sup_clean}'a' 1.709 17.079 8.657
{ ca bhis A 194  0.50B23.33 M13 3pep_sup_clean}'b' P 0.073 19.093 5.29
{ cb bhis A 194  0.50B28.42 M13 3pep_sup_clean}'b' -0.529 18.357 6.483
{ cg bhis A 194  0.50B35.19 M13 3pep_sup_clean}'b' 0.503 17.77 7.396
{ nd1bhis A 194  0.50B35.92 M13 3pep_sup_clean}'b' 0.997 18.444 8.494
{ ce1bhis A 194  0.50B30.67 M13 3pep_sup_clean}'b' 1.896 17.689 9.103
{ ne2bhis A 194  0.50B44.74 M13 3pep_sup_clean}'b' ghost 2.012 16.556 8.433
{ cg bhis A 194  0.50B35.19 M13 3pep_sup_clean}'b' P 0.503 17.77 7.396
{ cd2bhis A 194  0.50B43.77 M13 3pep_sup_clean}'b' 1.155 16.583 7.358
{ ne2bhis A 194  0.50B44.74 M13 3pep_sup_clean}'b' 2.012 16.556 8.433
@vectorlist {sc H} off nobutton color= red alpha= 0.3529 master= {sidechain} master= {H's}
{ cb  pro A 191  B13.60 M13 3pep_sup_clean}P -3.332 21.222 7.358
{"}P -3.332 21.222 7.358
{ cg  pro A 191  B11.38 M13 3pep_sup_clean}P -4.19 21.361 6.123
{"}P -4.19 21.361 6.123
{ cd  pro A 191  B8.58 M13 3pep_sup_clean}P -4.938 22.68 6.396
{"}P -4.938 22.68 6.396
{ cg  gln A 192  B26.51 M13 3pep_sup_clean}P 2.241 26.195 6.793
{"}P 2.241 26.195 6.793
{ ne2 gln A 192  B39.39 M13 3pep_sup_clean}P 3.861 27.94 7.231
{"}P 3.861 27.94 7.231
{ cb  gln A 192  B17.86 M13 3pep_sup_clean}'a' P 1.075 25.495 7.463
{"}'a' P 1.075 25.495 7.463
{ cb aser A 193  0.50 B20.24 M13 3pep_sup_clean}'a' P 3.526 21.031 7.308
{"}'a' P 3.526 21.031 7.308
{ og aser A 193  0.50 B19.34 M13 3pep_sup_clean}'a' P 4.328 22.087 7.795
{ cb ahis A 194  0.50 B9.07 M13 3pep_sup_clean}'a' P -0.537 18.025 5.909
{"}'a' P -0.537 18.025 5.909
{ cd2ahis A 194  0.50 B11.30 M13 3pep_sup_clean}'a' P 0.768 17.938 8.149
{ ce1ahis A 194  0.50 B9.67 M13 3pep_sup_clean}'a' P 1.948 16.122 7.768
{ ne2ahis A 194  0.50 B11.26 M13 3pep_sup_clean}'a' P 1.709 17.079 8.657
@vectorlist {mc} color= red alpha= 0.3529 master= {mainchain}
{ n   ala A 433  B9.88 M14 3pep_sup_clean}P 3.596 27.983 6.782
{"}3.596 27.983 6.782
{ ca  ala A 433  B10.61 M14 3pep_sup_clean}2.83 27.191 5.827
{ c   ala A 433  B11.05 M14 3pep_sup_clean}2.347 25.902 6.496
{ o   ala A 433  B11.26 M14 3pep_sup_clean}3.015 25.369 7.394
{ c   ala A 433  B11.05 M14 3pep_sup_clean}'a' P 2.347 25.902 6.496
{ n  aala A 434  0.50 B11.40 M14 3pep_sup_clean}'a' 1.199 25.379 6.067
{ ca aala A 434  0.50 B11.66 M14 3pep_sup_clean}'a' 0.532 24.27 6.779
{ c  aala A 434  0.50 B11.78 M14 3pep_sup_clean}'a' 1.341 22.975 6.938
{ o  aala A 434  0.50 B11.79 M14 3pep_sup_clean}'a' 1.335 22.372 8.008
{ c   ala A 433  B11.05 M14 3pep_sup_clean}'b' P 2.347 25.902 6.496
{ n  bala A 434  0.50 B11.29 M14 3pep_sup_clean}'b' 1.192 25.428 6.039
{ ca bala A 434  0.50 B11.50 M14 3pep_sup_clean}'b' 0.67 24.135 6.431
{ c  bala A 434  0.50 B11.46 M14 3pep_sup_clean}'b' 1.742 23.09 6.193
{ o  bala A 434  0.50 B11.50 M14 3pep_sup_clean}'b' 2.278 22.969 5.091
{ c  aala A 434  0.50 B11.78 M14 3pep_sup_clean}'a' P 1.341 22.975 6.938
{ n  agly A 435  0.50 B11.79 M14 3pep_sup_clean}'a' 2.015 22.532 5.883
{ ca agly A 435  0.50 B11.68 M14 3pep_sup_clean}'a' 2.872 21.342 5.976
{ c  agly A 435  0.50 B11.72 M14 3pep_sup_clean}'a' 2.154 20.014 6.199
{ o  agly A 435  0.50 B11.73 M14 3pep_sup_clean}'a' 0.923 19.954 6.081
{ c  bala A 434  0.50 B11.46 M14 3pep_sup_clean}'b' P 1.742 23.09 6.193
{ n  bgly A 435  0.50 B11.72 M14 3pep_sup_clean}'b' 2.083 22.362 7.244
{ ca bgly A 435  0.50 B11.60 M14 3pep_sup_clean}'b' 3.035 21.285 7.121
{ c  bgly A 435  0.50 B11.60 M14 3pep_sup_clean}'b' 2.288 19.979 7.067
{ o  bgly A 435  0.50 B11.49 M14 3pep_sup_clean}'b' 1.141 19.891 7.478
{ c  agly A 435  0.50 B11.72 M14 3pep_sup_clean}P 2.154 20.014 6.199
{ n   gly A 436  B11.52 M14 3pep_sup_clean}2.928 18.964 6.523
{ ca  gly A 436  B12.15 M14 3pep_sup_clean}2.424 17.599 6.682
{ c   gly A 436  B12.87 M14 3pep_sup_clean}3.078 16.936 7.882
{ o   gly A 436  B13.46 M14 3pep_sup_clean}4.193 17.297 8.266
{ c  bgly A 435  0.50 B11.60 M14 3pep_sup_clean}P 2.288 19.979 7.067
{ n   gly A 436  B11.52 M14 3pep_sup_clean}2.928 18.964 6.523
@vectorlist {mc H} off nobutton color= red alpha= 0.3529 master= {mainchain} master= {H's}
{ n   ala A 433  B9.88 M14 3pep_sup_clean}P 3.596 27.983 6.782
{ ca  ala A 433  B10.61 M14 3pep_sup_clean}P 2.83 27.191 5.827
{ n  aala A 434  0.50 B11.40 M14 3pep_sup_clean}'a' P 1.199 25.379 6.067
{ ca aala A 434  0.50 B11.66 M14 3pep_sup_clean}'a' P 0.532 24.27 6.779
{ n  agly A 435  0.50 B11.79 M14 3pep_sup_clean}'a' P 2.015 22.532 5.883
{ ca agly A 435  0.50 B11.68 M14 3pep_sup_clean}'a' P 2.872 21.342 5.976
{"}'a' P 2.872 21.342 5.976
{ ca  gly A 436  B12.15 M14 3pep_sup_clean}P 2.424 17.599 6.682
{"}P 2.424 17.599 6.682
{ n   gly A 436  B11.52 M14 3pep_sup_clean}'a' P 2.928 18.964 6.523
@vectorlist {Calphas} off color= greentint master= {Calphas}
{ ca  ala A 433  B10.61 M14 3pep_sup_clean}P 2.83 27.191 5.827
{"}2.83 27.191 5.827
{ ca aala A 434  0.50 B11.66 M14 3pep_sup_clean}'a' 0.532 24.27 6.779
{ ca  ala A 433  B10.61 M14 3pep_sup_clean}'b' P 2.83 27.191 5.827
{ ca bala A 434  0.50 B11.50 M14 3pep_sup_clean}'b' 0.67 24.135 6.431
{ ca aala A 434  0.50 B11.66 M14 3pep_sup_clean}'a' P 0.532 24.27 6.779
{ ca agly A 435  0.50 B11.68 M14 3pep_sup_clean}'a' 2.872 21.342 5.976
{ ca bala A 434  0.50 B11.50 M14 3pep_sup_clean}'b' P 0.67 24.135 6.431
{ ca bgly A 435  0.50 B11.60 M14 3pep_sup_clean}'b' 3.035 21.285 7.121
{ ca agly A 435  0.50 B11.68 M14 3pep_sup_clean}P 2.872 21.342 5.976
{ ca  gly A 436  B12.15 M14 3pep_sup_clean}2.424 17.599 6.682
{ ca bgly A 435  0.50 B11.60 M14 3pep_sup_clean}P 3.035 21.285 7.121
{ ca  gly A 436  B12.15 M14 3pep_sup_clean}2.424 17.599 6.682
@vectorlist {sc} off color= red alpha= 0.3529 master= {sidechain}
{ ca  ala A 433  B10.61 M14 3pep_sup_clean}P 2.83 27.191 5.827
{ cb  ala A 433  B11.02 M14 3pep_sup_clean}3.69 26.864 4.616
{ ca aala A 434  0.50B11.66 M14 3pep_sup_clean}'a' P 0.532 24.27 6.779
{ cb aala A 434  0.50B11.76 M14 3pep_sup_clean}'a' -0.831 23.978 6.162
{ ca bala A 434  0.50B11.50 M14 3pep_sup_clean}'b' P 0.67 24.135 6.431
{ cb bala A 434  0.50B11.55 M14 3pep_sup_clean}'b' -0.572 23.806 5.631
@vectorlist {sc H} off nobutton color= red alpha= 0.3529 master= {sidechain} master= {H's}
{ cb  ala A 433  B11.02 M14 3pep_sup_clean}P 3.69 26.864 4.616
{"}P 3.69 26.864 4.616
{"}P 3.69 26.864 4.616
{ cb aala A 434  0.50 B11.76 M14 3pep_sup_clean}'a' P -0.831 23.978 6.162
{"}'a' P -0.831 23.978 6.162
{"}'a' P -0.831 23.978 6.162
@vectorlist {mc} color= red alpha= 0.3529 master= {mainchain}
{ n  acys A  54  0.50 B5.83 M15 3pep_sup_clean}'a' P 0.702 26.897 3.439
{"}'a' 0.702 26.897 3.439
{ ca acys A  54  0.50 B6.73 M15 3pep_sup_clean}'a' 1.604 27.209 4.541
{ c  acys A  54  0.50 B7.67 M15 3pep_sup_clean}'a' 1.472 26.26 5.75
{ o  acys A  54  0.50 B9.86 M15 3pep_sup_clean}'a' 2.008 26.549 6.807
{ n  bcys A  54  0.50 B5.90 M15 3pep_sup_clean}'b' P 0.724 26.947 3.429
{"}'b' 0.724 26.947 3.429
{ ca bcys A  54  0.50 B7.17 M15 3pep_sup_clean}'b' 1.684 27.222 4.501
{ c  bcys A  54  0.50 B7.41 M15 3pep_sup_clean}'b' 1.475 26.34 5.714
{ o  bcys A  54  0.50 B9.69 M15 3pep_sup_clean}'b' 2.076 26.545 6.755
{ c  acys A  54  0.50 B7.67 M15 3pep_sup_clean}'a' P 1.472 26.26 5.75
{ n  acys A  55  0.50 B7.89 M15 3pep_sup_clean}'a' 0.786 25.125 5.603
{ ca acys A  55  0.50 B8.23 M15 3pep_sup_clean}'a' 0.494 24.24 6.754
{ c  acys A  55  0.50 B8.62 M15 3pep_sup_clean}'a' 1.357 22.983 6.948
{ o  acys A  55  0.50 B10.21 M15 3pep_sup_clean}'a' 1.336 22.38 8.029
{ c  bcys A  54  0.50 B7.41 M15 3pep_sup_clean}'b' P 1.475 26.34 5.714
{ n  bcys A  55  0.50 B6.81 M15 3pep_sup_clean}'b' 0.619 25.345 5.572
{ ca bcys A  55  0.50 B7.12 M15 3pep_sup_clean}'b' 0.589 24.279 6.535
{ c  bcys A  55  0.50 B7.22 M15 3pep_sup_clean}'b' 1.584 23.235 6.083
{ o  bcys A  55  0.50 B8.05 M15 3pep_sup_clean}'b' 2.265 23.377 5.061
{ c  acys A  55  0.50 B8.62 M15 3pep_sup_clean}'a' P 1.357 22.983 6.948
{ n  agly A  56  0.50 B8.45 M15 3pep_sup_clean}'a' 2.09 22.58 5.913
{ ca agly A  56  0.50 B8.17 M15 3pep_sup_clean}'a' 2.818 21.308 5.941
{ c  agly A  56  0.50 B8.03 M15 3pep_sup_clean}'a' 2.041 20.165 5.305
{ o  agly A  56  0.50 B8.22 M15 3pep_sup_clean}'a' 1.201 20.392 4.416
{ c  bcys A  55  0.50 B7.22 M15 3pep_sup_clean}'b' P 1.584 23.235 6.083
{ n  bgly A  56  0.50 B7.31 M15 3pep_sup_clean}'b' 1.666 22.182 6.867
{ ca bgly A  56  0.50 B7.86 M15 3pep_sup_clean}'b' 2.574 21.126 6.56
{ c  bgly A  56  0.50 B7.86 M15 3pep_sup_clean}'b' 1.965 20.183 5.544
{ o  bgly A  56  0.50 B8.99 M15 3pep_sup_clean}'b' 1.209 20.562 4.644
{ c  agly A  56  0.50 B8.03 M15 3pep_sup_clean}P 2.041 20.165 5.305
{ n   ser A  57  B7.83 M15 3pep_sup_clean}2.313 18.928 5.736
{ ca  ser A  57  B7.43 M15 3pep_sup_clean}1.889 17.809 4.925
{ c   ser A  57  B5.90 M15 3pep_sup_clean}0.379 17.667 4.841
{ o   ser A  57  B7.28 M15 3pep_sup_clean}-0.359 17.983 5.782
{ c  bgly A  56  0.50 B7.86 M15 3pep_sup_clean}P 1.965 20.183 5.544
{ n   ser A  57  B7.83 M15 3pep_sup_clean}2.313 18.928 5.736
@vectorlist {mc H} off nobutton color= red alpha= 0.3529 master= {mainchain} master= {H's}
{ n  acys A  54  0.50 B5.83 M15 3pep_sup_clean}'a' P 0.702 26.897 3.439
{ ca acys A  54  0.50 B6.73 M15 3pep_sup_clean}'a' P 1.604 27.209 4.541
{ n  acys A  55  0.50 B7.89 M15 3pep_sup_clean}'a' P 0.786 25.125 5.603
{ ca acys A  55  0.50 B8.23 M15 3pep_sup_clean}'a' P 0.494 24.24 6.754
{ n  agly A  56  0.50 B8.45 M15 3pep_sup_clean}'a' P 2.09 22.58 5.913
{ ca agly A  56  0.50 B8.17 M15 3pep_sup_clean}'a' P 2.818 21.308 5.941
{"}'a' P 2.818 21.308 5.941
{ ca  ser A  57  B7.43 M15 3pep_sup_clean}P 1.889 17.809 4.925
{ n   ser A  57  B7.83 M15 3pep_sup_clean}'a' P 2.313 18.928 5.736
@vectorlist {Calphas} off color= white master= {Calphas}
{ ca acys A  54  0.50 B6.73 M15 3pep_sup_clean}'a' P 1.604 27.209 4.541
{"}'a' 1.604 27.209 4.541
{ ca bcys A  54  0.50 B7.17 M15 3pep_sup_clean}'b' P 1.684 27.222 4.501
{"}'b' 1.684 27.222 4.501
{ ca acys A  54  0.50 B6.73 M15 3pep_sup_clean}'a' P 1.604 27.209 4.541
{ ca acys A  55  0.50 B8.23 M15 3pep_sup_clean}'a' 0.494 24.24 6.754
{ ca bcys A  54  0.50 B7.17 M15 3pep_sup_clean}'b' P 1.684 27.222 4.501
{ ca bcys A  55  0.50 B7.12 M15 3pep_sup_clean}'b' 0.589 24.279 6.535
{ ca acys A  55  0.50 B8.23 M15 3pep_sup_clean}'a' P 0.494 24.24 6.754
{ ca agly A  56  0.50 B8.17 M15 3pep_sup_clean}'a' 2.818 21.308 5.941
{ ca bcys A  55  0.50 B7.12 M15 3pep_sup_clean}'b' P 0.589 24.279 6.535
{ ca bgly A  56  0.50 B7.86 M15 3pep_sup_clean}'b' 2.574 21.126 6.56
{ ca agly A  56  0.50 B8.17 M15 3pep_sup_clean}P 2.818 21.308 5.941
{ ca  ser A  57  B7.43 M15 3pep_sup_clean}1.889 17.809 4.925
{ ca bgly A  56  0.50 B7.86 M15 3pep_sup_clean}P 2.574 21.126 6.56
{ ca  ser A  57  B7.43 M15 3pep_sup_clean}1.889 17.809 4.925
@vectorlist {sc} off color= red alpha= 0.3529 master= {sidechain}
{ ca acys A  54  0.50B6.73 M15 3pep_sup_clean}'a' P 1.604 27.209 4.541
{ cb acys A  54  0.50B7.46 M15 3pep_sup_clean}'a' 1.389 28.671 4.977
{ sg acys A  54  0.50B6.23 M15 3pep_sup_clean}'a' -0.226 28.995 5.742
{ ca bcys A  54  0.50B7.17 M15 3pep_sup_clean}'b' P 1.684 27.222 4.501
{ cb bcys A  54  0.50B8.12 M15 3pep_sup_clean}'b' 1.716 28.703 4.885
{ sg bcys A  54  0.50B11.73 M15 3pep_sup_clean}'b' 0.182 29.383 5.473
{ ca acys A  55  0.50B8.23 M15 3pep_sup_clean}'a' P 0.494 24.24 6.754
{ cb acys A  55  0.50B7.52 M15 3pep_sup_clean}'a' -0.958 23.786 6.69
{ sg acys A  55  0.50B6.63 M15 3pep_sup_clean}'a' -1.371 22.969 5.135
{ ca bcys A  55  0.50B7.12 M15 3pep_sup_clean}'b' P 0.589 24.279 6.535
{ cb bcys A  55  0.50B6.72 M15 3pep_sup_clean}'b' -0.815 23.68 6.645
{ sg bcys A  55  0.50B6.33 M15 3pep_sup_clean}'b' -1.365 22.925 5.092
{ ca  ser A  57  B7.43 M15 3pep_sup_clean}P 1.889 17.809 4.925
{ cb  ser A  57  B9.03 M15 3pep_sup_clean}2.484 16.512 5.473
{ og  ser A  57  B13.27 M15 3pep_sup_clean}3.892 16.587 5.536
@vectorlist {sc H} off nobutton color= red alpha= 0.3529 master= {sidechain} master= {H's}
{ cb acys A  54  0.50 B7.46 M15 3pep_sup_clean}'a' P 1.389 28.671 4.977
{"}'a' P 1.389 28.671 4.977
{ cb acys A  55  0.50 B7.52 M15 3pep_sup_clean}'a' P -0.958 23.786 6.69
{"}'a' P -0.958 23.786 6.69
{ cb  ser A  57  B9.03 M15 3pep_sup_clean}P 2.484 16.512 5.473
{"}P 2.484 16.512 5.473
{ og  ser A  57  B13.27 M15 3pep_sup_clean}P 3.892 16.587 5.536
@vectorlist {mc} color= red alpha= 0.3529 master= {mainchain}
{ n   gly A  46  B16.11 M16 3pep_sup_clean}P 2.073 28.482 7.121
{"}2.073 28.482 7.121
{ ca  gly A  46  B18.87 M16 3pep_sup_clean}2.782 27.301 6.728
{ c   gly A  46  B21.23 M16 3pep_sup_clean}1.959 26.114 7.171
{ o   gly A  46  B28.34 M16 3pep_sup_clean}1.794 25.891 8.371
{ c   gly A  46  B21.23 M16 3pep_sup_clean}'a' P 1.959 26.114 7.171
{ n  athr A  47  0.49 B23.92 M16 3pep_sup_clean}'a' 1.358 25.361 6.276
{ ca athr A  47  0.49 B21.20 M16 3pep_sup_clean}'a' 0.516 24.263 6.774
{ c  athr A  47  0.49 B23.05 M16 3pep_sup_clean}'a' 1.336 22.991 6.94
{ o  athr A  47  0.49 B25.75 M16 3pep_sup_clean}'a' 1.354 22.362 7.991
{ c   gly A  46  B21.23 M16 3pep_sup_clean}'b' P 1.959 26.114 7.171
{ n  bthr A  47  0.51 B24.38 M16 3pep_sup_clean}'b' 1.446 25.395 6.211
{ ca bthr A  47  0.51 B23.42 M16 3pep_sup_clean}'b' 0.818 24.107 6.53
{ c  bthr A  47  0.51 B23.32 M16 3pep_sup_clean}'b' 1.802 23.048 6.019
{ o  bthr A  47  0.51 B28.03 M16 3pep_sup_clean}'b' 2.298 23.211 4.894
{ c  athr A  47  0.49 B23.05 M16 3pep_sup_clean}'a' P 1.336 22.991 6.94
{ n  aala A  48  0.49 B23.34 M16 3pep_sup_clean}'a' 2.04 22.549 5.898
{ ca aala A  48  0.49 B22.45 M16 3pep_sup_clean}'a' 2.849 21.327 5.982
{ c  aala A  48  0.49 B19.53 M16 3pep_sup_clean}'a' 4.329 21.68 6.022
{ o  aala A  48  0.49 B24.47 M16 3pep_sup_clean}'a' 5.108 21.121 5.254
{ c  bthr A  47  0.51 B23.32 M16 3pep_sup_clean}'b' P 1.802 23.048 6.019
{ n  bala A  48  0.51 B19.62 M16 3pep_sup_clean}'b' 2.064 22.039 6.829
{ ca bala A  48  0.51 B21.26 M16 3pep_sup_clean}'b' 2.998 20.951 6.587
{ c  bala A  48  0.51 B20.57 M16 3pep_sup_clean}'b' 4.345 21.547 6.162
{ o  bala A  48  0.51 B15.07 M16 3pep_sup_clean}'b' 4.979 21.098 5.222
{ c  aala A  48  0.49 B19.53 M16 3pep_sup_clean}P 4.329 21.68 6.022
{ n   ala A  49  B17.36 M16 3pep_sup_clean}4.795 22.561 6.894
{ ca  ala A  49  B14.73 M16 3pep_sup_clean}6.158 23.108 6.825
{ c   ala A  49  B14.04 M16 3pep_sup_clean}6.442 23.805 5.523
{ o   ala A  49  B13.59 M16 3pep_sup_clean}7.58 23.757 5.064
{ c  bala A  48  0.51 B20.57 M16 3pep_sup_clean}P 4.345 21.547 6.162
{ n   ala A  49  B17.36 M16 3pep_sup_clean}4.795 22.561 6.894
@vectorlist {mc H} off nobutton color= red alpha= 0.3529 master= {mainchain} master= {H's}
{ n   gly A  46  B16.11 M16 3pep_sup_clean}P 2.073 28.482 7.121
{ ca  gly A  46  B18.87 M16 3pep_sup_clean}P 2.782 27.301 6.728
{"}P 2.782 27.301 6.728
{ n  athr A  47  0.49 B23.92 M16 3pep_sup_clean}'a' P 1.358 25.361 6.276
{ ca athr A  47  0.49 B21.20 M16 3pep_sup_clean}'a' P 0.516 24.263 6.774
{ n  aala A  48  0.49 B23.34 M16 3pep_sup_clean}'a' P 2.04 22.549 5.898
{ ca aala A  48  0.49 B22.45 M16 3pep_sup_clean}'a' P 2.849 21.327 5.982
{ ca  ala A  49  B14.73 M16 3pep_sup_clean}P 6.158 23.108 6.825
{ n   ala A  49  B17.36 M16 3pep_sup_clean}'a' P 4.795 22.561 6.894
@vectorlist {Calphas} off color= yellowtint master= {Calphas}
{ ca  gly A  46  B18.87 M16 3pep_sup_clean}P 2.782 27.301 6.728
{"}2.782 27.301 6.728
{ ca athr A  47  0.49 B21.20 M16 3pep_sup_clean}'a' 0.516 24.263 6.774
{ ca  gly A  46  B18.87 M16 3pep_sup_clean}'b' P 2.782 27.301 6.728
{ ca bthr A  47  0.51 B23.42 M16 3pep_sup_clean}'b' 0.818 24.107 6.53
{ ca athr A  47  0.49 B21.20 M16 3pep_sup_clean}'a' P 0.516 24.263 6.774
{ ca aala A  48  0.49 B22.45 M16 3pep_sup_clean}'a' 2.849 21.327 5.982
{ ca bthr A  47  0.51 B23.42 M16 3pep_sup_clean}'b' P 0.818 24.107 6.53
{ ca bala A  48  0.51 B21.26 M16 3pep_sup_clean}'b' 2.998 20.951 6.587
{ ca aala A  48  0.49 B22.45 M16 3pep_sup_clean}P 2.849 21.327 5.982
{ ca  ala A  49  B14.73 M16 3pep_sup_clean}6.158 23.108 6.825
{ ca bala A  48  0.51 B21.26 M16 3pep_sup_clean}P 2.998 20.951 6.587
{ ca  ala A  49  B14.73 M16 3pep_sup_clean}6.158 23.108 6.825
@vectorlist {sc} off color= red alpha= 0.3529 master= {sidechain}
{ ca athr A  47  0.49B21.20 M16 3pep_sup_clean}'a' P 0.516 24.263 6.774
{ cb athr A  47  0.49B24.78 M16 3pep_sup_clean}'a' -0.668 23.98 5.845
{ og1athr A  47  0.49B34.54 M16 3pep_sup_clean}'a' -1.714 24.939 6.072
{ cb athr A  47  0.49B24.78 M16 3pep_sup_clean}'a' P -0.668 23.98 5.845
{ cg2athr A  47  0.49B31.62 M16 3pep_sup_clean}'a' -1.301 22.638 6.18
{ ca bthr A  47  0.51B23.42 M16 3pep_sup_clean}'b' P 0.818 24.107 6.53
{ cb bthr A  47  0.51B24.99 M16 3pep_sup_clean}'b' -0.555 23.984 5.898
{ og1bthr A  47  0.51B23.15 M16 3pep_sup_clean}'b' -1.117 25.311 5.82
{ cb bthr A  47  0.51B24.99 M16 3pep_sup_clean}'b' P -0.555 23.984 5.898
{ cg2bthr A  47  0.51B30.22 M16 3pep_sup_clean}'b' -1.526 23.212 6.773
{ ca aala A  48  0.49B22.45 M16 3pep_sup_clean}'a' P 2.849 21.327 5.982
{ cb aala A  48  0.49B27.60 M16 3pep_sup_clean}'a' 2.541 20.398 4.815
{ ca bala A  48  0.51B21.26 M16 3pep_sup_clean}'b' P 2.998 20.951 6.587
{ cb bala A  48  0.51B24.45 M16 3pep_sup_clean}'b' 2.458 19.939 5.594
{ ca  ala A  49  B14.73 M16 3pep_sup_clean}P 6.158 23.108 6.825
{ cb  ala A  49  B16.45 M16 3pep_sup_clean}7.227 22.042 7.109
@vectorlist {sc H} off nobutton color= red alpha= 0.3529 master= {sidechain} master= {H's}
{ cb athr A  47  0.49 B24.78 M16 3pep_sup_clean}'a' P -0.668 23.98 5.845
{ og1athr A  47  0.49 B34.54 M16 3pep_sup_clean}'a' P -1.714 24.939 6.072
{ cg2athr A  47  0.49 B31.62 M16 3pep_sup_clean}'a' P -1.301 22.638 6.18
{"}'a' P -1.301 22.638 6.18
{"}'a' P -1.301 22.638 6.18
{ cb aala A  48  0.49 B27.60 M16 3pep_sup_clean}'a' P 2.541 20.398 4.815
{"}'a' P 2.541 20.398 4.815
{"}'a' P 2.541 20.398 4.815
{ cb  ala A  49  B16.45 M16 3pep_sup_clean}P 7.227 22.042 7.109
{"}P 7.227 22.042 7.109
{"}P 7.227 22.042 7.109
@vectorlist {mc} color= red alpha= 0.3529 master= {mainchain}
{ n   glu A 116  B38.71 M17 3pep_sup_clean}P 3.656 27.775 7.6
{"}3.656 27.775 7.6
{ ca  glu A 116  B40.39 M17 3pep_sup_clean}2.814 27.335 6.502
{ c   glu A 116  B40.39 M17 3pep_sup_clean}2.419 25.863 6.722
{ o   glu A 116  B38.63 M17 3pep_sup_clean}3.213 25.091 7.27
{ c   glu A 116  B40.39 M17 3pep_sup_clean}'a' P 2.419 25.863 6.722
{ n  apro A 117  0.50 B41.29 M17 3pep_sup_clean}'a' 1.192 25.476 6.313
{ ca apro A 117  0.50 B41.98 M17 3pep_sup_clean}'a' 0.504 24.247 6.756
{ c  apro A 117  0.50 B42.68 M17 3pep_sup_clean}'a' 1.352 22.979 6.949
{ o  apro A 117  0.50 B42.73 M17 3pep_sup_clean}'a' 1.332 22.382 8.03
{ c   glu A 116  B40.39 M17 3pep_sup_clean}'b' P 2.419 25.863 6.722
{ n  bpro A 117  0.50 B40.93 M17 3pep_sup_clean}'b' 1.193 25.49 6.296
{ ca bpro A 117  0.50 B41.34 M17 3pep_sup_clean}'b' 0.699 24.125 6.461
{ c  bpro A 117  0.50 B41.35 M17 3pep_sup_clean}'b' 1.666 23.089 5.902
{ o  bpro A 117  0.50 B40.53 M17 3pep_sup_clean}'b' 2.08 23.185 4.743
{ c  apro A 117  0.50 B42.68 M17 3pep_sup_clean}'a' P 1.352 22.979 6.949
{ n  agln A 118  0.50 B43.22 M17 3pep_sup_clean}'a' 2.074 22.569 5.909
{ ca agln A 118  0.50 B43.79 M17 3pep_sup_clean}'a' 2.833 21.315 5.941
{ c  agln A 118  0.50 B44.34 M17 3pep_sup_clean}'a' 4.347 21.555 6.014
{ o  agln A 118  0.50 B44.27 M17 3pep_sup_clean}'a' 5.137 20.789 5.453
{ c  bpro A 117  0.50 B41.35 M17 3pep_sup_clean}'b' P 1.666 23.089 5.902
{ n  bgln A 118  0.50 B42.10 M17 3pep_sup_clean}'b' 2.032 22.13 6.746
{ ca bgln A 118  0.50 B43.17 M17 3pep_sup_clean}'b' 2.919 21.04 6.361
{ c  bgln A 118  0.50 B43.97 M17 3pep_sup_clean}'b' 4.352 21.511 6.078
{ o  bgln A 118  0.50 B43.91 M17 3pep_sup_clean}'b' 5.083 20.882 5.308
{ c  agln A 118  0.50 B44.34 M17 3pep_sup_clean}P 4.347 21.555 6.014
{ n   ala A 119  B44.87 M17 3pep_sup_clean}4.746 22.615 6.713
{ ca  ala A 119  B45.40 M17 3pep_sup_clean}6.149 23.031 6.754
{ c   ala A 119  B46.45 M17 3pep_sup_clean}6.967 21.98 7.504
{ o   ala A 119  B45.83 M17 3pep_sup_clean}6.483 21.394 8.471
{ c  bgln A 118  0.50 B43.97 M17 3pep_sup_clean}P 4.352 21.511 6.078
{ n   ala A 119  B44.87 M17 3pep_sup_clean}4.746 22.615 6.713
@vectorlist {mc H} off nobutton color= red alpha= 0.3529 master= {mainchain} master= {H's}
{ n   glu A 116  B38.71 M17 3pep_sup_clean}P 3.656 27.775 7.6
{ ca  glu A 116  B40.39 M17 3pep_sup_clean}P 2.814 27.335 6.502
{ ca apro A 117  0.50 B41.98 M17 3pep_sup_clean}'a' P 0.504 24.247 6.756
{ n  agln A 118  0.50 B43.22 M17 3pep_sup_clean}'a' P 2.074 22.569 5.909
{ ca agln A 118  0.50 B43.79 M17 3pep_sup_clean}'a' P 2.833 21.315 5.941
{ ca  ala A 119  B45.40 M17 3pep_sup_clean}P 6.149 23.031 6.754
{ n   ala A 119  B44.87 M17 3pep_sup_clean}'a' P 4.746 22.615 6.713
@vectorlist {Calphas} off color= peachtint master= {Calphas}
{ ca  glu A 116  B40.39 M17 3pep_sup_clean}P 2.814 27.335 6.502
{"}2.814 27.335 6.502
{ ca apro A 117  0.50 B41.98 M17 3pep_sup_clean}'a' 0.504 24.247 6.756
{ ca  glu A 116  B40.39 M17 3pep_sup_clean}'b' P 2.814 27.335 6.502
{ ca bpro A 117  0.50 B41.34 M17 3pep_sup_clean}'b' 0.699 24.125 6.461
{ ca apro A 117  0.50 B41.98 M17 3pep_sup_clean}'a' P 0.504 24.247 6.756
{ ca agln A 118  0.50 B43.79 M17 3pep_sup_clean}'a' 2.833 21.315 5.941
{ ca bpro A 117  0.50 B41.34 M17 3pep_sup_clean}'b' P 0.699 24.125 6.461
{ ca bgln A 118  0.50 B43.17 M17 3pep_sup_clean}'b' 2.919 21.04 6.361
{ ca agln A 118  0.50 B43.79 M17 3pep_sup_clean}P 2.833 21.315 5.941
{ ca  ala A 119  B45.40 M17 3pep_sup_clean}6.149 23.031 6.754
{ ca bgln A 118  0.50 B43.17 M17 3pep_sup_clean}P 2.919 21.04 6.361
{ ca  ala A 119  B45.40 M17 3pep_sup_clean}6.149 23.031 6.754
@vectorlist {sc} off color= red alpha= 0.3529 master= {sidechain}
{ ca  glu A 116  B40.39 M17 3pep_sup_clean}P 2.814 27.335 6.502
{ cb  glu A 116  B41.11 M17 3pep_sup_clean}3.5 27.604 5.158
{ cg  glu A 116  B41.93 M17 3pep_sup_clean}3.582 29.125 4.89
{ cd  glu A 116  B41.90 M17 3pep_sup_clean}4.429 29.515 3.688
{ oe1 glu A 116  B44.72 M17 3pep_sup_clean}4.649 28.659 2.799
{ cd  glu A 116  B41.90 M17 3pep_sup_clean}P 4.429 29.515 3.688
{ oe2 glu A 116  B41.45 M17 3pep_sup_clean}4.86 30.696 3.639
{ ca apro A 117  0.50B41.98 M17 3pep_sup_clean}'a' P 0.504 24.247 6.756
{ cb apro A 117  0.50B41.93 M17 3pep_sup_clean}'a' -0.528 24.022 5.651
{ cg apro A 117  0.50B41.20 M17 3pep_sup_clean}'a' -0.871 25.384 5.193
{ cd apro A 117  0.50B41.58 M17 3pep_sup_clean}'a' ghost 0.372 26.223 5.338
{ n  apro A 117  0.50B41.29 M17 3pep_sup_clean}'a' P 1.192 25.476 6.313
{ cd apro A 117  0.50B41.58 M17 3pep_sup_clean}'a' 0.372 26.223 5.338
{ ca bpro A 117  0.50B41.34 M17 3pep_sup_clean}'b' P 0.699 24.125 6.461
{ cb bpro A 117  0.50B41.26 M17 3pep_sup_clean}'b' -0.612 24.123 5.665
{ cg bpro A 117  0.50B40.84 M17 3pep_sup_clean}'b' -1.049 25.521 5.642
{ cd bpro A 117  0.50B41.28 M17 3pep_sup_clean}'b' ghost 0.196 26.35 5.631
{ n  bpro A 117  0.50B40.93 M17 3pep_sup_clean}'b' P 1.193 25.49 6.296
{ cd bpro A 117  0.50B41.28 M17 3pep_sup_clean}'b' 0.196 26.35 5.631
{ ca agln A 118  0.50B43.79 M17 3pep_sup_clean}'a' P 2.833 21.315 5.941
{ cb agln A 118  0.50B43.78 M17 3pep_sup_clean}'a' 2.5 20.475 4.698
{ cg agln A 118  0.50B44.40 M17 3pep_sup_clean}'a' 1.046 20.02 4.617
{ cd agln A 118  0.50B45.53 M17 3pep_sup_clean}'a' 0.696 18.973 5.664
{ oe1agln A 118  0.50B43.71 M17 3pep_sup_clean}'a' 1.447 18.018 5.883
{ cd agln A 118  0.50B45.53 M17 3pep_sup_clean}'a' P 0.696 18.973 5.664
{ ne2agln A 118  0.50B44.96 M17 3pep_sup_clean}'a' -0.449 19.15 6.316
{ ca bgln A 118  0.50B43.17 M17 3pep_sup_clean}'b' P 2.919 21.04 6.361
{ cb bgln A 118  0.50B43.16 M17 3pep_sup_clean}'b' 2.334 20.289 5.157
{ cg bgln A 118  0.50B42.69 M17 3pep_sup_clean}'b' 0.824 20.007 5.267
{ cd bgln A 118  0.50B42.11 M17 3pep_sup_clean}'b' 0.422 19.369 6.597
{ oe1bgln A 118  0.50B43.12 M17 3pep_sup_clean}'b' 1.161 18.559 7.161
{ cd bgln A 118  0.50B42.11 M17 3pep_sup_clean}'b' P 0.422 19.369 6.597
{ ne2bgln A 118  0.50B37.69 M17 3pep_sup_clean}'b' -0.754 19.734 7.101
{ ca  ala A 119  B45.40 M17 3pep_sup_clean}P 6.149 23.031 6.754
{ cb  ala A 119  B45.35 M17 3pep_sup_clean}6.275 24.395 7.429
@vectorlist {sc H} off nobutton color= red alpha= 0.3529 master= {sidechain} master= {H's}
{ cb  glu A 116  B41.11 M17 3pep_sup_clean}P 3.5 27.604 5.158
{"}P 3.5 27.604 5.158
{ cg  glu A 116  B41.93 M17 3pep_sup_clean}P 3.582 29.125 4.89
{"}P 3.582 29.125 4.89
{ cb apro A 117  0.50 B41.93 M17 3pep_sup_clean}'a' P -0.528 24.022 5.651
{"}'a' P -0.528 24.022 5.651
{ cg apro A 117  0.50 B41.20 M17 3pep_sup_clean}'a' P -0.871 25.384 5.193
{"}'a' P -0.871 25.384 5.193
{ cd apro A 117  0.50 B41.58 M17 3pep_sup_clean}'a' P 0.372 26.223 5.338
{"}'a' P 0.372 26.223 5.338
{ cb agln A 118  0.50 B43.78 M17 3pep_sup_clean}'a' P 2.5 20.475 4.698
{"}'a' P 2.5 20.475 4.698
{ cg agln A 118  0.50 B44.40 M17 3pep_sup_clean}'a' P 1.046 20.02 4.617
{"}'a' P 1.046 20.02 4.617
{ ne2agln A 118  0.50 B44.96 M17 3pep_sup_clean}'a' P -0.449 19.15 6.316
{"}'a' P -0.449 19.15 6.316
{ cb  ala A 119  B45.35 M17 3pep_sup_clean}P 6.275 24.395 7.429
{"}P 6.275 24.395 7.429
{"}P 6.275 24.395 7.429
@vectorlist {mc} color= red alpha= 0.3529 master= {mainchain}
{ n   gly A  15  B33.61 M18 3pep_sup_clean}P -0.481 26.449 3.247
{"}-0.481 26.449 3.247
{ ca  gly A  15  B35.56 M18 3pep_sup_clean}0.802 26.722 3.878
{ c   gly A  15  B31.52 M18 3pep_sup_clean}1.184 25.852 5.063
{ o   gly A  15  B34.93 M18 3pep_sup_clean}2.262 26.029 5.634
{ c   gly A  15  B31.52 M18 3pep_sup_clean}'a' P 1.184 25.852 5.063
{ n  aser A  16  0.30 B31.69 M18 3pep_sup_clean}'a' 0.367 24.865 5.428
{ ca aser A  16  0.30 B31.02 M18 3pep_sup_clean}'a' 0.488 24.248 6.767
{ c  aser A  16  0.30 B31.42 M18 3pep_sup_clean}'a' 1.355 22.986 6.94
{ o  aser A  16  0.30 B31.63 M18 3pep_sup_clean}'a' 1.344 22.376 8.014
{ c   gly A  15  B31.52 M18 3pep_sup_clean}'b' P 1.184 25.852 5.063
{ n  bser A  16  0.70 B31.48 M18 3pep_sup_clean}'b' 0.308 24.913 5.409
{ ca bser A  16  0.70 B30.41 M18 3pep_sup_clean}'b' 0.571 24.024 6.511
{ c  bser A  16  0.70 B33.97 M18 3pep_sup_clean}'b' 1.593 22.997 6.042
{ o  bser A  16  0.70 B32.32 M18 3pep_sup_clean}'b' 1.959 22.952 4.839
{ c  aser A  16  0.30 B31.42 M18 3pep_sup_clean}'a' P 1.355 22.986 6.94
{ n  agly A  17  0.30 B33.31 M18 3pep_sup_clean}'a' 2.09 22.578 5.906
{ ca agly A  17  0.30 B28.01 M18 3pep_sup_clean}'a' 2.819 21.304 5.958
{ c  agly A  17  0.30 B29.89 M18 3pep_sup_clean}'a' 4.297 21.321 6.328
{ o  agly A  17  0.30 B27.62 M18 3pep_sup_clean}'a' 4.946 20.274 6.334
{ c  bser A  16  0.70 B33.97 M18 3pep_sup_clean}'b' P 1.593 22.997 6.042
{ n  bgly A  17  0.70 B31.25 M18 3pep_sup_clean}'b' 2.072 22.182 6.984
{ ca bgly A  17  0.70 B29.15 M18 3pep_sup_clean}'b' 2.877 21.04 6.62
{ c  bgly A  17  0.70 B32.93 M18 3pep_sup_clean}'b' 4.361 21.25 6.7
{ o  bgly A  17  0.70 B34.31 M18 3pep_sup_clean}'b' 5.094 20.274 6.789
{ c  agly A  17  0.30 B29.89 M18 3pep_sup_clean}P 4.297 21.321 6.328
{ n   tyr A  18  B29.94 M18 3pep_sup_clean}4.817 22.507 6.646
{ ca  tyr A  18  B29.17 M18 3pep_sup_clean}6.267 22.764 6.886
{ c   tyr A  18  B32.16 M18 3pep_sup_clean}6.677 22.579 8.313
{ o   tyr A  18  B36.98 M18 3pep_sup_clean}7.813 22.194 8.577
{ c  bgly A  17  0.70 B32.93 M18 3pep_sup_clean}P 4.361 21.25 6.7
{ n   tyr A  18  B29.94 M18 3pep_sup_clean}4.817 22.507 6.646
@vectorlist {mc H} off nobutton color= red alpha= 0.3529 master= {mainchain} master= {H's}
{ n   gly A  15  B33.61 M18 3pep_sup_clean}P -0.481 26.449 3.247
{ ca  gly A  15  B35.56 M18 3pep_sup_clean}P 0.802 26.722 3.878
{"}P 0.802 26.722 3.878
{ n  aser A  16  0.30 B31.69 M18 3pep_sup_clean}'a' P 0.367 24.865 5.428
{ ca aser A  16  0.30 B31.02 M18 3pep_sup_clean}'a' P 0.488 24.248 6.767
{ n  agly A  17  0.30 B33.31 M18 3pep_sup_clean}'a' P 2.09 22.578 5.906
{ ca agly A  17  0.30 B28.01 M18 3pep_sup_clean}'a' P 2.819 21.304 5.958
{"}'a' P 2.819 21.304 5.958
{ ca  tyr A  18  B29.17 M18 3pep_sup_clean}P 6.267 22.764 6.886
{ n   tyr A  18  B29.94 M18 3pep_sup_clean}'a' P 4.817 22.507 6.646
@vectorlist {Calphas} off color= pinktint master= {Calphas}
{ ca  gly A  15  B35.56 M18 3pep_sup_clean}P 0.802 26.722 3.878
{"}0.802 26.722 3.878
{ ca aser A  16  0.30 B31.02 M18 3pep_sup_clean}'a' 0.488 24.248 6.767
{ ca  gly A  15  B35.56 M18 3pep_sup_clean}'b' P 0.802 26.722 3.878
{ ca bser A  16  0.70 B30.41 M18 3pep_sup_clean}'b' 0.571 24.024 6.511
{ ca aser A  16  0.30 B31.02 M18 3pep_sup_clean}'a' P 0.488 24.248 6.767
{ ca agly A  17  0.30 B28.01 M18 3pep_sup_clean}'a' 2.819 21.304 5.958
{ ca bser A  16  0.70 B30.41 M18 3pep_sup_clean}'b' P 0.571 24.024 6.511
{ ca bgly A  17  0.70 B29.15 M18 3pep_sup_clean}'b' 2.877 21.04 6.62
{ ca agly A  17  0.30 B28.01 M18 3pep_sup_clean}P 2.819 21.304 5.958
{ ca  tyr A  18  B29.17 M18 3pep_sup_clean}6.267 22.764 6.886
{ ca bgly A  17  0.70 B29.15 M18 3pep_sup_clean}P 2.877 21.04 6.62
{ ca  tyr A  18  B29.17 M18 3pep_sup_clean}6.267 22.764 6.886
@vectorlist {sc} off color= red alpha= 0.3529 master= {sidechain}
{ ca aser A  16  0.30B31.02 M18 3pep_sup_clean}'a' P 0.488 24.248 6.767
{ cb aser A  16  0.30B30.00 M18 3pep_sup_clean}'a' -0.906 23.954 7.309
{ og aser A  16  0.30B30.47 M18 3pep_sup_clean}'a' -1.51 22.972 6.497
{ ca bser A  16  0.70B30.41 M18 3pep_sup_clean}'b' P 0.571 24.024 6.511
{ cb bser A  16  0.70B30.32 M18 3pep_sup_clean}'b' -0.725 23.35 6.967
{ og bser A  16  0.70B29.27 M18 3pep_sup_clean}'b' -1.292 22.624 5.891
{ ca  tyr A  18  B29.17 M18 3pep_sup_clean}P 6.267 22.764 6.886
{ cb  tyr A  18  B28.61 M18 3pep_sup_clean}6.699 24.169 6.451
{ cg  tyr A  18  B32.78 M18 3pep_sup_clean}6.76 24.324 4.954
{ cd1 tyr A  18  B30.46 M18 3pep_sup_clean}5.655 24.786 4.237
{ ce1 tyr A  18  B30.18 M18 3pep_sup_clean}5.716 24.952 2.82
{ cz  tyr A  18  B32.29 M18 3pep_sup_clean}6.872 24.631 2.162
{ oh  tyr A  18  B33.09 M18 3pep_sup_clean}6.97 24.778 0.798
{ cg  tyr A  18  B32.78 M18 3pep_sup_clean}P 6.76 24.324 4.954
{ cd2 tyr A  18  B30.72 M18 3pep_sup_clean}7.921 23.999 4.257
{ ce2 tyr A  18  B29.67 M18 3pep_sup_clean}7.99 24.15 2.871
{ cz  tyr A  18  B32.29 M18 3pep_sup_clean}ghost 6.872 24.631 2.162
@vectorlist {sc H} off nobutton color= red alpha= 0.3529 master= {sidechain} master= {H's}
{ cb aser A  16  0.30 B30.00 M18 3pep_sup_clean}'a' P -0.906 23.954 7.309
{"}'a' P -0.906 23.954 7.309
{ og aser A  16  0.30 B30.47 M18 3pep_sup_clean}'a' P -1.51 22.972 6.497
{ cb  tyr A  18  B28.61 M18 3pep_sup_clean}P 6.699 24.169 6.451
{"}P 6.699 24.169 6.451
{ cd1 tyr A  18  B30.46 M18 3pep_sup_clean}P 5.655 24.786 4.237
{ cd2 tyr A  18  B30.72 M18 3pep_sup_clean}P 7.921 23.999 4.257
{ ce1 tyr A  18  B30.18 M18 3pep_sup_clean}P 5.716 24.952 2.82
{ ce2 tyr A  18  B29.67 M18 3pep_sup_clean}P 7.99 24.15 2.871
{ oh  tyr A  18  B33.09 M18 3pep_sup_clean}P 6.97 24.778 0.798
@vectorlist {mc} color= red alpha= 0.3529 master= {mainchain}
{ n   gln A  72  B10.53 M19 3pep_sup_clean}P 3.727 26.517 9.614
{"}3.727 26.517 9.614
{ ca  gln A  72  B11.16 M19 3pep_sup_clean}2.427 26.599 8.972
{ c  agln A  72  0.56 B10.40 M19 3pep_sup_clean}'a' 2.319 25.529 7.869
{ o  agln A  72  0.56 B26.60 M19 3pep_sup_clean}'a' 3.235 25.03 7.242
{ ca  gln A  72  B11.16 M19 3pep_sup_clean}'b' P 2.427 26.599 8.972
{ c  bgln A  72  0.44 B13.50 M19 3pep_sup_clean}'b' 2.337 25.605 7.806
{ o  bgln A  72  0.44 B9.44 M19 3pep_sup_clean}'b' 3.351 25.253 7.21
{ c  agln A  72  0.56 B10.40 M19 3pep_sup_clean}'a' P 2.319 25.529 7.869
{ n  acys A  73  0.56 B17.82 M19 3pep_sup_clean}'a' 1.03 25.212 7.698
{ ca acys A  73  0.56 B19.40 M19 3pep_sup_clean}'a' 0.493 24.233 6.756
{ c  acys A  73  0.56 B17.65 M19 3pep_sup_clean}'a' 1.344 22.983 6.932
{ o  acys A  73  0.56 B28.93 M19 3pep_sup_clean}'a' 1.368 22.364 8.004
{ c  bgln A  72  0.44 B13.50 M19 3pep_sup_clean}'b' P 2.337 25.605 7.806
{ n  bcys A  73  0.44 B12.14 M19 3pep_sup_clean}'b' 1.151 25.148 7.415
{ ca bcys A  73  0.44 B12.18 M19 3pep_sup_clean}'b' 0.961 24.429 6.149
{ c  bcys A  73  0.44 B13.29 M19 3pep_sup_clean}'b' 1.937 23.277 5.854
{ o  bcys A  73  0.44 B11.99 M19 3pep_sup_clean}'b' 2.69 23.259 4.867
{ c  acys A  73  0.56 B17.65 M19 3pep_sup_clean}'a' P 1.344 22.983 6.932
{ n  aasn A  74  0.56 B15.98 M19 3pep_sup_clean}'a' 2.109 22.597 5.919
{ ca aasn A  74  0.56 B15.62 M19 3pep_sup_clean}'a' 2.782 21.316 5.974
{ c  aasn A  74  0.56 B11.24 M19 3pep_sup_clean}'a' 4.249 21.451 6.302
{ o  aasn A  74  0.56 B11.16 M19 3pep_sup_clean}'a' 4.998 20.794 5.561
{ c  bcys A  73  0.44 B13.29 M19 3pep_sup_clean}'b' P 1.937 23.277 5.854
{ n  basn A  74  0.44 B10.29 M19 3pep_sup_clean}'b' 1.907 22.293 6.749
{ ca basn A  74  0.44 B11.48 M19 3pep_sup_clean}'b' 2.628 21.03 6.623
{ c  basn A  74  0.44 B13.26 M19 3pep_sup_clean}'b' 4.14 21.217 6.628
{ o  basn A  74  0.44 B15.54 M19 3pep_sup_clean}'b' 4.87 20.417 6.023
{ c  aasn A  74  0.56 B11.24 M19 3pep_sup_clean}P 4.249 21.451 6.302
{ n   thr A  75  B13.43 M19 3pep_sup_clean}4.665 22.213 7.282
{ ca  thr A  75  B10.37 M19 3pep_sup_clean}6.068 22.484 7.541
{ c   thr A  75  B9.47 M19 3pep_sup_clean}6.381 22.398 9.013
{ o   thr A  75  B10.90 M19 3pep_sup_clean}5.488 22.619 9.849
{ c  basn A  74  0.44 B13.26 M19 3pep_sup_clean}P 4.14 21.217 6.628
{ n   thr A  75  B13.43 M19 3pep_sup_clean}4.665 22.213 7.282
@vectorlist {mc H} off nobutton color= red alpha= 0.3529 master= {mainchain} master= {H's}
{ n   gln A  72  B10.53 M19 3pep_sup_clean}P 3.727 26.517 9.614
{ ca  gln A  72  B11.16 M19 3pep_sup_clean}'a' P 2.427 26.599 8.972
{ n  acys A  73  0.56 B17.82 M19 3pep_sup_clean}'a' P 1.03 25.212 7.698
{ ca acys A  73  0.56 B19.40 M19 3pep_sup_clean}'a' P 0.493 24.233 6.756
{ n  aasn A  74  0.56 B15.98 M19 3pep_sup_clean}'a' P 2.109 22.597 5.919
{ ca aasn A  74  0.56 B15.62 M19 3pep_sup_clean}'a' P 2.782 21.316 5.974
{ ca  thr A  75  B10.37 M19 3pep_sup_clean}P 6.068 22.484 7.541
{ n   thr A  75  B13.43 M19 3pep_sup_clean}'a' P 4.665 22.213 7.282
@vectorlist {Calphas} off color= lilactint master= {Calphas}
{ ca  gln A  72  B11.16 M19 3pep_sup_clean}P 2.427 26.599 8.972
{"}2.427 26.599 8.972
{ ca acys A  73  0.56 B19.40 M19 3pep_sup_clean}'a' 0.493 24.233 6.756
{ ca  gln A  72  B11.16 M19 3pep_sup_clean}'b' P 2.427 26.599 8.972
{ ca bcys A  73  0.44 B12.18 M19 3pep_sup_clean}'b' 0.961 24.429 6.149
{ ca acys A  73  0.56 B19.40 M19 3pep_sup_clean}'a' P 0.493 24.233 6.756
{ ca aasn A  74  0.56 B15.62 M19 3pep_sup_clean}'a' 2.782 21.316 5.974
{ ca bcys A  73  0.44 B12.18 M19 3pep_sup_clean}'b' P 0.961 24.429 6.149
{ ca basn A  74  0.44 B11.48 M19 3pep_sup_clean}'b' 2.628 21.03 6.623
{ ca aasn A  74  0.56 B15.62 M19 3pep_sup_clean}P 2.782 21.316 5.974
{ ca  thr A  75  B10.37 M19 3pep_sup_clean}6.068 22.484 7.541
{ ca basn A  74  0.44 B11.48 M19 3pep_sup_clean}P 2.628 21.03 6.623
{ ca  thr A  75  B10.37 M19 3pep_sup_clean}6.068 22.484 7.541
@vectorlist {sc} off color= red alpha= 0.3529 master= {sidechain}
{ ca  gln A  72  B11.16 M19 3pep_sup_clean}P 2.427 26.599 8.972
{ cb  gln A  72  0.60B9.97 M19 3pep_sup_clean}2.213 27.992 8.411
{ cg  gln A  72  0.60B11.86 M19 3pep_sup_clean}2.205 29.113 9.388
{ cd  gln A  72  0.60B16.61 M19 3pep_sup_clean}1.143 29.978 8.676
{ oe1 gln A  72  B18.24 M19 3pep_sup_clean}1.203 31.201 8.745
{ cd  gln A  72  0.60B16.61 M19 3pep_sup_clean}P 1.143 29.978 8.676
{ ne2 gln A  72  B13.27 M19 3pep_sup_clean}0.209 29.309 8.019
{ ca acys A  73  0.56B19.40 M19 3pep_sup_clean}'a' P 0.493 24.233 6.756
{ cb acys A  73  0.56B25.31 M19 3pep_sup_clean}'a' 0.369 24.891 5.374
{ sg acys A  73  0.56B52.25 M19 3pep_sup_clean}'a' -0.949 26.171 5.161
{ ca bcys A  73  0.44B12.18 M19 3pep_sup_clean}'b' P 0.961 24.429 6.149
{ cb bcys A  73  0.44B15.66 M19 3pep_sup_clean}'b' 1.06 25.42 4.997
{ sg bcys A  73  0.44B22.82 M19 3pep_sup_clean}'b' -0.11 26.793 5.126
{ ca aasn A  74  0.56B15.62 M19 3pep_sup_clean}'a' P 2.782 21.316 5.974
{ cb aasn A  74  0.56B21.61 M19 3pep_sup_clean}'a' 2.621 20.662 4.6
{ cg aasn A  74  0.56B29.24 M19 3pep_sup_clean}'a' 1.24 20.073 4.448
{ od1aasn A  74  0.56B34.65 M19 3pep_sup_clean}'a' 0.619 19.681 5.439
{ cg aasn A  74  0.56B29.24 M19 3pep_sup_clean}'a' P 1.24 20.073 4.448
{ nd2aasn A  74  0.56B40.54 M19 3pep_sup_clean}'a' 0.748 19.987 3.224
{ ca basn A  74  0.44B11.48 M19 3pep_sup_clean}'b' P 2.628 21.03 6.623
{ cb basn A  74  0.44B13.44 M19 3pep_sup_clean}'b' 2.146 20.265 5.374
{ cg basn A  74  0.44B18.79 M19 3pep_sup_clean}'b' 0.671 19.945 5.428
{ od1basn A  74  0.44B22.09 M19 3pep_sup_clean}'b' 0.244 19.46 6.469
{ cg basn A  74  0.44B18.79 M19 3pep_sup_clean}'b' P 0.671 19.945 5.428
{ nd2basn A  74  0.44B27.93 M19 3pep_sup_clean}'b' -0.115 20.202 4.397
{ ca  thr A  75  B10.37 M19 3pep_sup_clean}P 6.068 22.484 7.541
{ cb  thr A  75  B12.32 M19 3pep_sup_clean}6.592 23.831 6.998
{ og1athr A  75  0.54B9.35 M19 3pep_sup_clean}'a' 6.025 24.882 7.71
{ cb  thr A  75  B12.32 M19 3pep_sup_clean}'a' P 6.592 23.831 6.998
{ cg2athr A  75  0.54B16.36 M19 3pep_sup_clean}'a' 6.245 23.954 5.51
{ cb  thr A  75  B12.32 M19 3pep_sup_clean}'b' P 6.592 23.831 6.998
{ og1bthr A  75  0.47B17.66 M19 3pep_sup_clean}'b' 6.132 23.983 5.642
{ cb  thr A  75  B12.32 M19 3pep_sup_clean}'b' P 6.592 23.831 6.998
{ cg2bthr A  75  0.47B22.14 M19 3pep_sup_clean}'b' 8.093 23.821 6.86
@vectorlist {sc H} off nobutton color= red alpha= 0.3529 master= {sidechain} master= {H's}
{ cb  gln A  72  0.60 B9.97 M19 3pep_sup_clean}P 2.213 27.992 8.411
{"}P 2.213 27.992 8.411
{ cg  gln A  72  0.60 B11.86 M19 3pep_sup_clean}P 2.205 29.113 9.388
{"}P 2.205 29.113 9.388
{ ne2 gln A  72  B13.27 M19 3pep_sup_clean}P 0.209 29.309 8.019
{"}P 0.209 29.309 8.019
{ cb acys A  73  0.56 B25.31 M19 3pep_sup_clean}'a' P 0.369 24.891 5.374
{"}'a' P 0.369 24.891 5.374
{ sg acys A  73  0.56 B52.25 M19 3pep_sup_clean}'a' P -0.949 26.171 5.161
{ cb aasn A  74  0.56 B21.61 M19 3pep_sup_clean}'a' P 2.621 20.662 4.6
{"}'a' P 2.621 20.662 4.6
{ nd2aasn A  74  0.56 B40.54 M19 3pep_sup_clean}'a' P 0.748 19.987 3.224
{"}'a' P 0.748 19.987 3.224
{ cb  thr A  75  B12.32 M19 3pep_sup_clean}'a' P 6.592 23.831 6.998
{ og1athr A  75  0.54 B9.35 M19 3pep_sup_clean}'a' P 6.025 24.882 7.71
{ cg2athr A  75  0.54 B16.36 M19 3pep_sup_clean}'a' P 6.245 23.954 5.51
{"}'a' P 6.245 23.954 5.51
{"}'a' P 6.245 23.954 5.51
@vectorlist {mc} color= red alpha= 0.3529 master= {mainchain}
{ n   tyr A 220  B28.82 M20 3pep_sup_clean}P 1.511 26.83 3.65
{"}1.511 26.83 3.65
{ ca  tyr A 220  B30.35 M20 3pep_sup_clean}2.232 27.107 4.894
{ c   tyr A 220  B30.50 M20 3pep_sup_clean}1.856 26.168 6.043
{ o   tyr A 220  B30.51 M20 3pep_sup_clean}2.276 26.365 7.191
{ c   tyr A 220  B30.50 M20 3pep_sup_clean}'a' P 1.856 26.168 6.043
{ n  aala A 221  0.50 B30.14 M20 3pep_sup_clean}'a' 1.07 25.142 5.733
{ ca aala A 221  0.50 B29.75 M20 3pep_sup_clean}'a' 0.521 24.248 6.752
{ c  aala A 221  0.50 B29.34 M20 3pep_sup_clean}'a' 1.346 22.976 6.952
{ o  aala A 221  0.50 B28.27 M20 3pep_sup_clean}'a' 1.329 22.379 8.035
{ c   tyr A 220  B30.50 M20 3pep_sup_clean}'b' P 1.856 26.168 6.043
{ n  bala A 221  0.50 B30.69 M20 3pep_sup_clean}'b' 1.054 25.164 5.713
{ ca bala A 221  0.50 B30.79 M20 3pep_sup_clean}'b' 0.811 24.04 6.595
{ c  bala A 221  0.50 B30.66 M20 3pep_sup_clean}'b' 1.783 22.941 6.199
{ o  bala A 221  0.50 B30.49 M20 3pep_sup_clean}'b' 2.311 22.942 5.086
{ c  aala A 221  0.50 B29.34 M20 3pep_sup_clean}'a' P 1.346 22.976 6.952
{ n  agly A 222  0.50 B29.20 M20 3pep_sup_clean}'a' 2.055 22.56 5.904
{ ca agly A 222  0.50 B29.31 M20 3pep_sup_clean}'a' 2.844 21.33 5.942
{ c  agly A 222  0.50 B29.50 M20 3pep_sup_clean}'a' 2.057 20.136 5.433
{ o  agly A 222  0.50 B30.14 M20 3pep_sup_clean}'a' 2.535 19.373 4.589
{ c  bala A 221  0.50 B30.66 M20 3pep_sup_clean}'b' P 1.783 22.941 6.199
{ n  bgly A 222  0.50 B30.81 M20 3pep_sup_clean}'b' 2.03 22.01 7.11
{ ca bgly A 222  0.50 B30.21 M20 3pep_sup_clean}'b' 2.907 20.89 6.812
{ c  bgly A 222  0.50 B29.75 M20 3pep_sup_clean}'b' 2.088 19.711 6.337
{ o  bgly A 222  0.50 B29.83 M20 3pep_sup_clean}'b' 2.568 18.578 6.318
{ c  agly A 222  0.50 B29.50 M20 3pep_sup_clean}P 2.057 20.136 5.433
{ n   thr A 223  B29.65 M20 3pep_sup_clean}0.843 19.981 5.952
{ ca  thr A 223  B28.44 M20 3pep_sup_clean}-0.071 18.92 5.544
{ c   thr A 223  B26.79 M20 3pep_sup_clean}-0.639 19.15 4.145
{ o   thr A 223  B27.50 M20 3pep_sup_clean}-0.501 20.237 3.573
{ c  bgly A 222  0.50 B29.75 M20 3pep_sup_clean}P 2.088 19.711 6.337
{ n   thr A 223  B29.65 M20 3pep_sup_clean}0.843 19.981 5.952
@vectorlist {mc H} off nobutton color= red alpha= 0.3529 master= {mainchain} master= {H's}
{ n   tyr A 220  B28.82 M20 3pep_sup_clean}P 1.511 26.83 3.65
{ ca  tyr A 220  B30.35 M20 3pep_sup_clean}P 2.232 27.107 4.894
{ n  aala A 221  0.50 B30.14 M20 3pep_sup_clean}'a' P 1.07 25.142 5.733
{ ca aala A 221  0.50 B29.75 M20 3pep_sup_clean}'a' P 0.521 24.248 6.752
{ n  agly A 222  0.50 B29.20 M20 3pep_sup_clean}'a' P 2.055 22.56 5.904
{ ca agly A 222  0.50 B29.31 M20 3pep_sup_clean}'a' P 2.844 21.33 5.942
{"}'a' P 2.844 21.33 5.942
{ ca  thr A 223  B28.44 M20 3pep_sup_clean}P -0.071 18.92 5.544
{ n   thr A 223  B29.65 M20 3pep_sup_clean}'a' P 0.843 19.981 5.952
@vectorlist {Calphas} off color= bluetint master= {Calphas}
{ ca  tyr A 220  B30.35 M20 3pep_sup_clean}P 2.232 27.107 4.894
{"}2.232 27.107 4.894
{ ca aala A 221  0.50 B29.75 M20 3pep_sup_clean}'a' 0.521 24.248 6.752
{ ca  tyr A 220  B30.35 M20 3pep_sup_clean}'b' P 2.232 27.107 4.894
{ ca bala A 221  0.50 B30.79 M20 3pep_sup_clean}'b' 0.811 24.04 6.595
{ ca aala A 221  0.50 B29.75 M20 3pep_sup_clean}'a' P 0.521 24.248 6.752
{ ca agly A 222  0.50 B29.31 M20 3pep_sup_clean}'a' 2.844 21.33 5.942
{ ca bala A 221  0.50 B30.79 M20 3pep_sup_clean}'b' P 0.811 24.04 6.595
{ ca bgly A 222  0.50 B30.21 M20 3pep_sup_clean}'b' 2.907 20.89 6.812
{ ca agly A 222  0.50 B29.31 M20 3pep_sup_clean}P 2.844 21.33 5.942
{ ca  thr A 223  B28.44 M20 3pep_sup_clean}-0.071 18.92 5.544
{ ca bgly A 222  0.50 B30.21 M20 3pep_sup_clean}P 2.907 20.89 6.812
{ ca  thr A 223  B28.44 M20 3pep_sup_clean}-0.071 18.92 5.544
@vectorlist {sc} off color= red alpha= 0.3529 master= {sidechain}
{ ca  tyr A 220  B30.35 M20 3pep_sup_clean}P 2.232 27.107 4.894
{ cb  tyr A 220  B31.88 M20 3pep_sup_clean}2.014 28.569 5.288
{ cg  tyr A 220  B32.48 M20 3pep_sup_clean}2.374 29.505 4.162
{ cd1 tyr A 220  B32.30 M20 3pep_sup_clean}1.393 30.043 3.329
{ ce1 tyr A 220  B32.35 M20 3pep_sup_clean}1.734 30.898 2.279
{ cz  tyr A 220  B32.42 M20 3pep_sup_clean}3.069 31.198 2.051
{ oh  tyr A 220  B32.70 M20 3pep_sup_clean}3.438 32.036 1.019
{ cg  tyr A 220  B32.48 M20 3pep_sup_clean}P 2.374 29.505 4.162
{ cd2 tyr A 220  B32.43 M20 3pep_sup_clean}3.703 29.818 3.902
{ ce2 tyr A 220  B32.57 M20 3pep_sup_clean}4.053 30.663 2.855
{ cz  tyr A 220  B32.42 M20 3pep_sup_clean}ghost 3.069 31.198 2.051
{ ca aala A 221  0.50B29.75 M20 3pep_sup_clean}'a' P 0.521 24.248 6.752
{ cb aala A 221  0.50B29.89 M20 3pep_sup_clean}'a' -0.917 23.895 6.414
{ ca bala A 221  0.50B30.79 M20 3pep_sup_clean}'b' P 0.811 24.04 6.595
{ cb bala A 221  0.50B30.80 M20 3pep_sup_clean}'b' -0.617 23.558 6.454
{ ca  thr A 223  B28.44 M20 3pep_sup_clean}P -0.071 18.92 5.544
{ cb  thr A 223  B28.55 M20 3pep_sup_clean}-1.26 18.807 6.518
{ og1 thr A 223  B29.41 M20 3pep_sup_clean}-1.987 20.045 6.527
{ cb  thr A 223  B28.55 M20 3pep_sup_clean}P -1.26 18.807 6.518
{ cg2 thr A 223  B28.64 M20 3pep_sup_clean}-0.772 18.485 7.932
@vectorlist {sc H} off nobutton color= red alpha= 0.3529 master= {sidechain} master= {H's}
{ cb  tyr A 220  B31.88 M20 3pep_sup_clean}P 2.014 28.569 5.288
{"}P 2.014 28.569 5.288
{ cd1 tyr A 220  B32.30 M20 3pep_sup_clean}P 1.393 30.043 3.329
{ cd2 tyr A 220  B32.43 M20 3pep_sup_clean}P 3.703 29.818 3.902
{ ce1 tyr A 220  B32.35 M20 3pep_sup_clean}P 1.734 30.898 2.279
{ ce2 tyr A 220  B32.57 M20 3pep_sup_clean}P 4.053 30.663 2.855
{ oh  tyr A 220  B32.70 M20 3pep_sup_clean}P 3.438 32.036 1.019
{ cb aala A 221  0.50 B29.89 M20 3pep_sup_clean}'a' P -0.917 23.895 6.414
{"}'a' P -0.917 23.895 6.414
{"}'a' P -0.917 23.895 6.414
{ cb  thr A 223  B28.55 M20 3pep_sup_clean}P -1.26 18.807 6.518
{ og1 thr A 223  B29.41 M20 3pep_sup_clean}P -1.987 20.045 6.527
{ cg2 thr A 223  B28.64 M20 3pep_sup_clean}P -0.772 18.485 7.932
{"}P -0.772 18.485 7.932
{"}P -0.772 18.485 7.932
@vectorlist {mc} color= red alpha= 0.3529 master= {mainchain}
{ n   ala A  20  B11.74 M21 3pep_sup_clean}P 3.864 27.585 5.939
{"}3.864 27.585 5.939
{ ca  ala A  20  B12.20 M21 3pep_sup_clean}2.837 26.864 5.213
{ c   ala A  20  B13.51 M21 3pep_sup_clean}2.374 25.664 6.022
{ o   ala A  20  B11.43 M21 3pep_sup_clean}3.097 25.16 6.893
{ c   ala A  20  B13.51 M21 3pep_sup_clean}'a' P 2.374 25.664 6.022
{ n  aglu A  21  0.50 B14.08 M21 3pep_sup_clean}'a' 1.124 25.244 5.836
{ ca aglu A  21  0.50 B14.72 M21 3pep_sup_clean}'a' 0.504 24.272 6.776
{ c  aglu A  21  0.50 B13.18 M21 3pep_sup_clean}'a' 1.343 22.977 6.93
{ o  aglu A  21  0.50 B14.75 M21 3pep_sup_clean}'a' 1.358 22.358 8.001
{ c   ala A  20  B13.51 M21 3pep_sup_clean}'b' P 2.374 25.664 6.022
{ n  bglu A  21  0.50 B13.37 M21 3pep_sup_clean}'b' 1.206 25.166 5.655
{ ca bglu A  21  0.50 B14.64 M21 3pep_sup_clean}'b' 0.665 23.992 6.301
{ c  bglu A  21  0.50 B11.28 M21 3pep_sup_clean}'b' 1.585 22.823 5.904
{ o  bglu A  21  0.50 B10.12 M21 3pep_sup_clean}'b' 2.044 22.718 4.775
{ c  aglu A  21  0.50 B13.18 M21 3pep_sup_clean}'a' P 1.343 22.977 6.93
{ n  agly A  22  0.50 B12.88 M21 3pep_sup_clean}'a' 2.054 22.561 5.886
{ ca agly A  22  0.50 B12.61 M21 3pep_sup_clean}'a' 2.836 21.325 5.993
{ c  agly A  22  0.50 B11.88 M21 3pep_sup_clean}'a' 4.332 21.554 6.032
{ o  agly A  22  0.50 B8.00 M21 3pep_sup_clean}'a' 5.124 20.789 5.487
{ c  bglu A  21  0.50 B11.28 M21 3pep_sup_clean}'b' P 1.585 22.823 5.904
{ n  bgly A  22  0.50 B10.28 M21 3pep_sup_clean}'b' 1.951 21.992 6.869
{ ca bgly A  22  0.50 B10.90 M21 3pep_sup_clean}'b' 2.93 20.947 6.608
{ c  bgly A  22  0.50 B11.41 M21 3pep_sup_clean}'b' 4.385 21.368 6.445
{ o  bgly A  22  0.50 B10.77 M21 3pep_sup_clean}'b' 5.217 20.496 6.174
{ c  agly A  22  0.50 B11.88 M21 3pep_sup_clean}P 4.332 21.554 6.032
{ n   arg A  23  B11.08 M21 3pep_sup_clean}4.72 22.665 6.64
{ ca  arg A  23  B10.00 M21 3pep_sup_clean}6.113 23.089 6.698
{ c   arg A  23  B10.85 M21 3pep_sup_clean}6.398 23.637 8.101
{ o   arg A  23  B10.06 M21 3pep_sup_clean}5.475 23.854 8.882
{ c  bgly A  22  0.50 B11.41 M21 3pep_sup_clean}P 4.385 21.368 6.445
{ n   arg A  23  B11.08 M21 3pep_sup_clean}4.72 22.665 6.64
@vectorlist {mc H} off nobutton color= red alpha= 0.3529 master= {mainchain} master= {H's}
{ n   ala A  20  B11.74 M21 3pep_sup_clean}P 3.864 27.585 5.939
{ ca  ala A  20  B12.20 M21 3pep_sup_clean}P 2.837 26.864 5.213
{ n  aglu A  21  0.50 B14.08 M21 3pep_sup_clean}'a' P 1.124 25.244 5.836
{ ca aglu A  21  0.50 B14.72 M21 3pep_sup_clean}'a' P 0.504 24.272 6.776
{ n  agly A  22  0.50 B12.88 M21 3pep_sup_clean}'a' P 2.054 22.561 5.886
{ ca agly A  22  0.50 B12.61 M21 3pep_sup_clean}'a' P 2.836 21.325 5.993
{"}'a' P 2.836 21.325 5.993
{ ca  arg A  23  B10.00 M21 3pep_sup_clean}P 6.113 23.089 6.698
{ n   arg A  23  B11.08 M21 3pep_sup_clean}'a' P 4.72 22.665 6.64
@vectorlist {Calphas} off color= greentint master= {Calphas}
{ ca  ala A  20  B12.20 M21 3pep_sup_clean}P 2.837 26.864 5.213
{"}2.837 26.864 5.213
{ ca aglu A  21  0.50 B14.72 M21 3pep_sup_clean}'a' 0.504 24.272 6.776
{ ca  ala A  20  B12.20 M21 3pep_sup_clean}'b' P 2.837 26.864 5.213
{ ca bglu A  21  0.50 B14.64 M21 3pep_sup_clean}'b' 0.665 23.992 6.301
{ ca aglu A  21  0.50 B14.72 M21 3pep_sup_clean}'a' P 0.504 24.272 6.776
{ ca agly A  22  0.50 B12.61 M21 3pep_sup_clean}'a' 2.836 21.325 5.993
{ ca bglu A  21  0.50 B14.64 M21 3pep_sup_clean}'b' P 0.665 23.992 6.301
{ ca bgly A  22  0.50 B10.90 M21 3pep_sup_clean}'b' 2.93 20.947 6.608
{ ca agly A  22  0.50 B12.61 M21 3pep_sup_clean}P 2.836 21.325 5.993
{ ca  arg A  23  B10.00 M21 3pep_sup_clean}6.113 23.089 6.698
{ ca bgly A  22  0.50 B10.90 M21 3pep_sup_clean}P 2.93 20.947 6.608
{ ca  arg A  23  B10.00 M21 3pep_sup_clean}6.113 23.089 6.698
@vectorlist {sc} off color= red alpha= 0.3529 master= {sidechain}
{ ca  ala A  20  B12.20 M21 3pep_sup_clean}P 2.837 26.864 5.213
{ cb  ala A  20  B13.69 M21 3pep_sup_clean}3.403 26.414 3.847
{ ca aglu A  21  0.50B14.72 M21 3pep_sup_clean}'a' P 0.504 24.272 6.776
{ cb aglu A  21  0.50B16.14 M21 3pep_sup_clean}'a' -0.989 23.964 6.427
{ cg aglu A  21  0.50B16.24 M21 3pep_sup_clean}'a' -1.282 23.736 4.927
{ cd aglu A  21  0.50B14.96 M21 3pep_sup_clean}'a' -2.773 23.512 4.521
{ oe1aglu A  21  0.50B17.23 M21 3pep_sup_clean}'a' -3.696 24.103 5.132
{ cd aglu A  21  0.50B14.96 M21 3pep_sup_clean}'a' P -2.773 23.512 4.521
{ oe2aglu A  21  0.50B6.24 M21 3pep_sup_clean}'a' -3.004 22.802 3.522
{ ca bglu A  21  0.50B14.64 M21 3pep_sup_clean}'b' P 0.665 23.992 6.301
{ cb bglu A  21  0.50B16.29 M21 3pep_sup_clean}'b' -0.834 23.849 5.966
{ cg bglu A  21  0.50B15.31 M21 3pep_sup_clean}'b' -1.624 25.175 6.33
{ cd bglu A  21  0.50B15.68 M21 3pep_sup_clean}'b' -3.142 25.046 6.363
{ oe1bglu A  21  0.50B18.08 M21 3pep_sup_clean}'b' -3.64 24.027 5.853
{ cd bglu A  21  0.50B15.68 M21 3pep_sup_clean}'b' P -3.142 25.046 6.363
{ oe2bglu A  21  0.50B12.80 M21 3pep_sup_clean}'b' -3.842 25.966 6.905
{ ca  arg A  23  B10.00 M21 3pep_sup_clean}P 6.113 23.089 6.698
{ cb  arg A  23  B12.25 M21 3pep_sup_clean}6.393 24.148 5.645
{ cg  arg A  23  B11.52 M21 3pep_sup_clean}6.117 23.684 4.211
{ cd  arg A  23  B13.75 M21 3pep_sup_clean}6.669 24.571 3.142
{ ne  arg A  23  B14.52 M21 3pep_sup_clean}8.137 24.631 3.156
{ cz  arg A  23  B15.43 M21 3pep_sup_clean}8.914 24.781 2.088
{ nh1 arg A  23  B15.01 M21 3pep_sup_clean}8.389 24.893 0.889
{ cz  arg A  23  B15.43 M21 3pep_sup_clean}P 8.914 24.781 2.088
{ nh2 arg A  23  B16.60 M21 3pep_sup_clean}10.235 24.764 2.219
@vectorlist {sc H} off nobutton color= red alpha= 0.3529 master= {sidechain} master= {H's}
{ cb  ala A  20  B13.69 M21 3pep_sup_clean}P 3.403 26.414 3.847
{"}P 3.403 26.414 3.847
{"}P 3.403 26.414 3.847
{ cb aglu A  21  0.50 B16.14 M21 3pep_sup_clean}'a' P -0.989 23.964 6.427
{"}'a' P -0.989 23.964 6.427
{ cg aglu A  21  0.50 B16.24 M21 3pep_sup_clean}'a' P -1.282 23.736 4.927
{"}'a' P -1.282 23.736 4.927
{ cb  arg A  23  B12.25 M21 3pep_sup_clean}P 6.393 24.148 5.645
{"}P 6.393 24.148 5.645
{ cg  arg A  23  B11.52 M21 3pep_sup_clean}P 6.117 23.684 4.211
{"}P 6.117 23.684 4.211
{ cd  arg A  23  B13.75 M21 3pep_sup_clean}P 6.669 24.571 3.142
{"}P 6.669 24.571 3.142
{ ne  arg A  23  B14.52 M21 3pep_sup_clean}P 8.137 24.631 3.156
{ nh1 arg A  23  B15.01 M21 3pep_sup_clean}P 8.389 24.893 0.889
{"}P 8.389 24.893 0.889
{ nh2 arg A  23  B16.60 M21 3pep_sup_clean}P 10.235 24.764 2.219
{"}P 10.235 24.764 2.219
@vectorlist {mc} color= red alpha= 0.3529 master= {mainchain}
{ n  agly B  44  0.66 B34.12 M22 3pep_sup_clean}'a' P 1.15 26.432 3.074
{"}'a' 1.15 26.432 3.074
{ ca agly B  44  0.66 B34.54 M22 3pep_sup_clean}'a' 2.229 26.372 4.048
{ c  agly B  44  0.66 B35.18 M22 3pep_sup_clean}'a' 1.899 25.767 5.409
{ o  agly B  44  0.66 B35.42 M22 3pep_sup_clean}'a' 2.541 26.11 6.409
{ n  bgly B  44  0.34 B32.10 M22 3pep_sup_clean}'b' P 0.828 26.733 2.853
{"}'b' 0.828 26.733 2.853
{ ca bgly B  44  0.34 B32.78 M22 3pep_sup_clean}'b' 1.989 27.031 3.675
{ c  bgly B  44  0.34 B33.28 M22 3pep_sup_clean}'b' 2.016 26.199 4.945
{ o  bgly B  44  0.34 B33.49 M22 3pep_sup_clean}'b' 2.922 26.341 5.769
{ c  agly B  44  0.66 B35.18 M22 3pep_sup_clean}'a' P 1.899 25.767 5.409
{ n  aphe B  45  0.66 B35.23 M22 3pep_sup_clean}'a' 0.896 24.896 5.476
{ ca aphe B  45  0.66 B35.41 M22 3pep_sup_clean}'a' 0.53 24.26 6.74
{ c  aphe B  45  0.66 B35.51 M22 3pep_sup_clean}'a' 1.334 22.962 6.951
{ o  aphe B  45  0.66 B34.93 M22 3pep_sup_clean}'a' 1.337 22.369 8.051
{ c  bgly B  44  0.34 B33.28 M22 3pep_sup_clean}'b' P 2.016 26.199 4.945
{ n  bphe B  45  0.34 B33.67 M22 3pep_sup_clean}'b' 0.993 25.369 5.135
{ ca bphe B  45  0.34 B33.95 M22 3pep_sup_clean}'b' 0.91 24.519 6.311
{ c  bphe B  45  0.34 B34.13 M22 3pep_sup_clean}'b' 1.737 23.259 6.046
{ o  bphe B  45  0.34 B34.08 M22 3pep_sup_clean}'b' 2.29 23.094 4.951
{ c  aphe B  45  0.66 B35.51 M22 3pep_sup_clean}'a' P 1.334 22.962 6.951
{ n  agly B  46  0.66 B35.83 M22 3pep_sup_clean}'a' 2.052 22.56 5.899
{ ca agly B  46  0.66 B35.98 M22 3pep_sup_clean}'a' 2.843 21.343 5.944
{ c  agly B  46  0.66 B36.00 M22 3pep_sup_clean}'a' 2.034 20.12 5.525
{ o  agly B  46  0.66 B36.16 M22 3pep_sup_clean}'a' 1.207 20.206 4.615
{ c  bphe B  45  0.34 B34.13 M22 3pep_sup_clean}'b' P 1.737 23.259 6.046
{ n  bgly B  46  0.34 B34.20 M22 3pep_sup_clean}'b' 1.831 22.393 7.057
{ ca bgly B  46  0.34 B34.37 M22 3pep_sup_clean}'b' 2.598 21.163 6.935
{ c  bgly B  46  0.34 B34.42 M22 3pep_sup_clean}'b' 1.916 20.05 6.152
{ o  bgly B  46  0.34 B34.33 M22 3pep_sup_clean}'b' 1.14 20.313 5.227
{ c  agly B  46  0.66 B36.00 M22 3pep_sup_clean}'a' P 2.034 20.12 5.525
{ n  aasn B  47  0.66 B35.87 M22 3pep_sup_clean}'a' 2.284 18.997 6.198
{ ca aasn B  47  0.66 B35.62 M22 3pep_sup_clean}'a' 1.613 17.713 5.96
{ c  aasn B  47  0.66 B34.81 M22 3pep_sup_clean}'a' 0.123 17.772 5.633
{ o  aasn B  47  0.66 B34.35 M22 3pep_sup_clean}'a' -0.699 17.719 6.548
{ c  bgly B  46  0.34 B34.42 M22 3pep_sup_clean}'b' P 1.916 20.05 6.152
{ n  basn B  47  0.34 B34.43 M22 3pep_sup_clean}'b' 2.179 18.808 6.56
{ ca basn B  47  0.34 B34.49 M22 3pep_sup_clean}'b' 1.621 17.618 5.909
{ c  basn B  47  0.34 B34.14 M22 3pep_sup_clean}'b' 0.128 17.703 5.627
{ o  basn B  47  0.34 B33.97 M22 3pep_sup_clean}'b' -0.681 17.666 6.555
@vectorlist {mc H} off nobutton color= red alpha= 0.3529 master= {mainchain} master= {H's}
{ n  agly B  44  0.66 B34.12 M22 3pep_sup_clean}'a' P 1.15 26.432 3.074
{ ca agly B  44  0.66 B34.54 M22 3pep_sup_clean}'a' P 2.229 26.372 4.048
{"}'a' P 2.229 26.372 4.048
{ n  aphe B  45  0.66 B35.23 M22 3pep_sup_clean}'a' P 0.896 24.896 5.476
{ ca aphe B  45  0.66 B35.41 M22 3pep_sup_clean}'a' P 0.53 24.26 6.74
{ n  agly B  46  0.66 B35.83 M22 3pep_sup_clean}'a' P 2.052 22.56 5.899
{ ca agly B  46  0.66 B35.98 M22 3pep_sup_clean}'a' P 2.843 21.343 5.944
{"}'a' P 2.843 21.343 5.944
{ n  aasn B  47  0.66 B35.87 M22 3pep_sup_clean}'a' P 2.284 18.997 6.198
{ ca aasn B  47  0.66 B35.62 M22 3pep_sup_clean}'a' P 1.613 17.713 5.96
@vectorlist {Calphas} off color= white master= {Calphas}
{ ca agly B  44  0.66 B34.54 M22 3pep_sup_clean}'a' P 2.229 26.372 4.048
{"}'a' 2.229 26.372 4.048
{ ca bgly B  44  0.34 B32.78 M22 3pep_sup_clean}'b' P 1.989 27.031 3.675
{"}'b' 1.989 27.031 3.675
{ ca agly B  44  0.66 B34.54 M22 3pep_sup_clean}'a' P 2.229 26.372 4.048
{ ca aphe B  45  0.66 B35.41 M22 3pep_sup_clean}'a' 0.53 24.26 6.74
{ ca bgly B  44  0.34 B32.78 M22 3pep_sup_clean}'b' P 1.989 27.031 3.675
{ ca bphe B  45  0.34 B33.95 M22 3pep_sup_clean}'b' 0.91 24.519 6.311
{ ca aphe B  45  0.66 B35.41 M22 3pep_sup_clean}'a' P 0.53 24.26 6.74
{ ca agly B  46  0.66 B35.98 M22 3pep_sup_clean}'a' 2.843 21.343 5.944
{ ca bphe B  45  0.34 B33.95 M22 3pep_sup_clean}'b' P 0.91 24.519 6.311
{ ca bgly B  46  0.34 B34.37 M22 3pep_sup_clean}'b' 2.598 21.163 6.935
{ ca agly B  46  0.66 B35.98 M22 3pep_sup_clean}'a' P 2.843 21.343 5.944
{ ca aasn B  47  0.66 B35.62 M22 3pep_sup_clean}'a' 1.613 17.713 5.96
{ ca bgly B  46  0.34 B34.37 M22 3pep_sup_clean}'b' P 2.598 21.163 6.935
{ ca basn B  47  0.34 B34.49 M22 3pep_sup_clean}'b' 1.621 17.618 5.909
@vectorlist {sc} off color= red alpha= 0.3529 master= {sidechain}
{ ca aphe B  45  0.66B35.41 M22 3pep_sup_clean}'a' P 0.53 24.26 6.74
{ cb aphe B  45  0.66B35.52 M22 3pep_sup_clean}'a' -0.985 23.975 6.777
{ cg aphe B  45  0.66B35.97 M22 3pep_sup_clean}'a' -1.79 25.071 7.43
{ cd1aphe B  45  0.66B35.91 M22 3pep_sup_clean}'a' -1.276 26.376 7.531
{ ce1aphe B  45  0.66B36.01 M22 3pep_sup_clean}'a' -2 27.396 8.151
{ cz aphe B  45  0.66B36.08 M22 3pep_sup_clean}'a' -3.255 27.119 8.68
{ cg aphe B  45  0.66B35.97 M22 3pep_sup_clean}'a' P -1.79 25.071 7.43
{ cd2aphe B  45  0.66B35.91 M22 3pep_sup_clean}'a' -3.049 24.804 7.963
{ ce2aphe B  45  0.66B36.09 M22 3pep_sup_clean}'a' -3.783 25.818 8.586
{ cz aphe B  45  0.66B36.08 M22 3pep_sup_clean}'a' ghost -3.255 27.119 8.68
{ ca bphe B  45  0.34B33.95 M22 3pep_sup_clean}'b' P 0.91 24.519 6.311
{ cb bphe B  45  0.34B34.20 M22 3pep_sup_clean}'b' -0.557 24.173 6.621
{ cg bphe B  45  0.34B34.49 M22 3pep_sup_clean}'b' -1.383 25.357 7.055
{ cd1bphe B  45  0.34B34.54 M22 3pep_sup_clean}'b' -1.158 26.624 6.511
{ ce1bphe B  45  0.34B34.53 M22 3pep_sup_clean}'b' -1.917 27.722 6.902
{ cz bphe B  45  0.34B34.59 M22 3pep_sup_clean}'b' -2.906 27.561 7.844
{ cg bphe B  45  0.34B34.49 M22 3pep_sup_clean}'b' P -1.383 25.357 7.055
{ cd2bphe B  45  0.34B34.52 M22 3pep_sup_clean}'b' -2.386 25.21 8.008
{ ce2bphe B  45  0.34B34.59 M22 3pep_sup_clean}'b' -3.147 26.301 8.404
{ cz bphe B  45  0.34B34.59 M22 3pep_sup_clean}'b' ghost -2.906 27.561 7.844
{ ca aasn B  47  0.66B35.62 M22 3pep_sup_clean}'a' P 1.613 17.713 5.96
{ cb aasn B  47  0.66B36.77 M22 3pep_sup_clean}'a' 1.708 16.84 7.218
{ cg aasn B  47  0.66B37.58 M22 3pep_sup_clean}'a' 3.061 16.223 7.424
{ od1aasn B  47  0.66B38.57 M22 3pep_sup_clean}'a' 4.073 16.685 6.87
{ cg aasn B  47  0.66B37.58 M22 3pep_sup_clean}'a' P 3.061 16.223 7.424
{ nd2aasn B  47  0.66B37.86 M22 3pep_sup_clean}'a' 3.104 15.187 8.276
{ ca basn B  47  0.34B34.49 M22 3pep_sup_clean}'b' P 1.621 17.618 5.909
{ cb basn B  47  0.34B35.00 M22 3pep_sup_clean}'b' 1.819 16.354 6.766
{ cg basn B  47  0.34B35.48 M22 3pep_sup_clean}'b' 3.194 16.251 7.386
{ od1basn B  47  0.34B35.95 M22 3pep_sup_clean}'b' 4.144 16.915 6.954
{ cg basn B  47  0.34B35.48 M22 3pep_sup_clean}'b' P 3.194 16.251 7.386
{ nd2basn B  47  0.34B35.66 M22 3pep_sup_clean}'b' 3.307 15.421 8.426
@vectorlist {sc H} off nobutton color= red alpha= 0.3529 master= {sidechain} master= {H's}
{ cb aphe B  45  0.66 B35.52 M22 3pep_sup_clean}'a' P -0.985 23.975 6.777
{"}'a' P -0.985 23.975 6.777
{ cd1aphe B  45  0.66 B35.91 M22 3pep_sup_clean}'a' P -1.276 26.376 7.531
{ cd2aphe B  45  0.66 B35.91 M22 3pep_sup_clean}'a' P -3.049 24.804 7.963
{ ce1aphe B  45  0.66 B36.01 M22 3pep_sup_clean}'a' P -2 27.396 8.151
{ ce2aphe B  45  0.66 B36.09 M22 3pep_sup_clean}'a' P -3.783 25.818 8.586
{ cz aphe B  45  0.66 B36.08 M22 3pep_sup_clean}'a' P -3.255 27.119 8.68
{ cb aasn B  47  0.66 B36.77 M22 3pep_sup_clean}'a' P 1.708 16.84 7.218
{"}'a' P 1.708 16.84 7.218
{ nd2aasn B  47  0.66 B37.86 M22 3pep_sup_clean}'a' P 3.104 15.187 8.276
{"}'a' P 3.104 15.187 8.276
@vectorlist {mc} color= red alpha= 0.3529 master= {mainchain}
{ n   ala A 747  B9.23 M23 3pep_sup_clean}P 1.512 27.847 4.751
{"}1.512 27.847 4.751
{ ca  ala A 747  B10.84 M23 3pep_sup_clean}2.363 26.687 4.483
{ c  aala A 747  0.56 B14.11 M23 3pep_sup_clean}'a' 2.134 25.64 5.576
{ o  aala A 747  0.56 B14.00 M23 3pep_sup_clean}'a' 3.039 25.334 6.354
{ ca  ala A 747  B10.84 M23 3pep_sup_clean}'b' P 2.363 26.687 4.483
{ c  bala A 747  0.44 B11.72 M23 3pep_sup_clean}'b' 2.102 25.559 5.47
{ o  bala A 747  0.44 B8.29 M23 3pep_sup_clean}'b' 2.94 25.234 6.309
{ c  aala A 747  0.56 B14.11 M23 3pep_sup_clean}'a' P 2.134 25.64 5.576
{ n  aser A 748  0.56 B16.69 M23 3pep_sup_clean}'a' 0.923 25.095 5.638
{ ca aser A 748  0.56 B12.61 M23 3pep_sup_clean}'a' 0.519 24.248 6.762
{ c  aser A 748  0.56 B10.42 M23 3pep_sup_clean}'a' 1.349 22.975 6.947
{ o  aser A 748  0.56 B12.24 M23 3pep_sup_clean}'a' 1.332 22.381 8.021
{ c  bala A 747  0.44 B11.72 M23 3pep_sup_clean}'b' P 2.102 25.559 5.47
{ n  bser A 748  0.44 B9.53 M23 3pep_sup_clean}'b' 0.921 24.964 5.356
{ ca bser A 748  0.44 B17.59 M23 3pep_sup_clean}'b' 0.505 23.919 6.277
{ c  bser A 748  0.44 B10.70 M23 3pep_sup_clean}'b' 1.376 22.673 6.13
{ o  bser A 748  0.44 B15.42 M23 3pep_sup_clean}'b' 1.796 22.316 5.031
{ c  aser A 748  0.56 B10.42 M23 3pep_sup_clean}'a' P 1.349 22.975 6.947
{ n  agly A 749  0.56 B11.78 M23 3pep_sup_clean}'a' 2.055 22.554 5.903
{ ca agly A 749  0.56 B19.71 M23 3pep_sup_clean}'a' 2.84 21.334 5.953
{ c  agly A 749  0.56 B10.38 M23 3pep_sup_clean}'a' 4.206 21.48 6.601
{ o  agly A 749  0.56 B10.90 M23 3pep_sup_clean}'a' 4.943 20.5 6.731
{ c  bser A 748  0.44 B10.70 M23 3pep_sup_clean}'b' P 1.376 22.673 6.13
{ n  bgly A 749  0.44 B13.96 M23 3pep_sup_clean}'b' 1.655 22.023 7.253
{ ca bgly A 749  0.44 B18.53 M23 3pep_sup_clean}'b' 2.505 20.85 7.256
{ c  bgly A 749  0.44 B15.39 M23 3pep_sup_clean}'b' 3.941 21.192 7.599
{ o  bgly A 749  0.44 B11.57 M23 3pep_sup_clean}'b' 4.697 20.331 8.049
{ c  agly A 749  0.56 B10.38 M23 3pep_sup_clean}'a' P 4.206 21.48 6.601
{ n  aala A 750  0.56 B8.18 M23 3pep_sup_clean}'a' 4.553 22.696 7.011
{ ca aala A 750  0.56 B11.89 M23 3pep_sup_clean}'a' 5.854 22.931 7.633
{ c  aala A 750  0.56 B9.24 M23 3pep_sup_clean}'a' 5.824 22.736 9.154
{ o  aala A 750  0.56 B12.90 M23 3pep_sup_clean}'a' 4.769 22.83 9.788
{ c  bgly A 749  0.44 B15.39 M23 3pep_sup_clean}'b' P 3.941 21.192 7.599
{ n  bala A 750  0.44 B12.67 M23 3pep_sup_clean}'b' 4.321 22.448 7.379
{ ca bala A 750  0.44 B15.90 M23 3pep_sup_clean}'b' 5.658 22.911 7.729
{ c  bala A 750  0.44 B15.32 M23 3pep_sup_clean}'b' 5.792 22.926 9.243
{ o  bala A 750  0.44 B15.23 M23 3pep_sup_clean}'b' 4.885 23.37 9.948
@vectorlist {mc H} off nobutton color= red alpha= 0.3529 master= {mainchain} master= {H's}
{ n   ala A 747  B9.23 M23 3pep_sup_clean}P 1.512 27.847 4.751
{ ca  ala A 747  B10.84 M23 3pep_sup_clean}'a' P 2.363 26.687 4.483
{ n  aser A 748  0.56 B16.69 M23 3pep_sup_clean}'a' P 0.923 25.095 5.638
{ ca aser A 748  0.56 B12.61 M23 3pep_sup_clean}'a' P 0.519 24.248 6.762
{ n  agly A 749  0.56 B11.78 M23 3pep_sup_clean}'a' P 2.055 22.554 5.903
{ ca agly A 749  0.56 B19.71 M23 3pep_sup_clean}'a' P 2.84 21.334 5.953
{"}'a' P 2.84 21.334 5.953
{ n  aala A 750  0.56 B8.18 M23 3pep_sup_clean}'a' P 4.553 22.696 7.011
{ ca aala A 750  0.56 B11.89 M23 3pep_sup_clean}'a' P 5.854 22.931 7.633
@vectorlist {Calphas} off color= yellowtint master= {Calphas}
{ ca  ala A 747  B10.84 M23 3pep_sup_clean}P 2.363 26.687 4.483
{"}2.363 26.687 4.483
{ ca aser A 748  0.56 B12.61 M23 3pep_sup_clean}'a' 0.519 24.248 6.762
{ ca  ala A 747  B10.84 M23 3pep_sup_clean}'b' P 2.363 26.687 4.483
{ ca bser A 748  0.44 B17.59 M23 3pep_sup_clean}'b' 0.505 23.919 6.277
{ ca aser A 748  0.56 B12.61 M23 3pep_sup_clean}'a' P 0.519 24.248 6.762
{ ca agly A 749  0.56 B19.71 M23 3pep_sup_clean}'a' 2.84 21.334 5.953
{ ca bser A 748  0.44 B17.59 M23 3pep_sup_clean}'b' P 0.505 23.919 6.277
{ ca bgly A 749  0.44 B18.53 M23 3pep_sup_clean}'b' 2.505 20.85 7.256
{ ca agly A 749  0.56 B19.71 M23 3pep_sup_clean}'a' P 2.84 21.334 5.953
{ ca aala A 750  0.56 B11.89 M23 3pep_sup_clean}'a' 5.854 22.931 7.633
{ ca bgly A 749  0.44 B18.53 M23 3pep_sup_clean}'b' P 2.505 20.85 7.256
{ ca bala A 750  0.44 B15.90 M23 3pep_sup_clean}'b' 5.658 22.911 7.729
@vectorlist {sc} off color= red alpha= 0.3529 master= {sidechain}
{ ca  ala A 747  B10.84 M23 3pep_sup_clean}P 2.363 26.687 4.483
{ cb  ala A 747  B11.12 M23 3pep_sup_clean}3.828 27.102 4.488
{ ca aser A 748  0.56B12.61 M23 3pep_sup_clean}'a' P 0.519 24.248 6.762
{ cb aser A 748  0.56B19.33 M23 3pep_sup_clean}'a' -0.96 23.876 6.64
{ og aser A 748  0.56B26.43 M23 3pep_sup_clean}'a' -1.231 23.295 5.376
{ ca bser A 748  0.44B17.59 M23 3pep_sup_clean}'b' P 0.505 23.919 6.277
{ cb bser A 748  0.44B12.01 M23 3pep_sup_clean}'b' -0.973 23.586 6.068
{ og bser A 748  0.44B11.14 M23 3pep_sup_clean}'b' -1.764 24.765 6.137
{ ca aala A 750  0.56B11.89 M23 3pep_sup_clean}'a' P 5.854 22.931 7.633
{ cb aala A 750  0.56B10.02 M23 3pep_sup_clean}'a' 6.375 24.325 7.275
{ ca bala A 750  0.44B15.90 M23 3pep_sup_clean}'b' P 5.658 22.911 7.729
{ cb bala A 750  0.44B12.94 M23 3pep_sup_clean}'b' 5.918 24.299 7.153
@vectorlist {sc H} off nobutton color= red alpha= 0.3529 master= {sidechain} master= {H's}
{ cb  ala A 747  B11.12 M23 3pep_sup_clean}P 3.828 27.102 4.488
{"}P 3.828 27.102 4.488
{"}P 3.828 27.102 4.488
{ cb aser A 748  0.56 B19.33 M23 3pep_sup_clean}'a' P -0.96 23.876 6.64
{"}'a' P -0.96 23.876 6.64
{ og aser A 748  0.56 B26.43 M23 3pep_sup_clean}'a' P -1.231 23.295 5.376
{ cb aala A 750  0.56 B10.02 M23 3pep_sup_clean}'a' P 6.375 24.325 7.275
{"}'a' P 6.375 24.325 7.275
{"}'a' P 6.375 24.325 7.275
@vectorlist {mc} color= red alpha= 0.3529 master= {mainchain}
{ n   gln A  81  B9.90 M24 3pep_sup_clean}P -3.656 21.82 6.917
{"}-3.656 21.82 6.917
{ ca  gln A  81  B9.41 M24 3pep_sup_clean}-2.9 22.839 7.636
{ c  agln A  81  0.60 B9.18 M24 3pep_sup_clean}'a' -1.562 23.046 6.94
{ o  agln A  81  0.60 B11.05 M24 3pep_sup_clean}'a' -1.209 22.279 6.05
{ ca  gln A  81  B9.41 M24 3pep_sup_clean}'b' P -2.9 22.839 7.636
{ c  bgln A  81  0.40 B9.47 M24 3pep_sup_clean}'b' -1.58 23.05 6.892
{ o  bgln A  81  0.40 B12.54 M24 3pep_sup_clean}'b' -1.206 22.221 6.068
{ c  agln A  81  0.60 B9.18 M24 3pep_sup_clean}'a' P -1.562 23.046 6.94
{ n  apro A  82  0.60 B8.70 M24 3pep_sup_clean}'a' -0.807 24.082 7.339
{ ca apro A  82  0.60 B14.57 M24 3pep_sup_clean}'a' 0.526 24.24 6.75
{ c  apro A  82  0.60 B12.54 M24 3pep_sup_clean}'a' 1.35 22.976 6.958
{ o  apro A  82  0.60 B13.50 M24 3pep_sup_clean}'a' 1.316 22.392 8.041
{ c  bgln A  81  0.40 B9.47 M24 3pep_sup_clean}'b' P -1.58 23.05 6.892
{ n  bpro A  82  0.40 B10.97 M24 3pep_sup_clean}'b' -0.874 24.161 7.164
{ ca bpro A  82  0.40 B12.88 M24 3pep_sup_clean}'b' 0.323 24.487 6.376
{ c  bpro A  82  0.40 B11.50 M24 3pep_sup_clean}'b' 1.329 23.341 6.249
{ o  bpro A  82  0.40 B9.81 M24 3pep_sup_clean}'b' 2.003 23.24 5.222
{ c  apro A  82  0.60 B12.54 M24 3pep_sup_clean}'a' P 1.35 22.976 6.958
{ n  aglu A  83  0.60 B14.11 M24 3pep_sup_clean}'a' 2.052 22.553 5.911
{ ca aglu A  83  0.60 B15.13 M24 3pep_sup_clean}'a' 2.852 21.33 5.924
{ c  aglu A  83  0.60 B12.95 M24 3pep_sup_clean}'a' 2.004 20.055 5.867
{ o  aglu A  83  0.60 B16.61 M24 3pep_sup_clean}'a' 2.54 18.947 5.806
{ c  bpro A  82  0.40 B11.50 M24 3pep_sup_clean}'b' P 1.329 23.341 6.249
{ n  bglu A  83  0.40 B17.06 M24 3pep_sup_clean}'b' 1.423 22.492 7.268
{ ca bglu A  83  0.40 B14.01 M24 3pep_sup_clean}'b' 2.365 21.378 7.242
{ c  bglu A  83  0.40 B13.45 M24 3pep_sup_clean}'b' 1.717 20.093 6.732
{ o  bglu A  83  0.40 B14.16 M24 3pep_sup_clean}'b' 2.326 19.023 6.767
{ ca aasn A  84  0.60 B10.76 M24 3pep_sup_clean}P -0.253 19.12 5.695
{ c   asn A  84  B10.70 M24 3pep_sup_clean}-1.394 19.589 4.799
{ o   asn A  84  B11.31 M24 3pep_sup_clean}-2.57 19.495 5.153
{ c  aglu A  83  0.60 B12.95 M24 3pep_sup_clean}'a' P 2.004 20.055 5.867
{ n  aasn A  84  0.60 B12.33 M24 3pep_sup_clean}'a' 0.684 20.223 5.886
{ ca aasn A  84  0.60 B10.76 M24 3pep_sup_clean}'a' -0.253 19.12 5.695
{ c  bglu A  83  0.40 B13.45 M24 3pep_sup_clean}'b' P 1.717 20.093 6.732
{ n  basn A  84  0.40 B11.54 M24 3pep_sup_clean}'b' 0.477 20.214 6.263
{ ca basn A  84  0.40 B11.18 M24 3pep_sup_clean}'b' -0.262 19.092 5.697
{ c   asn A  84  B10.70 M24 3pep_sup_clean}ghost -1.394 19.589 4.799
@vectorlist {mc H} off nobutton color= red alpha= 0.3529 master= {mainchain} master= {H's}
{ n   gln A  81  B9.90 M24 3pep_sup_clean}P -3.656 21.82 6.917
{ ca  gln A  81  B9.41 M24 3pep_sup_clean}'a' P -2.9 22.839 7.636
{ ca apro A  82  0.60 B14.57 M24 3pep_sup_clean}'a' P 0.526 24.24 6.75
{ n  aglu A  83  0.60 B14.11 M24 3pep_sup_clean}'a' P 2.052 22.553 5.911
{ ca aglu A  83  0.60 B15.13 M24 3pep_sup_clean}'a' P 2.852 21.33 5.924
{ n  aasn A  84  0.60 B12.33 M24 3pep_sup_clean}'a' P 0.684 20.223 5.886
{ ca aasn A  84  0.60 B10.76 M24 3pep_sup_clean}'a' P -0.253 19.12 5.695
@vectorlist {Calphas} off color= peachtint master= {Calphas}
{ ca  gln A  81  B9.41 M24 3pep_sup_clean}P -2.9 22.839 7.636
{"}-2.9 22.839 7.636
{ ca apro A  82  0.60 B14.57 M24 3pep_sup_clean}'a' 0.526 24.24 6.75
{ ca  gln A  81  B9.41 M24 3pep_sup_clean}'b' P -2.9 22.839 7.636
{ ca bpro A  82  0.40 B12.88 M24 3pep_sup_clean}'b' 0.323 24.487 6.376
{ ca apro A  82  0.60 B14.57 M24 3pep_sup_clean}'a' P 0.526 24.24 6.75
{ ca aglu A  83  0.60 B15.13 M24 3pep_sup_clean}'a' 2.852 21.33 5.924
{ ca bpro A  82  0.40 B12.88 M24 3pep_sup_clean}'b' P 0.323 24.487 6.376
{ ca bglu A  83  0.40 B14.01 M24 3pep_sup_clean}'b' 2.365 21.378 7.242
{ ca aglu A  83  0.60 B15.13 M24 3pep_sup_clean}'a' P 2.852 21.33 5.924
{ ca aasn A  84  0.60 B10.76 M24 3pep_sup_clean}'a' -0.253 19.12 5.695
{ ca bglu A  83  0.40 B14.01 M24 3pep_sup_clean}'b' P 2.365 21.378 7.242
{ ca basn A  84  0.40 B11.18 M24 3pep_sup_clean}'b' -0.262 19.092 5.697
@vectorlist {sc} off color= red alpha= 0.3529 master= {sidechain}
{ ca  gln A  81  B9.41 M24 3pep_sup_clean}P -2.9 22.839 7.636
{ cb  gln A  81  B11.15 M24 3pep_sup_clean}-2.663 22.384 9.087
{ cg  gln A  81  B11.79 M24 3pep_sup_clean}-3.909 21.787 9.78
{ cd  gln A  81  B13.07 M24 3pep_sup_clean}-4.214 20.357 9.337
{ oe1 gln A  81  B16.53 M24 3pep_sup_clean}-3.304 19.558 9.126
{ cd  gln A  81  B13.07 M24 3pep_sup_clean}P -4.214 20.357 9.337
{ ne2 gln A  81  B12.03 M24 3pep_sup_clean}-5.502 20.033 9.184
{ ca apro A  82  0.60B14.57 M24 3pep_sup_clean}'a' P 0.526 24.24 6.75
{ cb apro A  82  0.60B13.51 M24 3pep_sup_clean}'a' 1.117 25.412 7.539
{ cg apro A  82  0.60B17.45 M24 3pep_sup_clean}'a' -0.086 26.207 7.958
{ cd apro A  82  0.60B9.85 M24 3pep_sup_clean}'a' ghost -1.133 25.177 8.273
{ n  apro A  82  0.60B8.70 M24 3pep_sup_clean}'a' P -0.807 24.082 7.339
{ cd apro A  82  0.60B9.85 M24 3pep_sup_clean}'a' -1.133 25.177 8.273
{ ca bpro A  82  0.40B12.88 M24 3pep_sup_clean}'b' P 0.323 24.487 6.376
{ cb bpro A  82  0.40B4.42 M24 3pep_sup_clean}'b' 0.935 25.659 7.147
{ cg bpro A  82  0.40B4.68 M24 3pep_sup_clean}'b' -0.248 26.331 7.762
{ cd bpro A  82  0.40B12.50 M24 3pep_sup_clean}'b' ghost -1.175 25.208 8.159
{ n  bpro A  82  0.40B10.97 M24 3pep_sup_clean}'b' P -0.874 24.161 7.164
{ cd bpro A  82  0.40B12.50 M24 3pep_sup_clean}'b' -1.175 25.208 8.159
{ ca aglu A  83  0.60B15.13 M24 3pep_sup_clean}'a' P 2.852 21.33 5.924
{ cb aglu A  83  0.60B18.75 M24 3pep_sup_clean}'a' 3.814 21.305 7.116
{ cg aglu A  83  0.60B21.22 M24 3pep_sup_clean}'a' 4.855 22.412 7.073
{ cd aglu A  83  0.60B32.35 M24 3pep_sup_clean}'a' 5.662 22.4 5.791
{ oe1aglu A  83  0.60B38.38 M24 3pep_sup_clean}'a' 5.917 21.301 5.254
{ cd aglu A  83  0.60B32.35 M24 3pep_sup_clean}'a' P 5.662 22.4 5.791
{ oe2aglu A  83  0.60B39.08 M24 3pep_sup_clean}'a' 6.043 23.493 5.32
{ ca bglu A  83  0.40B14.01 M24 3pep_sup_clean}'b' P 2.365 21.378 7.242
{ cb bglu A  83  0.40B14.89 M24 3pep_sup_clean}'b' 2.957 21.145 8.632
{ cg bglu A  83  0.40B31.81 M24 3pep_sup_clean}'b' 4.302 20.445 8.618
{ cd bglu A  83  0.40B29.77 M24 3pep_sup_clean}'b' 4.733 20.002 9.998
{ oe1bglu A  83  0.40B26.64 M24 3pep_sup_clean}'b' 3.928 19.335 10.684
{ cd bglu A  83  0.40B29.77 M24 3pep_sup_clean}'b' P 4.733 20.002 9.998
{ oe2bglu A  83  0.40B32.27 M24 3pep_sup_clean}'b' 5.874 20.318 10.394
{ ca aasn A  84  0.60B10.76 M24 3pep_sup_clean}'a' P -0.253 19.12 5.695
{ cb aasn A  84  0.60B12.35 M24 3pep_sup_clean}'a' -0.802 18.619 7.037
{ cg aasn A  84  0.60B12.85 M24 3pep_sup_clean}'a' -1.625 17.35 6.892
{ od1aasn A  84  0.60B16.57 M24 3pep_sup_clean}'a' -1.24 16.427 6.171
{ cg aasn A  84  0.60B12.85 M24 3pep_sup_clean}'a' P -1.625 17.35 6.892
{ nd2aasn A  84  0.60B14.31 M24 3pep_sup_clean}'a' -2.763 17.296 7.58
{ ca basn A  84  0.40B11.18 M24 3pep_sup_clean}'b' P -0.262 19.092 5.697
{ cb basn A  84  0.40B10.51 M24 3pep_sup_clean}'b' -0.825 18.2 6.807
{ cg basn A  84  0.40B7.92 M24 3pep_sup_clean}'b' -1.642 17.044 6.265
{ od1basn A  84  0.40B12.28 M24 3pep_sup_clean}'b' -1.306 16.466 5.229
{ cg basn A  84  0.40B7.92 M24 3pep_sup_clean}'b' P -1.642 17.044 6.265
{ nd2basn A  84  0.40B15.20 M24 3pep_sup_clean}'b' -2.723 16.701 6.961
@vectorlist {sc H} off nobutton color= red alpha= 0.3529 master= {sidechain} master= {H's}
{ cb  gln A  81  B11.15 M24 3pep_sup_clean}P -2.663 22.384 9.087
{"}P -2.663 22.384 9.087
{ cg  gln A  81  B11.79 M24 3pep_sup_clean}P -3.909 21.787 9.78
{"}P -3.909 21.787 9.78
{ ne2 gln A  81  B12.03 M24 3pep_sup_clean}P -5.502 20.033 9.184
{"}P -5.502 20.033 9.184
{ cb apro A  82  0.60 B13.51 M24 3pep_sup_clean}'a' P 1.117 25.412 7.539
{"}'a' P 1.117 25.412 7.539
{ cg apro A  82  0.60 B17.45 M24 3pep_sup_clean}'a' P -0.086 26.207 7.958
{"}'a' P -0.086 26.207 7.958
{ cd apro A  82  0.60 B9.85 M24 3pep_sup_clean}'a' P -1.133 25.177 8.273
{"}'a' P -1.133 25.177 8.273
{ cb aglu A  83  0.60 B18.75 M24 3pep_sup_clean}'a' P 3.814 21.305 7.116
{"}'a' P 3.814 21.305 7.116
{ cg aglu A  83  0.60 B21.22 M24 3pep_sup_clean}'a' P 4.855 22.412 7.073
{"}'a' P 4.855 22.412 7.073
{ cb aasn A  84  0.60 B12.35 M24 3pep_sup_clean}'a' P -0.802 18.619 7.037
{"}'a' P -0.802 18.619 7.037
{ nd2aasn A  84  0.60 B14.31 M24 3pep_sup_clean}'a' P -2.763 17.296 7.58
{"}'a' P -2.763 17.296 7.58
@vectorlist {mc} color= red alpha= 0.3529 master= {mainchain}
{ n   lys A 321  B15.49 M25 3pep_sup_clean}P 1.655 27.588 4.455
{"}1.655 27.588 4.455
{ ca  lys A 321  B16.89 M25 3pep_sup_clean}2.772 26.901 5.121
{ c   lys A 321  B17.96 M25 3pep_sup_clean}2.309 25.751 6.004
{ o   lys A 321  B18.41 M25 3pep_sup_clean}3.073 25.297 6.866
{ c   lys A 321  B17.96 M25 3pep_sup_clean}'a' P 2.309 25.751 6.004
{ n  alys A 322  0.50 B18.36 M25 3pep_sup_clean}'a' 1.09 25.233 5.802
{ ca alys A 322  0.50 B19.07 M25 3pep_sup_clean}'a' 0.513 24.27 6.764
{ c  alys A 322  0.50 B19.20 M25 3pep_sup_clean}'a' 1.336 22.965 6.94
{ o  alys A 322  0.50 B19.11 M25 3pep_sup_clean}'a' 1.345 22.375 8.018
{ c   lys A 321  B17.96 M25 3pep_sup_clean}'b' P 2.309 25.751 6.004
{ n  blys A 322  0.50 B18.70 M25 3pep_sup_clean}'b' 1.089 25.256 5.785
{ ca blys A 322  0.50 B19.70 M25 3pep_sup_clean}'b' 0.608 24.13 6.554
{ c  blys A 322  0.50 B19.90 M25 3pep_sup_clean}'b' 1.505 22.923 6.276
{ o  blys A 322  0.50 B20.59 M25 3pep_sup_clean}'b' 1.994 22.741 5.17
{ c  alys A 322  0.50 B19.20 M25 3pep_sup_clean}'a' P 1.336 22.965 6.94
{ n  agly A 323  0.50 B19.59 M25 3pep_sup_clean}'a' 2.05 22.561 5.903
{ ca agly A 323  0.50 B20.38 M25 3pep_sup_clean}'a' 2.85 21.322 5.96
{ c  agly A 323  0.50 B21.41 M25 3pep_sup_clean}'a' 4.282 21.534 6.424
{ o  agly A 323  0.50 B21.68 M25 3pep_sup_clean}'a' 5.15 20.706 6.144
{ c  blys A 322  0.50 B19.90 M25 3pep_sup_clean}'b' P 1.505 22.923 6.276
{ n  bgly A 323  0.50 B20.82 M25 3pep_sup_clean}'b' 1.768 22.137 7.296
{ ca bgly A 323  0.50 B21.14 M25 3pep_sup_clean}'b' 2.669 21.019 7.119
{ c  bgly A 323  0.50 B21.83 M25 3pep_sup_clean}'b' 4.156 21.355 7.188
{ o  bgly A 323  0.50 B22.20 M25 3pep_sup_clean}'b' 4.956 20.432 7.339
{ c  agly A 323  0.50 B21.41 M25 3pep_sup_clean}P 4.282 21.534 6.424
{ n   glu A 324  B21.95 M25 3pep_sup_clean}4.542 22.652 7.099
{ ca  glu A 324  B21.85 M25 3pep_sup_clean}5.924 23.032 7.4
{ c   glu A 324  B21.14 M25 3pep_sup_clean}6.078 23.264 8.867
{ o   glu A 324  B23.05 M25 3pep_sup_clean}5.152 23.665 9.528
{ c  bgly A 323  0.50 B21.83 M25 3pep_sup_clean}P 4.156 21.355 7.188
{ n   glu A 324  B21.95 M25 3pep_sup_clean}4.542 22.652 7.099
@vectorlist {mc H} off nobutton color= red alpha= 0.3529 master= {mainchain} master= {H's}
{ n   lys A 321  B15.49 M25 3pep_sup_clean}P 1.655 27.588 4.455
{ ca  lys A 321  B16.89 M25 3pep_sup_clean}P 2.772 26.901 5.121
{ n  alys A 322  0.50 B18.36 M25 3pep_sup_clean}'a' P 1.09 25.233 5.802
{ ca alys A 322  0.50 B19.07 M25 3pep_sup_clean}'a' P 0.513 24.27 6.764
{ n  agly A 323  0.50 B19.59 M25 3pep_sup_clean}'a' P 2.05 22.561 5.903
{ ca agly A 323  0.50 B20.38 M25 3pep_sup_clean}'a' P 2.85 21.322 5.96
{"}'a' P 2.85 21.322 5.96
{ ca  glu A 324  B21.85 M25 3pep_sup_clean}P 5.924 23.032 7.4
{ n   glu A 324  B21.95 M25 3pep_sup_clean}'a' P 4.542 22.652 7.099
@vectorlist {Calphas} off color= pinktint master= {Calphas}
{ ca  lys A 321  B16.89 M25 3pep_sup_clean}P 2.772 26.901 5.121
{"}2.772 26.901 5.121
{ ca alys A 322  0.50 B19.07 M25 3pep_sup_clean}'a' 0.513 24.27 6.764
{ ca  lys A 321  B16.89 M25 3pep_sup_clean}'b' P 2.772 26.901 5.121
{ ca blys A 322  0.50 B19.70 M25 3pep_sup_clean}'b' 0.608 24.13 6.554
{ ca alys A 322  0.50 B19.07 M25 3pep_sup_clean}'a' P 0.513 24.27 6.764
{ ca agly A 323  0.50 B20.38 M25 3pep_sup_clean}'a' 2.85 21.322 5.96
{ ca blys A 322  0.50 B19.70 M25 3pep_sup_clean}'b' P 0.608 24.13 6.554
{ ca bgly A 323  0.50 B21.14 M25 3pep_sup_clean}'b' 2.669 21.019 7.119
{ ca agly A 323  0.50 B20.38 M25 3pep_sup_clean}P 2.85 21.322 5.96
{ ca  glu A 324  B21.85 M25 3pep_sup_clean}5.924 23.032 7.4
{ ca bgly A 323  0.50 B21.14 M25 3pep_sup_clean}P 2.669 21.019 7.119
{ ca  glu A 324  B21.85 M25 3pep_sup_clean}5.924 23.032 7.4
@vectorlist {sc} off color= red alpha= 0.3529 master= {sidechain}
{ ca  lys A 321  B16.89 M25 3pep_sup_clean}P 2.772 26.901 5.121
{ cb  lys A 321  B17.41 M25 3pep_sup_clean}3.606 27.908 5.976
{ cg  lys A 321  B19.21 M25 3pep_sup_clean}4.136 29.078 5.213
{ cd  lys A 321  B21.95 M25 3pep_sup_clean}5.182 28.66 4.149
{ ce  lys A 321  B26.86 M25 3pep_sup_clean}5.773 29.85 3.431
{ nz  lys A 321  B28.67 M25 3pep_sup_clean}6.615 29.433 2.288
{ ca alys A 322  0.50B19.07 M25 3pep_sup_clean}'a' P 0.513 24.27 6.764
{ cb alys A 322  0.50B19.35 M25 3pep_sup_clean}'a' -0.936 23.935 6.405
{ cg alys A 322  0.50B19.89 M25 3pep_sup_clean}'a' -1.105 23.29 5.09
{ cd alys A 322  0.50B21.91 M25 3pep_sup_clean}'a' -2.6 23.168 4.731
{ ce alys A 322  0.50B21.70 M25 3pep_sup_clean}'a' -2.799 22.427 3.404
{ nz alys A 322  0.50B22.97 M25 3pep_sup_clean}'a' -4.194 22.49 2.898
{ ca blys A 322  0.50B19.70 M25 3pep_sup_clean}'b' P 0.608 24.13 6.554
{ cb blys A 322  0.50B19.93 M25 3pep_sup_clean}'b' -0.849 23.825 6.238
{ cg blys A 322  0.50B21.30 M25 3pep_sup_clean}'b' -1.072 23.212 4.93
{ cd blys A 322  0.50B23.61 M25 3pep_sup_clean}'b' -2.555 23.277 4.578
{ ce blys A 322  0.50B23.79 M25 3pep_sup_clean}'b' -3.423 23.186 5.817
{ nz blys A 322  0.50B25.16 M25 3pep_sup_clean}'b' -4.867 23.172 5.45
{ ca  glu A 324  B21.85 M25 3pep_sup_clean}P 5.924 23.032 7.4
{ cb  glu A 324  B22.48 M25 3pep_sup_clean}6.338 24.236 6.615
{ cg  glu A 324  B25.48 M25 3pep_sup_clean}6.365 23.924 5.148
{ cd  glu A 324  B28.75 M25 3pep_sup_clean}6.579 25.095 4.316
{ oe1 glu A 324  B31.39 M25 3pep_sup_clean}7.553 25.846 4.562
{ cd  glu A 324  B28.75 M25 3pep_sup_clean}P 6.579 25.095 4.316
{ oe2 glu A 324  B32.89 M25 3pep_sup_clean}5.763 25.273 3.377
@vectorlist {sc H} off nobutton color= red alpha= 0.3529 master= {sidechain} master= {H's}
{ cb  lys A 321  B17.41 M25 3pep_sup_clean}P 3.606 27.908 5.976
{"}P 3.606 27.908 5.976
{ cg  lys A 321  B19.21 M25 3pep_sup_clean}P 4.136 29.078 5.213
{"}P 4.136 29.078 5.213
{ cd  lys A 321  B21.95 M25 3pep_sup_clean}P 5.182 28.66 4.149
{"}P 5.182 28.66 4.149
{ ce  lys A 321  B26.86 M25 3pep_sup_clean}P 5.773 29.85 3.431
{"}P 5.773 29.85 3.431
{ nz  lys A 321  B28.67 M25 3pep_sup_clean}P 6.615 29.433 2.288
{"}P 6.615 29.433 2.288
{"}P 6.615 29.433 2.288
{ cb alys A 322  0.50 B19.35 M25 3pep_sup_clean}'a' P -0.936 23.935 6.405
{"}'a' P -0.936 23.935 6.405
{ cg alys A 322  0.50 B19.89 M25 3pep_sup_clean}'a' P -1.105 23.29 5.09
{"}'a' P -1.105 23.29 5.09
{ cd alys A 322  0.50 B21.91 M25 3pep_sup_clean}'a' P -2.6 23.168 4.731
{"}'a' P -2.6 23.168 4.731
{ ce alys A 322  0.50 B21.70 M25 3pep_sup_clean}'a' P -2.799 22.427 3.404
{"}'a' P -2.799 22.427 3.404
{ nz alys A 322  0.50 B22.97 M25 3pep_sup_clean}'a' P -4.194 22.49 2.898
{"}'a' P -4.194 22.49 2.898
{"}'a' P -4.194 22.49 2.898
{ cb  glu A 324  B22.48 M25 3pep_sup_clean}P 6.338 24.236 6.615
{"}P 6.338 24.236 6.615
{ cg  glu A 324  B25.48 M25 3pep_sup_clean}P 6.365 23.924 5.148
{"}P 6.365 23.924 5.148
@vectorlist {mc} color= red alpha= 0.3529 master= {mainchain}
{ n   gly B 100  B9.88 M26 3pep_sup_clean}P 0.714 26.618 3.219
{"}0.714 26.618 3.219
{ ca  gly B 100  B11.21 M26 3pep_sup_clean}1.374 27.157 4.398
{ c   gly B 100  B10.96 M26 3pep_sup_clean}1.305 26.288 5.632
{ o   gly B 100  B15.25 M26 3pep_sup_clean}1.733 26.735 6.677
{ c   gly B 100  B10.96 M26 3pep_sup_clean}'a' P 1.305 26.288 5.632
{ n  athr B 101  0.70 B9.48 M26 3pep_sup_clean}'a' 0.821 25.041 5.548
{ ca athr B 101  0.70 B9.19 M26 3pep_sup_clean}'a' 0.488 24.239 6.743
{ c  athr B 101  0.70 B8.07 M26 3pep_sup_clean}'a' 1.373 22.99 6.963
{ o  athr B 101  0.70 B9.17 M26 3pep_sup_clean}'a' 1.333 22.373 8.027
{ c   gly B 100  B10.96 M26 3pep_sup_clean}'b' P 1.305 26.288 5.632
{ n  bthr B 101  0.30 B10.23 M26 3pep_sup_clean}'b' 0.778 25.087 5.476
{ ca bthr B 101  0.30 B10.13 M26 3pep_sup_clean}'b' 0.798 24.124 6.517
{ c  bthr B 101  0.30 B11.41 M26 3pep_sup_clean}'b' 1.729 23.036 6.055
{ o  bthr B 101  0.30 B10.56 M26 3pep_sup_clean}'b' 2.194 22.993 4.905
{ c  athr B 101  0.70 B8.07 M26 3pep_sup_clean}'a' P 1.373 22.99 6.963
{ n  agly B 102  0.70 B8.41 M26 3pep_sup_clean}'a' 2.089 22.58 5.915
{ ca agly B 102  0.70 B9.45 M26 3pep_sup_clean}'a' 2.812 21.311 5.938
{ c  agly B 102  0.70 B9.77 M26 3pep_sup_clean}'a' 1.948 20.039 5.871
{ o  agly B 102  0.70 B9.40 M26 3pep_sup_clean}'a' 2.469 18.952 6.056
{ c  bthr B 101  0.30 B11.41 M26 3pep_sup_clean}'b' P 1.729 23.036 6.055
{ n  bgly B 102  0.30 B10.56 M26 3pep_sup_clean}'b' 1.988 22.119 6.948
{ ca bgly B 102  0.30 B10.43 M26 3pep_sup_clean}'b' 2.761 21.005 6.533
{ c  bgly B 102  0.30 B10.66 M26 3pep_sup_clean}'b' 1.836 19.881 6.154
{ o  bgly B 102  0.30 B10.45 M26 3pep_sup_clean}'b' 2.187 18.729 6.405
{ c  agly B 102  0.70 B9.77 M26 3pep_sup_clean}P 1.948 20.039 5.871
{ n   leu B 103  B10.28 M26 3pep_sup_clean}0.651 20.157 5.594
{ ca  leu B 103  B8.86 M26 3pep_sup_clean}-0.291 19.03 5.565
{ c   leu B 103  B8.47 M26 3pep_sup_clean}0.167 17.954 4.6
{ o   leu B 103  B8.75 M26 3pep_sup_clean}0.167 16.768 4.939
{ c  bgly B 102  0.30 B10.66 M26 3pep_sup_clean}P 1.836 19.881 6.154
{ n   leu B 103  B10.28 M26 3pep_sup_clean}0.651 20.157 5.594
@vectorlist {mc H} off nobutton color= red alpha= 0.3529 master= {mainchain} master= {H's}
{ n   gly B 100  B9.88 M26 3pep_sup_clean}P 0.714 26.618 3.219
{ ca  gly B 100  B11.21 M26 3pep_sup_clean}P 1.374 27.157 4.398
{"}P 1.374 27.157 4.398
{ n  athr B 101  0.70 B9.48 M26 3pep_sup_clean}'a' P 0.821 25.041 5.548
{ ca athr B 101  0.70 B9.19 M26 3pep_sup_clean}'a' P 0.488 24.239 6.743
{ n  agly B 102  0.70 B8.41 M26 3pep_sup_clean}'a' P 2.089 22.58 5.915
{ ca agly B 102  0.70 B9.45 M26 3pep_sup_clean}'a' P 2.812 21.311 5.938
{"}'a' P 2.812 21.311 5.938
{ ca  leu B 103  B8.86 M26 3pep_sup_clean}P -0.291 19.03 5.565
{ n   leu B 103  B10.28 M26 3pep_sup_clean}'a' P 0.651 20.157 5.594
@vectorlist {Calphas} off color= lilactint master= {Calphas}
{ ca  gly B 100  B11.21 M26 3pep_sup_clean}P 1.374 27.157 4.398
{"}1.374 27.157 4.398
{ ca athr B 101  0.70 B9.19 M26 3pep_sup_clean}'a' 0.488 24.239 6.743
{ ca  gly B 100  B11.21 M26 3pep_sup_clean}'b' P 1.374 27.157 4.398
{ ca bthr B 101  0.30 B10.13 M26 3pep_sup_clean}'b' 0.798 24.124 6.517
{ ca athr B 101  0.70 B9.19 M26 3pep_sup_clean}'a' P 0.488 24.239 6.743
{ ca agly B 102  0.70 B9.45 M26 3pep_sup_clean}'a' 2.812 21.311 5.938
{ ca bthr B 101  0.30 B10.13 M26 3pep_sup_clean}'b' P 0.798 24.124 6.517
{ ca bgly B 102  0.30 B10.43 M26 3pep_sup_clean}'b' 2.761 21.005 6.533
{ ca agly B 102  0.70 B9.45 M26 3pep_sup_clean}P 2.812 21.311 5.938
{ ca  leu B 103  B8.86 M26 3pep_sup_clean}-0.291 19.03 5.565
{ ca bgly B 102  0.30 B10.43 M26 3pep_sup_clean}P 2.761 21.005 6.533
{ ca  leu B 103  B8.86 M26 3pep_sup_clean}-0.291 19.03 5.565
@vectorlist {sc} off color= red alpha= 0.3529 master= {sidechain}
{ ca athr B 101  0.70B9.19 M26 3pep_sup_clean}'a' P 0.488 24.239 6.743
{ cb athr B 101  0.70B7.60 M26 3pep_sup_clean}'a' -0.948 23.724 6.615
{ og1athr B 101  0.70B7.92 M26 3pep_sup_clean}'a' -0.995 22.897 5.454
{ cb athr B 101  0.70B7.60 M26 3pep_sup_clean}'a' P -0.948 23.724 6.615
{ cg2athr B 101  0.70B9.28 M26 3pep_sup_clean}'a' -1.994 24.852 6.479
{ ca bthr B 101  0.30B10.13 M26 3pep_sup_clean}'b' P 0.798 24.124 6.517
{ cb bthr B 101  0.30B10.20 M26 3pep_sup_clean}'b' -0.589 23.532 6.729
{ og1bthr B 101  0.30B8.90 M26 3pep_sup_clean}'b' -0.887 22.648 5.644
{ cb bthr B 101  0.30B10.20 M26 3pep_sup_clean}'b' P -0.589 23.532 6.729
{ cg2bthr B 101  0.30B10.21 M26 3pep_sup_clean}'b' -1.643 24.636 6.807
{ ca  leu B 103  B8.86 M26 3pep_sup_clean}P -0.291 19.03 5.565
{ cb  leu B 103  B8.02 M26 3pep_sup_clean}-1.689 19.519 5.221
{ cg  leu B 103  B7.88 M26 3pep_sup_clean}-2.766 18.453 5.089
{ cd1 leu B 103  B9.20 M26 3pep_sup_clean}-2.951 17.695 6.388
{ cg  leu B 103  B7.88 M26 3pep_sup_clean}P -2.766 18.453 5.089
{ cd2 leu B 103  B8.56 M26 3pep_sup_clean}-4.067 19.079 4.602
@vectorlist {sc H} off nobutton color= red alpha= 0.3529 master= {sidechain} master= {H's}
{ cb athr B 101  0.70 B7.60 M26 3pep_sup_clean}'a' P -0.948 23.724 6.615
{ og1athr B 101  0.70 B7.92 M26 3pep_sup_clean}'a' P -0.995 22.897 5.454
{ cg2athr B 101  0.70 B9.28 M26 3pep_sup_clean}'a' P -1.994 24.852 6.479
{"}'a' P -1.994 24.852 6.479
{"}'a' P -1.994 24.852 6.479
{ cb  leu B 103  B8.02 M26 3pep_sup_clean}P -1.689 19.519 5.221
{"}P -1.689 19.519 5.221
{ cg  leu B 103  B7.88 M26 3pep_sup_clean}P -2.766 18.453 5.089
{ cd1 leu B 103  B9.20 M26 3pep_sup_clean}P -2.951 17.695 6.388
{"}P -2.951 17.695 6.388
{"}P -2.951 17.695 6.388
{ cd2 leu B 103  B8.56 M26 3pep_sup_clean}P -4.067 19.079 4.602
{"}P -4.067 19.079 4.602
{"}P -4.067 19.079 4.602
@group {cluster 2} animate off dominant
@subgroup {(implied)} nobutton
@vectorlist {mc} color= greentint alpha= 0.3529 master= {mainchain}
{ n  aphe A  22  0.57 B9.25 M1 3pep_sup_clean}'a' P -2.908 23.454 9.08
{"}'a' -2.908 23.454 9.08
{ ca aphe A  22  0.57 B8.89 M1 3pep_sup_clean}'a' -3.001 23.06 7.646
{ c  aphe A  22  0.57 B8.05 M1 3pep_sup_clean}'a' -1.66 23.229 6.967
{ o  aphe A  22  0.57 B10.53 M1 3pep_sup_clean}'a' -1.448 22.675 5.9
{ n  bphe A  22  0.43 B8.30 M1 3pep_sup_clean}'b' P -2.687 23.426 8.966
{"}'b' -2.687 23.426 8.966
{ ca bphe A  22  0.43 B8.93 M1 3pep_sup_clean}'b' -2.685 23.382 7.458
{ c  bphe A  22  0.43 B8.08 M1 3pep_sup_clean}'b' -1.493 24.016 6.685
{ o  bphe A  22  0.43 B8.58 M1 3pep_sup_clean}'b' -1.446 24.069 5.424
{ c  aphe A  22  0.57 B8.05 M1 3pep_sup_clean}'a' P -1.66 23.229 6.967
{ n  aasn A  23  0.57 B7.88 M1 3pep_sup_clean}'a' -0.739 24.032 7.457
{ ca aasn A  23  0.57 B8.18 M1 3pep_sup_clean}'a' 0.531 24.235 6.768
{ c  aasn A  23  0.57 B8.25 M1 3pep_sup_clean}'a' 1.371 22.966 6.929
{ o  aasn A  23  0.57 B11.61 M1 3pep_sup_clean}'a' 1.325 22.376 8.029
{ c  bphe A  22  0.43 B8.08 M1 3pep_sup_clean}'b' P -1.493 24.016 6.685
{ n  basn A  23  0.43 B7.97 M1 3pep_sup_clean}'b' -0.484 24.451 7.419
{ ca basn A  23  0.43 B8.59 M1 3pep_sup_clean}'b' 0.742 25.036 6.865
{ c  basn A  23  0.43 B8.14 M1 3pep_sup_clean}'b' 1.731 24.026 6.315
{ o  basn A  23  0.43 B8.90 M1 3pep_sup_clean}'b' 2.603 24.373 5.506
{ c  aasn A  23  0.57 B8.25 M1 3pep_sup_clean}'a' P 1.371 22.966 6.929
{ n  aasn A  24  0.57 B8.65 M1 3pep_sup_clean}'a' 2.042 22.557 5.881
{ ca aasn A  24  0.57 B9.91 M1 3pep_sup_clean}'a' 2.826 21.358 5.978
{ c  aasn A  24  0.57 B9.05 M1 3pep_sup_clean}'a' 1.933 20.199 6.44
{ o  aasn A  24  0.57 B9.63 M1 3pep_sup_clean}'a' 2.095 19.584 7.459
{ c  basn A  23  0.43 B8.14 M1 3pep_sup_clean}'b' P 1.731 24.026 6.315
{ n  basn A  24  0.43 B8.60 M1 3pep_sup_clean}'b' 1.649 22.774 6.722
{ ca basn A  24  0.43 B9.39 M1 3pep_sup_clean}'b' 2.562 21.723 6.295
{ c  basn A  24  0.43 B10.07 M1 3pep_sup_clean}'b' 2.05 20.288 6.125
{ o  basn A  24  0.43 B16.81 M1 3pep_sup_clean}'b' 2.666 19.23 6.381
{ c  aasn A  24  0.57 B9.05 M1 3pep_sup_clean}'a' P 1.933 20.199 6.44
{ n  atyr A  25  0.57 B7.16 M1 3pep_sup_clean}'a' 1.01 19.928 5.541
{ ca atyr A  25  0.57 B7.09 M1 3pep_sup_clean}'a' 0.107 18.794 5.621
{ c  atyr A  25  0.57 B6.69 M1 3pep_sup_clean}'a' 0.139 18.153 4.229
{ o  atyr A  25  0.57 B7.16 M1 3pep_sup_clean}'a' -0.096 18.82 3.239
{ c  basn A  24  0.43 B10.07 M1 3pep_sup_clean}'b' P 2.05 20.288 6.125
{ n  btyr A  25  0.43 B8.02 M1 3pep_sup_clean}'b' 0.865 20.124 5.583
{ ca btyr A  25  0.43 B7.14 M1 3pep_sup_clean}'b' 0.125 18.862 5.596
{ c  btyr A  25  0.43 B7.00 M1 3pep_sup_clean}'b' 0.185 18.17 4.243
{ o  btyr A  25  0.43 B7.22 M1 3pep_sup_clean}'b' 0.025 18.812 3.211
@vectorlist {mc H} off nobutton color= greentint alpha= 0.3529 master= {mainchain} master= {H's}
{ n  aphe A  22  0.57 B9.25 M1 3pep_sup_clean}'a' P -2.908 23.454 9.08
{ ca aphe A  22  0.57 B8.89 M1 3pep_sup_clean}'a' P -3.001 23.06 7.646
{ n  aasn A  23  0.57 B7.88 M1 3pep_sup_clean}'a' P -0.739 24.032 7.457
{ ca aasn A  23  0.57 B8.18 M1 3pep_sup_clean}'a' P 0.531 24.235 6.768
{ n  aasn A  24  0.57 B8.65 M1 3pep_sup_clean}'a' P 2.042 22.557 5.881
{ ca aasn A  24  0.57 B9.91 M1 3pep_sup_clean}'a' P 2.826 21.358 5.978
{ n  atyr A  25  0.57 B7.16 M1 3pep_sup_clean}'a' P 1.01 19.928 5.541
{ ca atyr A  25  0.57 B7.09 M1 3pep_sup_clean}'a' P 0.107 18.794 5.621
@vectorlist {Calphas} off color= white master= {Calphas}
{ ca aphe A  22  0.57 B8.89 M1 3pep_sup_clean}'a' P -3.001 23.06 7.646
{"}'a' -3.001 23.06 7.646
{ ca bphe A  22  0.43 B8.93 M1 3pep_sup_clean}'b' P -2.685 23.382 7.458
{"}'b' -2.685 23.382 7.458
{ ca aphe A  22  0.57 B8.89 M1 3pep_sup_clean}'a' P -3.001 23.06 7.646
{ ca aasn A  23  0.57 B8.18 M1 3pep_sup_clean}'a' 0.531 24.235 6.768
{ ca bphe A  22  0.43 B8.93 M1 3pep_sup_clean}'b' P -2.685 23.382 7.458
{ ca basn A  23  0.43 B8.59 M1 3pep_sup_clean}'b' 0.742 25.036 6.865
{ ca aasn A  23  0.57 B8.18 M1 3pep_sup_clean}'a' P 0.531 24.235 6.768
{ ca aasn A  24  0.57 B9.91 M1 3pep_sup_clean}'a' 2.826 21.358 5.978
{ ca basn A  23  0.43 B8.59 M1 3pep_sup_clean}'b' P 0.742 25.036 6.865
{ ca basn A  24  0.43 B9.39 M1 3pep_sup_clean}'b' 2.562 21.723 6.295
{ ca aasn A  24  0.57 B9.91 M1 3pep_sup_clean}'a' P 2.826 21.358 5.978
{ ca atyr A  25  0.57 B7.09 M1 3pep_sup_clean}'a' 0.107 18.794 5.621
{ ca basn A  24  0.43 B9.39 M1 3pep_sup_clean}'b' P 2.562 21.723 6.295
{ ca btyr A  25  0.43 B7.14 M1 3pep_sup_clean}'b' 0.125 18.862 5.596
@vectorlist {sc} off color= greentint alpha= 0.3529 master= {sidechain}
{ ca aphe A  22  0.57B8.89 M1 3pep_sup_clean}P -3.001 23.06 7.646
{ cb  phe A  22  B9.87 M1 3pep_sup_clean}-4.014 23.94 6.91
{ cg  phe A  22  B8.83 M1 3pep_sup_clean}-5.347 23.496 7.394
{ cd1 phe A  22  B9.54 M1 3pep_sup_clean}-5.864 22.278 6.976
{ ce1 phe A  22  B9.64 M1 3pep_sup_clean}-7.076 21.814 7.444
{ cz  phe A  22  B9.86 M1 3pep_sup_clean}-7.793 22.617 8.29
{ cg  phe A  22  B8.83 M1 3pep_sup_clean}P -5.347 23.496 7.394
{ cd2 phe A  22  B10.11 M1 3pep_sup_clean}-6.094 24.271 8.234
{ ce2 phe A  22  B11.01 M1 3pep_sup_clean}-7.304 23.831 8.684
{ cz  phe A  22  B9.86 M1 3pep_sup_clean}ghost -7.793 22.617 8.29
{ ca bphe A  22  0.43B8.93 M1 3pep_sup_clean}P -2.685 23.382 7.458
{ cb  phe A  22  B9.87 M1 3pep_sup_clean}ghost -4.014 23.94 6.91
{ ca aasn A  23  0.57B8.18 M1 3pep_sup_clean}'a' P 0.531 24.235 6.768
{ cb aasn A  23  0.57B8.54 M1 3pep_sup_clean}'a' 1.298 25.421 7.239
{ cg aasn A  23  0.57B9.14 M1 3pep_sup_clean}'a' 2.35 25.915 6.264
{ od1aasn A  23  0.57B11.06 M1 3pep_sup_clean}'a' 2.341 25.526 5.119
{ cg aasn A  23  0.57B9.14 M1 3pep_sup_clean}'a' P 2.35 25.915 6.264
{ nd2aasn A  23  0.57B10.05 M1 3pep_sup_clean}'a' 3.205 26.791 6.752
{ ca basn A  23  0.43B8.59 M1 3pep_sup_clean}'b' P 0.742 25.036 6.865
{ cb basn A  23  0.43B9.53 M1 3pep_sup_clean}'b' 1.513 25.811 7.932
{ cg basn A  23  0.43B12.28 M1 3pep_sup_clean}'b' 2.02 24.83 8.975
{ od1basn A  23  0.43B14.09 M1 3pep_sup_clean}'b' 1.116 24.31 9.725
{ cg basn A  23  0.43B12.28 M1 3pep_sup_clean}'b' P 2.02 24.83 8.975
{ nd2basn A  23  0.43B14.97 M1 3pep_sup_clean}'b' 3.283 24.865 9.23
{ ca aasn A  24  0.57B9.91 M1 3pep_sup_clean}'a' P 2.826 21.358 5.978
{ cb aasn A  24  0.57B11.25 M1 3pep_sup_clean}'a' 4.032 21.692 6.843
{ cg aasn A  24  0.57B13.17 M1 3pep_sup_clean}'a' 4.971 20.589 6.453
{ od1aasn A  24  0.57B16.26 M1 3pep_sup_clean}'a' 4.693 20.06 5.378
{ cg aasn A  24  0.57B13.17 M1 3pep_sup_clean}'a' P 4.971 20.589 6.453
{ nd2aasn A  24  0.57B17.63 M1 3pep_sup_clean}'a' 5.947 20.193 7.256
{ ca basn A  24  0.43B9.39 M1 3pep_sup_clean}'b' P 2.562 21.723 6.295
{ cb basn A  24  0.43B11.42 M1 3pep_sup_clean}'b' 3.813 21.617 7.2
{ cg basn A  24  M1 3pep_sup_clean}'b' 5.003 21.067 6.439
{ od1basn A  24  M1 3pep_sup_clean}'b' 4.846 20.272 5.512
{ cg basn A  24  M1 3pep_sup_clean}'b' P 5.003 21.067 6.439
{ nd2basn A  24  M1 3pep_sup_clean}'b' 6.2 21.487 6.828
{ ca atyr A  25  0.57B7.09 M1 3pep_sup_clean}P 0.107 18.794 5.621
{ cb  tyr A  25  B7.27 M1 3pep_sup_clean}-1.303 19.185 6.047
{ cg  tyr A  25  B6.72 M1 3pep_sup_clean}-2.272 18.03 6.119
{ cd1 tyr A  25  B6.96 M1 3pep_sup_clean}-2.825 17.457 5
{ ce1 tyr A  25  B6.64 M1 3pep_sup_clean}-3.699 16.413 5.037
{ cz  tyr A  25  B7.03 M1 3pep_sup_clean}-4.09 15.947 6.282
{ oh  tyr A  25  B7.69 M1 3pep_sup_clean}-5.036 14.974 6.357
{ cg  tyr A  25  B6.72 M1 3pep_sup_clean}P -2.272 18.03 6.119
{ cd2 tyr A  25  B7.06 M1 3pep_sup_clean}-2.7 17.522 7.337
{ ce2 tyr A  25  B7.40 M1 3pep_sup_clean}-3.594 16.507 7.43
{ cz  tyr A  25  B7.03 M1 3pep_sup_clean}ghost -4.09 15.947 6.282
{ ca btyr A  25  0.43B7.14 M1 3pep_sup_clean}P 0.125 18.862 5.596
{ cb  tyr A  25  B7.27 M1 3pep_sup_clean}ghost -1.303 19.185 6.047
@vectorlist {sc H} off nobutton color= greentint alpha= 0.3529 master= {sidechain} master= {H's}
{ cd1 phe A  22  B9.54 M1 3pep_sup_clean}P -5.864 22.278 6.976
{ cd2 phe A  22  B10.11 M1 3pep_sup_clean}P -6.094 24.271 8.234
{ ce1 phe A  22  B9.64 M1 3pep_sup_clean}P -7.076 21.814 7.444
{ ce2 phe A  22  B11.01 M1 3pep_sup_clean}P -7.304 23.831 8.684
{ cz  phe A  22  B9.86 M1 3pep_sup_clean}P -7.793 22.617 8.29
{ cb  phe A  22  B9.87 M1 3pep_sup_clean}'a' P -4.014 23.94 6.91
{"}'a' P -4.014 23.94 6.91
{ cb aasn A  23  0.57 B8.54 M1 3pep_sup_clean}'a' P 1.298 25.421 7.239
{"}'a' P 1.298 25.421 7.239
{ nd2aasn A  23  0.57 B10.05 M1 3pep_sup_clean}'a' P 3.205 26.791 6.752
{"}'a' P 3.205 26.791 6.752
{ cb aasn A  24  0.57 B11.25 M1 3pep_sup_clean}'a' P 4.032 21.692 6.843
{"}'a' P 4.032 21.692 6.843
{ nd2aasn A  24  0.57 B17.63 M1 3pep_sup_clean}'a' P 5.947 20.193 7.256
{"}'a' P 5.947 20.193 7.256
{ cd1 tyr A  25  B6.96 M1 3pep_sup_clean}P -2.825 17.457 5
{ cd2 tyr A  25  B7.06 M1 3pep_sup_clean}P -2.7 17.522 7.337
{ ce1 tyr A  25  B6.64 M1 3pep_sup_clean}P -3.699 16.413 5.037
{ ce2 tyr A  25  B7.40 M1 3pep_sup_clean}P -3.594 16.507 7.43
{ oh  tyr A  25  B7.69 M1 3pep_sup_clean}P -5.036 14.974 6.357
{ cb  tyr A  25  B7.27 M1 3pep_sup_clean}'a' P -1.303 19.185 6.047
{"}'a' P -1.303 19.185 6.047
@vectorlist {mc} color= greentint alpha= 0.3529 master= {mainchain}
{ n   gly A 315  B22.67 M2 3pep_sup_clean}P -3.319 23.455 7.792
{"}-3.319 23.455 7.792
{ ca  gly A 315  B21.66 M2 3pep_sup_clean}-2.95 22.932 6.487
{ c  agly A 315  0.45 B21.13 M2 3pep_sup_clean}'a' -1.545 23.277 6.087
{ o  agly A 315  0.45 B20.45 M2 3pep_sup_clean}'a' -1.113 23.009 4.963
{ ca  gly A 315  B21.66 M2 3pep_sup_clean}'b' P -2.95 22.932 6.487
{ c  bgly A 315  0.55 B20.98 M2 3pep_sup_clean}'b' -1.694 23.572 5.886
{ o  bgly A 315  0.55 B20.84 M2 3pep_sup_clean}'b' -1.68 23.905 4.697
{ c  agly A 315  0.45 B21.13 M2 3pep_sup_clean}'a' P -1.545 23.277 6.087
{ n  aleu A 316  0.45 B19.95 M2 3pep_sup_clean}'a' -0.829 23.895 7.013
{ ca aleu A 316  0.45 B19.85 M2 3pep_sup_clean}'a' 0.545 24.248 6.749
{ c  aleu A 316  0.45 B19.76 M2 3pep_sup_clean}'a' 1.345 22.973 6.957
{ o  aleu A 316  0.45 B20.64 M2 3pep_sup_clean}'a' 1.321 22.38 8.035
{ c  bgly A 315  0.55 B20.98 M2 3pep_sup_clean}'b' P -1.694 23.572 5.886
{ n  bleu A 316  0.55 B19.85 M2 3pep_sup_clean}'b' -0.63 23.728 6.682
{ ca bleu A 316  0.55 B19.07 M2 3pep_sup_clean}'b' 0.622 24.344 6.206
{ c  bleu A 316  0.55 B19.12 M2 3pep_sup_clean}'b' 1.827 23.403 6.018
{ o  bleu A 316  0.55 B17.79 M2 3pep_sup_clean}'b' 2.874 23.837 5.526
{ c  aleu A 316  0.45 B19.76 M2 3pep_sup_clean}'a' P 1.345 22.973 6.957
{ n  aasp A 317  0.45 B19.65 M2 3pep_sup_clean}'a' 2.022 22.537 5.903
{ ca aasp A 317  0.45 B19.37 M2 3pep_sup_clean}'a' 2.862 21.354 5.94
{ c  aasp A 317  0.45 B18.63 M2 3pep_sup_clean}'a' 4.204 21.905 6.426
{ o  aasp A 317  0.45 B18.65 M2 3pep_sup_clean}'a' 5.118 22.074 5.62
{ c  bleu A 316  0.55 B19.12 M2 3pep_sup_clean}'b' P 1.827 23.403 6.018
{ n  basp A 317  0.55 B18.81 M2 3pep_sup_clean}'b' 1.678 22.13 6.402
{ ca basp A 317  0.55 B19.05 M2 3pep_sup_clean}'b' 2.735 21.103 6.317
{ c  basp A 317  0.55 B18.65 M2 3pep_sup_clean}'b' 4.164 21.603 6.559
{ o  basp A 317  0.55 B18.50 M2 3pep_sup_clean}'b' 5.075 21.43 5.747
{ c  aasp A 317  0.45 B18.63 M2 3pep_sup_clean}P 4.204 21.905 6.426
{ n   val A 318  B18.35 M2 3pep_sup_clean}4.329 22.195 7.728
{ ca  val A 318  B17.71 M2 3pep_sup_clean}5.589 22.763 8.208
{ c   val A 318  B17.46 M2 3pep_sup_clean}6.759 21.797 8.238
{ o   val A 318  B18.60 M2 3pep_sup_clean}6.646 20.692 8.764
{ c  basp A 317  0.55 B18.65 M2 3pep_sup_clean}P 4.164 21.603 6.559
{ n   val A 318  B18.35 M2 3pep_sup_clean}4.329 22.195 7.728
@vectorlist {mc H} off nobutton color= greentint alpha= 0.3529 master= {mainchain} master= {H's}
{ n   gly A 315  B22.67 M2 3pep_sup_clean}P -3.319 23.455 7.792
{ ca  gly A 315  B21.66 M2 3pep_sup_clean}'a' P -2.95 22.932 6.487
{"}'a' P -2.95 22.932 6.487
{ n  aleu A 316  0.45 B19.95 M2 3pep_sup_clean}'a' P -0.829 23.895 7.013
{ ca aleu A 316  0.45 B19.85 M2 3pep_sup_clean}'a' P 0.545 24.248 6.749
{ n  aasp A 317  0.45 B19.65 M2 3pep_sup_clean}'a' P 2.022 22.537 5.903
{ ca aasp A 317  0.45 B19.37 M2 3pep_sup_clean}'a' P 2.862 21.354 5.94
{ ca  val A 318  B17.71 M2 3pep_sup_clean}P 5.589 22.763 8.208
{ n   val A 318  B18.35 M2 3pep_sup_clean}'a' P 4.329 22.195 7.728
@vectorlist {Calphas} off color= yellowtint master= {Calphas}
{ ca  gly A 315  B21.66 M2 3pep_sup_clean}P -2.95 22.932 6.487
{"}-2.95 22.932 6.487
{ ca aleu A 316  0.45 B19.85 M2 3pep_sup_clean}'a' 0.545 24.248 6.749
{ ca  gly A 315  B21.66 M2 3pep_sup_clean}'b' P -2.95 22.932 6.487
{ ca bleu A 316  0.55 B19.07 M2 3pep_sup_clean}'b' 0.622 24.344 6.206
{ ca aleu A 316  0.45 B19.85 M2 3pep_sup_clean}'a' P 0.545 24.248 6.749
{ ca aasp A 317  0.45 B19.37 M2 3pep_sup_clean}'a' 2.862 21.354 5.94
{ ca bleu A 316  0.55 B19.07 M2 3pep_sup_clean}'b' P 0.622 24.344 6.206
{ ca basp A 317  0.55 B19.05 M2 3pep_sup_clean}'b' 2.735 21.103 6.317
{ ca aasp A 317  0.45 B19.37 M2 3pep_sup_clean}P 2.862 21.354 5.94
{ ca  val A 318  B17.71 M2 3pep_sup_clean}5.589 22.763 8.208
{ ca basp A 317  0.55 B19.05 M2 3pep_sup_clean}P 2.735 21.103 6.317
{ ca  val A 318  B17.71 M2 3pep_sup_clean}5.589 22.763 8.208
@vectorlist {sc} off color= greentint alpha= 0.3529 master= {sidechain}
{ ca aleu A 316  0.45B19.85 M2 3pep_sup_clean}'a' P 0.545 24.248 6.749
{ cb aleu A 316  0.45B18.77 M2 3pep_sup_clean}'a' 1.014 25.326 7.724
{ cg aleu A 316  0.45B18.12 M2 3pep_sup_clean}'a' 0.13 26.569 7.842
{ cd1aleu A 316  0.45B17.46 M2 3pep_sup_clean}'a' 0.668 27.458 8.953
{ cg aleu A 316  0.45B18.12 M2 3pep_sup_clean}'a' P 0.13 26.569 7.842
{ cd2aleu A 316  0.45B18.14 M2 3pep_sup_clean}'a' 0.084 27.324 6.521
{ ca bleu A 316  0.55B19.07 M2 3pep_sup_clean}'b' P 0.622 24.344 6.206
{ cb bleu A 316  0.55B18.63 M2 3pep_sup_clean}'b' 1.04 25.481 7.154
{ cg bleu A 316  0.55B17.79 M2 3pep_sup_clean}'b' 0.236 26.781 7.118
{ cd1bleu A 316  0.55B18.01 M2 3pep_sup_clean}'b' 0.671 27.714 8.254
{ cg bleu A 316  0.55B17.79 M2 3pep_sup_clean}'b' P 0.236 26.781 7.118
{ cd2bleu A 316  0.55B18.08 M2 3pep_sup_clean}'b' 0.435 27.455 5.759
{ ca aasp A 317  0.45B19.37 M2 3pep_sup_clean}'a' P 2.862 21.354 5.94
{ cb aasp A 317  0.45B20.10 M2 3pep_sup_clean}'a' 2.985 20.805 4.512
{ cg aasp A 317  0.45B20.98 M2 3pep_sup_clean}'a' 3.825 19.541 4.42
{ od1aasp A 317  0.45B21.67 M2 3pep_sup_clean}'a' 4.075 19.094 3.281
{ cg aasp A 317  0.45B20.98 M2 3pep_sup_clean}'a' P 3.825 19.541 4.42
{ od2aasp A 317  0.45B22.34 M2 3pep_sup_clean}'a' 4.23 18.989 5.461
{ ca basp A 317  0.55B19.05 M2 3pep_sup_clean}'b' P 2.735 21.103 6.317
{ cb basp A 317  0.55B20.75 M2 3pep_sup_clean}'b' 2.682 20.357 4.981
{ cg basp A 317  0.55B21.87 M2 3pep_sup_clean}'b' 3.357 18.994 5.059
{ od1basp A 317  0.55B24.35 M2 3pep_sup_clean}'b' 3.492 18.311 4.018
{ cg basp A 317  0.55B21.87 M2 3pep_sup_clean}'b' P 3.357 18.994 5.059
{ od2basp A 317  0.55B23.90 M2 3pep_sup_clean}'b' 3.747 18.598 6.179
{ ca  val A 318  B17.71 M2 3pep_sup_clean}P 5.589 22.763 8.208
{ cb  val A 318  B17.15 M2 3pep_sup_clean}5.395 23.359 9.624
{ cg1 val A 318  B16.84 M2 3pep_sup_clean}6.641 24.131 10.048
{ cb  val A 318  B17.15 M2 3pep_sup_clean}P 5.395 23.359 9.624
{ cg2 val A 318  B17.07 M2 3pep_sup_clean}4.192 24.265 9.639
@vectorlist {sc H} off nobutton color= greentint alpha= 0.3529 master= {sidechain} master= {H's}
{ cb aleu A 316  0.45 B18.77 M2 3pep_sup_clean}'a' P 1.014 25.326 7.724
{"}'a' P 1.014 25.326 7.724
{ cg aleu A 316  0.45 B18.12 M2 3pep_sup_clean}'a' P 0.13 26.569 7.842
{ cd1aleu A 316  0.45 B17.46 M2 3pep_sup_clean}'a' P 0.668 27.458 8.953
{"}'a' P 0.668 27.458 8.953
{"}'a' P 0.668 27.458 8.953
{ cd2aleu A 316  0.45 B18.14 M2 3pep_sup_clean}'a' P 0.084 27.324 6.521
{"}'a' P 0.084 27.324 6.521
{"}'a' P 0.084 27.324 6.521
{ cb aasp A 317  0.45 B20.10 M2 3pep_sup_clean}'a' P 2.985 20.805 4.512
{"}'a' P 2.985 20.805 4.512
{ cb  val A 318  B17.15 M2 3pep_sup_clean}P 5.395 23.359 9.624
{ cg1 val A 318  B16.84 M2 3pep_sup_clean}P 6.641 24.131 10.048
{"}P 6.641 24.131 10.048
{"}P 6.641 24.131 10.048
{ cg2 val A 318  B17.07 M2 3pep_sup_clean}P 4.192 24.265 9.639
{"}P 4.192 24.265 9.639
{"}P 4.192 24.265 9.639
@vectorlist {mc} color= greentint alpha= 0.3529 master= {mainchain}
{ n   ser A 524  B17.35 M3 3pep_sup_clean}P -2.457 23.913 2.91
{"}-2.457 23.913 2.91
{ ca  ser A 524  B15.62 M3 3pep_sup_clean}-2.065 23.237 4.136
{ c   ser A 524  B17.43 M3 3pep_sup_clean}-0.792 23.839 4.709
{ o   ser A 524  B18.45 M3 3pep_sup_clean}0.143 24.111 3.98
{ c   ser A 524  B17.43 M3 3pep_sup_clean}P -0.792 23.839 4.709
{ n   gly A 525  B17.54 M3 3pep_sup_clean}-0.745 23.973 6.035
{ ca agly A 525  0.60 B23.31 M3 3pep_sup_clean}'a' 0.512 24.246 6.736
{ c  agly A 525  0.60 B31.99 M3 3pep_sup_clean}'a' 1.345 22.976 6.947
{ o  agly A 525  0.60 B18.70 M3 3pep_sup_clean}'a' 1.357 22.355 8.025
{ n   gly A 525  B17.54 M3 3pep_sup_clean}'b' P -0.745 23.973 6.035
{ ca bgly A 525  0.40 B16.02 M3 3pep_sup_clean}'b' 0.413 24.578 6.675
{ c  bgly A 525  0.40 B16.51 M3 3pep_sup_clean}'b' 1.597 23.655 6.584
{ o  bgly A 525  0.40 B12.39 M3 3pep_sup_clean}'b' 2.726 24.099 6.745
{ c  agly A 525  0.60 B31.99 M3 3pep_sup_clean}'a' P 1.345 22.976 6.947
{ n  aser A 526  0.60 B16.82 M3 3pep_sup_clean}'a' 2.071 22.583 5.917
{ ca aser A 526  0.60 B18.95 M3 3pep_sup_clean}'a' 2.81 21.331 5.96
{ c  aser A 526  0.60 B19.34 M3 3pep_sup_clean}'a' 3.721 21.179 7.194
{ o  aser A 526  0.60 B19.24 M3 3pep_sup_clean}'a' 4.549 21.997 7.503
{ c  bgly A 525  0.40 B16.51 M3 3pep_sup_clean}'b' P 1.597 23.655 6.584
{ n  bser A 526  0.40 B14.36 M3 3pep_sup_clean}'b' 1.306 22.388 6.281
{ ca bser A 526  0.40 B13.50 M3 3pep_sup_clean}'b' 2.267 21.304 6.208
{ c  bser A 526  0.40 B12.10 M3 3pep_sup_clean}'b' 2.828 21.075 7.612
{ o  bser A 526  0.40 B12.99 M3 3pep_sup_clean}'b' 2.295 21.597 8.563
{ n  aphe A 527  0.60 B20.35 M3 3pep_sup_clean}P 3.611 20.058 7.828
{ ca  phe A 527  B16.22 M3 3pep_sup_clean}4.361 19.761 9.025
{ c   phe A 527  B16.01 M3 3pep_sup_clean}5.84 19.469 8.77
{ o   phe A 527  B17.54 M3 3pep_sup_clean}6.175 18.707 7.853
{ c  aser A 526  0.60 B19.34 M3 3pep_sup_clean}'a' P 3.721 21.179 7.194
{ n  aphe A 527  0.60 B20.35 M3 3pep_sup_clean}'a' 3.611 20.058 7.828
{ c  bser A 526  0.40 B12.10 M3 3pep_sup_clean}'b' P 2.828 21.075 7.612
{ n  bphe A 527  0.40 B18.92 M3 3pep_sup_clean}'b' 3.819 20.201 7.728
{ ca  phe A 527  B16.22 M3 3pep_sup_clean}ghost 4.361 19.761 9.025
@vectorlist {mc H} off nobutton color= greentint alpha= 0.3529 master= {mainchain} master= {H's}
{ n   ser A 524  B17.35 M3 3pep_sup_clean}P -2.457 23.913 2.91
{ ca  ser A 524  B15.62 M3 3pep_sup_clean}P -2.065 23.237 4.136
{ n   gly A 525  B17.54 M3 3pep_sup_clean}'a' P -0.745 23.973 6.035
{ ca agly A 525  0.60 B23.31 M3 3pep_sup_clean}'a' P 0.512 24.246 6.736
{"}'a' P 0.512 24.246 6.736
{ n  aser A 526  0.60 B16.82 M3 3pep_sup_clean}'a' P 2.071 22.583 5.917
{ ca aser A 526  0.60 B18.95 M3 3pep_sup_clean}'a' P 2.81 21.331 5.96
{ n  aphe A 527  0.60 B20.35 M3 3pep_sup_clean}'a' P 3.611 20.058 7.828
{ ca  phe A 527  B16.22 M3 3pep_sup_clean}'a' P 4.361 19.761 9.025
@vectorlist {Calphas} off color= peachtint master= {Calphas}
{ ca  ser A 524  B15.62 M3 3pep_sup_clean}P -2.065 23.237 4.136
{"}-2.065 23.237 4.136
{ ca agly A 525  0.60 B23.31 M3 3pep_sup_clean}'a' 0.512 24.246 6.736
{ ca  ser A 524  B15.62 M3 3pep_sup_clean}'b' P -2.065 23.237 4.136
{ ca bgly A 525  0.40 B16.02 M3 3pep_sup_clean}'b' 0.413 24.578 6.675
{ ca agly A 525  0.60 B23.31 M3 3pep_sup_clean}'a' P 0.512 24.246 6.736
{ ca aser A 526  0.60 B18.95 M3 3pep_sup_clean}'a' 2.81 21.331 5.96
{ ca bgly A 525  0.40 B16.02 M3 3pep_sup_clean}'b' P 0.413 24.578 6.675
{ ca bser A 526  0.40 B13.50 M3 3pep_sup_clean}'b' 2.267 21.304 6.208
{ ca aser A 526  0.60 B18.95 M3 3pep_sup_clean}P 2.81 21.331 5.96
{ ca  phe A 527  B16.22 M3 3pep_sup_clean}4.361 19.761 9.025
{ ca bser A 526  0.40 B13.50 M3 3pep_sup_clean}P 2.267 21.304 6.208
{ ca  phe A 527  B16.22 M3 3pep_sup_clean}4.361 19.761 9.025
{ ca aser A 526  0.60 B18.95 M3 3pep_sup_clean}P 2.81 21.331 5.96
{ ca  phe A 527  B16.22 M3 3pep_sup_clean}ghost 4.361 19.761 9.025
{ ca bser A 526  0.40 B13.50 M3 3pep_sup_clean}P 2.267 21.304 6.208
{ ca  phe A 527  B16.22 M3 3pep_sup_clean}ghost 4.361 19.761 9.025
@vectorlist {sc} off color= greentint alpha= 0.3529 master= {sidechain}
{ ca  ser A 524  B15.62 M3 3pep_sup_clean}P -2.065 23.237 4.136
{ cb  ser A 524  B16.61 M3 3pep_sup_clean}-1.734 21.801 3.822
{ og  ser A 524  B18.57 M3 3pep_sup_clean}-1.394 21.131 5.012
{ ca aser A 526  0.60B18.95 M3 3pep_sup_clean}'a' P 2.81 21.331 5.96
{ cb aser A 526  0.60B32.92 M3 3pep_sup_clean}'a' 3.65 21.166 4.693
{ og aser A 526  0.60B20.54 M3 3pep_sup_clean}'a' 2.837 20.825 3.586
{ ca bser A 526  0.40B13.50 M3 3pep_sup_clean}'b' P 2.267 21.304 6.208
{ cb bser A 526  0.40B16.77 M3 3pep_sup_clean}'b' 3.375 21.56 5.158
{ og bser A 526  0.40B13.85 M3 3pep_sup_clean}'b' 3.926 20.31 4.738
{ ca  phe A 527  B16.22 M3 3pep_sup_clean}P 4.361 19.761 9.025
{ cb  phe A 527  B19.13 M3 3pep_sup_clean}3.651 18.521 9.539
{ cg  phe A 527  B16.74 M3 3pep_sup_clean}4.128 17.944 10.842
{ cd1 phe A 527  B20.41 M3 3pep_sup_clean}3.914 16.58 11.096
{ ce1 phe A 527  B27.24 M3 3pep_sup_clean}4.271 16.02 12.303
{ cz  phe A 527  B23.00 M3 3pep_sup_clean}4.819 16.803 13.283
{ cg  phe A 527  B16.74 M3 3pep_sup_clean}P 4.128 17.944 10.842
{ cd2 phe A 527  B15.96 M3 3pep_sup_clean}4.621 18.713 11.858
{ ce2 phe A 527  B18.23 M3 3pep_sup_clean}4.983 18.129 13.078
{ cz  phe A 527  B23.00 M3 3pep_sup_clean}ghost 4.819 16.803 13.283
@vectorlist {sc H} off nobutton color= greentint alpha= 0.3529 master= {sidechain} master= {H's}
{ cb  ser A 524  B16.61 M3 3pep_sup_clean}P -1.734 21.801 3.822
{"}P -1.734 21.801 3.822
{ og  ser A 524  B18.57 M3 3pep_sup_clean}P -1.394 21.131 5.012
{ cb aser A 526  0.60 B32.92 M3 3pep_sup_clean}'a' P 3.65 21.166 4.693
{"}'a' P 3.65 21.166 4.693
{ og aser A 526  0.60 B20.54 M3 3pep_sup_clean}'a' P 2.837 20.825 3.586
{ cb  phe A 527  B19.13 M3 3pep_sup_clean}P 3.651 18.521 9.539
{"}P 3.651 18.521 9.539
{ cd1 phe A 527  B20.41 M3 3pep_sup_clean}P 3.914 16.58 11.096
{ cd2 phe A 527  B15.96 M3 3pep_sup_clean}P 4.621 18.713 11.858
{ ce1 phe A 527  B27.24 M3 3pep_sup_clean}P 4.271 16.02 12.303
{ ce2 phe A 527  B18.23 M3 3pep_sup_clean}P 4.983 18.129 13.078
{ cz  phe A 527  B23.00 M3 3pep_sup_clean}P 4.819 16.803 13.283
@vectorlist {mc} color= greentint alpha= 0.3529 master= {mainchain}
{ n   phe A  50  B16.10 M4 3pep_sup_clean}P -4.23 24.128 7.33
{"}-4.23 24.128 7.33
{ ca  phe A  50  B12.88 M4 3pep_sup_clean}-3.101 23.201 7.388
{ c   phe A  50  B12.21 M4 3pep_sup_clean}-1.915 23.765 6.602
{ o   phe A  50  B15.53 M4 3pep_sup_clean}-2.079 24.19 5.439
{ c   phe A  50  B12.21 M4 3pep_sup_clean}'a' P -1.915 23.765 6.602
{ n  aser A  51  0.50 B12.58 M4 3pep_sup_clean}'a' -0.784 23.876 7.308
{ ca aser A  51  0.50 B14.73 M4 3pep_sup_clean}'a' 0.516 24.213 6.749
{ c  aser A  51  0.50 B15.70 M4 3pep_sup_clean}'a' 1.362 22.976 6.947
{ o  aser A  51  0.50 B18.42 M4 3pep_sup_clean}'a' 1.35 22.373 8.001
{ c   phe A  50  B12.21 M4 3pep_sup_clean}'b' P -1.915 23.765 6.602
{ n  bser A  51  0.50 B10.27 M4 3pep_sup_clean}'b' -0.712 23.704 7.169
{ ca bser A  51  0.50 B12.16 M4 3pep_sup_clean}'b' 0.421 24.415 6.578
{ c  bser A  51  0.50 B11.78 M4 3pep_sup_clean}'b' 1.603 23.545 6.164
{ o  bser A  51  0.50 B11.54 M4 3pep_sup_clean}'b' 2.62 24.094 5.752
{ ca agly A  52  0.50 B14.41 M4 3pep_sup_clean}P 2.786 21.34 5.972
{ c   gly A  52  B13.50 M4 3pep_sup_clean}2.732 20.763 4.595
{ o   gly A  52  B15.53 M4 3pep_sup_clean}2.242 21.413 3.652
{ c  aser A  51  0.50 B15.70 M4 3pep_sup_clean}'a' P 1.362 22.976 6.947
{ n  agly A  52  0.50 B15.60 M4 3pep_sup_clean}'a' 2.08 22.589 5.916
{ ca agly A  52  0.50 B14.41 M4 3pep_sup_clean}'a' 2.786 21.34 5.972
{ c  bser A  51  0.50 B11.78 M4 3pep_sup_clean}'b' P 1.603 23.545 6.164
{ n  bgly A  52  0.50 B10.70 M4 3pep_sup_clean}'b' 1.486 22.218 6.3
{ ca bgly A  52  0.50 B12.79 M4 3pep_sup_clean}'b' 2.616 21.296 6.022
{ c   gly A  52  B13.50 M4 3pep_sup_clean}ghost 2.732 20.763 4.595
{"}P 2.732 20.763 4.595
{ n   phe A  53  B11.43 M4 3pep_sup_clean}3.326 19.593 4.457
{ ca  phe A  53  B10.62 M4 3pep_sup_clean}3.573 18.998 3.17
{ c   phe A  53  B12.82 M4 3pep_sup_clean}2.87 17.644 3.076
{ o   phe A  53  B15.20 M4 3pep_sup_clean}2.738 16.94 4.069
@vectorlist {mc H} off nobutton color= greentint alpha= 0.3529 master= {mainchain} master= {H's}
{ n   phe A  50  B16.10 M4 3pep_sup_clean}P -4.23 24.128 7.33
{ ca  phe A  50  B12.88 M4 3pep_sup_clean}P -3.101 23.201 7.388
{ n  aser A  51  0.50 B12.58 M4 3pep_sup_clean}'a' P -0.784 23.876 7.308
{ ca aser A  51  0.50 B14.73 M4 3pep_sup_clean}'a' P 0.516 24.213 6.749
{ n  agly A  52  0.50 B15.60 M4 3pep_sup_clean}'a' P 2.08 22.589 5.916
{ ca agly A  52  0.50 B14.41 M4 3pep_sup_clean}'a' P 2.786 21.34 5.972
{"}'a' P 2.786 21.34 5.972
{ n   phe A  53  B11.43 M4 3pep_sup_clean}P 3.326 19.593 4.457
{ ca  phe A  53  B10.62 M4 3pep_sup_clean}P 3.573 18.998 3.17
@vectorlist {Calphas} off color= pinktint master= {Calphas}
{ ca  phe A  50  B12.88 M4 3pep_sup_clean}P -3.101 23.201 7.388
{"}-3.101 23.201 7.388
{ ca aser A  51  0.50 B14.73 M4 3pep_sup_clean}'a' 0.516 24.213 6.749
{ ca  phe A  50  B12.88 M4 3pep_sup_clean}'b' P -3.101 23.201 7.388
{ ca bser A  51  0.50 B12.16 M4 3pep_sup_clean}'b' 0.421 24.415 6.578
{ ca aser A  51  0.50 B14.73 M4 3pep_sup_clean}'a' P 0.516 24.213 6.749
{ ca agly A  52  0.50 B14.41 M4 3pep_sup_clean}'a' 2.786 21.34 5.972
{ ca bser A  51  0.50 B12.16 M4 3pep_sup_clean}'b' P 0.421 24.415 6.578
{ ca bgly A  52  0.50 B12.79 M4 3pep_sup_clean}'b' 2.616 21.296 6.022
{ ca agly A  52  0.50 B14.41 M4 3pep_sup_clean}P 2.786 21.34 5.972
{ ca  phe A  53  B10.62 M4 3pep_sup_clean}3.573 18.998 3.17
{ ca bgly A  52  0.50 B12.79 M4 3pep_sup_clean}P 2.616 21.296 6.022
{ ca  phe A  53  B10.62 M4 3pep_sup_clean}3.573 18.998 3.17
@vectorlist {sc} off color= greentint alpha= 0.3529 master= {sidechain}
{ ca  phe A  50  B12.88 M4 3pep_sup_clean}P -3.101 23.201 7.388
{ cb  phe A  50  B12.75 M4 3pep_sup_clean}-3.483 21.832 6.831
{ cg  phe A  50  B14.29 M4 3pep_sup_clean}-2.354 20.855 6.856
{ cd1 phe A  50  B11.80 M4 3pep_sup_clean}-2.011 20.224 8.032
{ ce1 phe A  50  B11.63 M4 3pep_sup_clean}-0.924 19.342 8.088
{ cz  phe A  50  B11.68 M4 3pep_sup_clean}-0.238 19.059 6.951
{ cg  phe A  50  B14.29 M4 3pep_sup_clean}P -2.354 20.855 6.856
{ cd2 phe A  50  B13.54 M4 3pep_sup_clean}-1.613 20.596 5.729
{ ce2 phe A  50  B13.85 M4 3pep_sup_clean}-0.565 19.681 5.779
{ cz  phe A  50  B11.68 M4 3pep_sup_clean}ghost -0.238 19.059 6.951
{ ca aser A  51  0.50B14.73 M4 3pep_sup_clean}'a' P 0.516 24.213 6.749
{ cb aser A  51  0.50B15.11 M4 3pep_sup_clean}'a' 1.148 25.387 7.515
{ og aser A  51  0.50B18.80 M4 3pep_sup_clean}'a' 2.482 25.647 7.066
{ ca bser A  51  0.50B12.16 M4 3pep_sup_clean}'b' P 0.421 24.415 6.578
{ cb bser A  51  0.50B11.72 M4 3pep_sup_clean}'b' 0.889 25.506 7.556
{ og bser A  51  0.50B19.59 M4 3pep_sup_clean}'b' 1.467 24.936 8.709
{ ca  phe A  53  B10.62 M4 3pep_sup_clean}P 3.573 18.998 3.17
{ cb  phe A  53  B13.35 M4 3pep_sup_clean}5.055 18.767 2.924
{ cg  phe A  53  B16.88 M4 3pep_sup_clean}5.885 20.046 2.814
{ cd1 phe A  53  B19.85 M4 3pep_sup_clean}5.985 20.73 1.627
{ ce1 phe A  53  B14.06 M4 3pep_sup_clean}6.757 21.9 1.523
{ cz  phe A  53  B18.35 M4 3pep_sup_clean}7.392 22.383 2.63
{ cg  phe A  53  B16.88 M4 3pep_sup_clean}P 5.885 20.046 2.814
{ cd2 phe A  53  B21.39 M4 3pep_sup_clean}6.545 20.541 3.941
{ ce2 phe A  53  B22.02 M4 3pep_sup_clean}7.307 21.738 3.844
{ cz  phe A  53  B18.35 M4 3pep_sup_clean}ghost 7.392 22.383 2.63
@vectorlist {sc H} off nobutton color= greentint alpha= 0.3529 master= {sidechain} master= {H's}
{ cb  phe A  50  B12.75 M4 3pep_sup_clean}P -3.483 21.832 6.831
{"}P -3.483 21.832 6.831
{ cd1 phe A  50  B11.80 M4 3pep_sup_clean}P -2.011 20.224 8.032
{ cd2 phe A  50  B13.54 M4 3pep_sup_clean}P -1.613 20.596 5.729
{ ce1 phe A  50  B11.63 M4 3pep_sup_clean}P -0.924 19.342 8.088
{ ce2 phe A  50  B13.85 M4 3pep_sup_clean}P -0.565 19.681 5.779
{ cz  phe A  50  B11.68 M4 3pep_sup_clean}P -0.238 19.059 6.951
{ cb aser A  51  0.50 B15.11 M4 3pep_sup_clean}'a' P 1.148 25.387 7.515
{"}'a' P 1.148 25.387 7.515
{ og aser A  51  0.50 B18.80 M4 3pep_sup_clean}'a' P 2.482 25.647 7.066
{ cb  phe A  53  B13.35 M4 3pep_sup_clean}P 5.055 18.767 2.924
{"}P 5.055 18.767 2.924
{ cd1 phe A  53  B19.85 M4 3pep_sup_clean}P 5.985 20.73 1.627
{ cd2 phe A  53  B21.39 M4 3pep_sup_clean}P 6.545 20.541 3.941
{ ce1 phe A  53  B14.06 M4 3pep_sup_clean}P 6.757 21.9 1.523
{ ce2 phe A  53  B22.02 M4 3pep_sup_clean}P 7.307 21.738 3.844
{ cz  phe A  53  B18.35 M4 3pep_sup_clean}P 7.392 22.383 2.63
@vectorlist {mc} color= greentint alpha= 0.3529 master= {mainchain}
{ n   tyr A 175  B17.03 M5 3pep_sup_clean}P 1.198 27.623 3.196
{"}1.198 27.623 3.196
{ ca  tyr A 175  B18.25 M5 3pep_sup_clean}0.771 26.247 3.486
{ c   tyr A 175  B19.71 M5 3pep_sup_clean}0.95 25.922 4.963
{ o   tyr A 175  B23.15 M5 3pep_sup_clean}1.495 26.72 5.721
{ c   tyr A 175  B19.71 M5 3pep_sup_clean}'a' P 0.95 25.922 4.963
{ n  aser A 176  0.50 B19.68 M5 3pep_sup_clean}'a' 0.49 24.741 5.376
{ ca aser A 176  0.50 B19.56 M5 3pep_sup_clean}'a' 0.588 24.301 6.779
{ c  aser A 176  0.50 B17.97 M5 3pep_sup_clean}'a' 1.324 22.955 6.943
{ o  aser A 176  0.50 B16.84 M5 3pep_sup_clean}'a' 1.313 22.373 8.027
{ c   tyr A 175  B19.71 M5 3pep_sup_clean}'b' P 0.95 25.922 4.963
{ n  bser A 176  0.50 B19.82 M5 3pep_sup_clean}'b' 0.473 24.76 5.356
{ ca bser A 176  0.50 B19.86 M5 3pep_sup_clean}'b' 0.741 24.258 6.676
{ c  bser A 176  0.50 B18.01 M5 3pep_sup_clean}'b' 2.033 23.444 6.608
{ o  bser A 176  0.50 B17.20 M5 3pep_sup_clean}'b' 3.123 23.965 6.881
{ c  aser A 176  0.50 B17.97 M5 3pep_sup_clean}'a' P 1.324 22.955 6.943
{ n  athr A 177  0.50 B15.64 M5 3pep_sup_clean}'a' 1.932 22.462 5.864
{ ca athr A 177  0.50 B15.17 M5 3pep_sup_clean}'a' 2.937 21.401 5.972
{ c  athr A 177  0.50 B14.32 M5 3pep_sup_clean}'a' 3.945 21.571 4.867
{ o  athr A 177  0.50 B14.03 M5 3pep_sup_clean}'a' 3.592 22.05 3.785
{ c  bser A 176  0.50 B18.01 M5 3pep_sup_clean}'b' P 2.033 23.444 6.608
{ n  bthr A 177  0.50 B15.67 M5 3pep_sup_clean}'b' 1.921 22.18 6.214
{ ca bthr A 177  0.50 B14.31 M5 3pep_sup_clean}'b' 3.089 21.315 6.202
{ c  bthr A 177  0.50 B13.74 M5 3pep_sup_clean}'b' 3.962 21.645 5.021
{ o  bthr A 177  0.50 B11.33 M5 3pep_sup_clean}'b' 3.549 22.322 4.096
{ c  athr A 177  0.50 B14.32 M5 3pep_sup_clean}P 3.945 21.571 4.867
{ n   leu A 178  B13.41 M5 3pep_sup_clean}5.192 21.177 5.123
{ ca  leu A 178  B12.82 M5 3pep_sup_clean}6.19 21.245 4.071
{ c   leu A 178  B12.54 M5 3pep_sup_clean}5.738 20.406 2.89
{ o   leu A 178  B11.93 M5 3pep_sup_clean}5.826 20.848 1.723
{ c  bthr A 177  0.50 B13.74 M5 3pep_sup_clean}P 3.962 21.645 5.021
{ n   leu A 178  B13.41 M5 3pep_sup_clean}5.192 21.177 5.123
@vectorlist {mc H} off nobutton color= greentint alpha= 0.3529 master= {mainchain} master= {H's}
{ n   tyr A 175  B17.03 M5 3pep_sup_clean}P 1.198 27.623 3.196
{ ca  tyr A 175  B18.25 M5 3pep_sup_clean}P 0.771 26.247 3.486
{ n  aser A 176  0.50 B19.68 M5 3pep_sup_clean}'a' P 0.49 24.741 5.376
{ ca aser A 176  0.50 B19.56 M5 3pep_sup_clean}'a' P 0.588 24.301 6.779
{ n  athr A 177  0.50 B15.64 M5 3pep_sup_clean}'a' P 1.932 22.462 5.864
{ ca athr A 177  0.50 B15.17 M5 3pep_sup_clean}'a' P 2.937 21.401 5.972
{ ca  leu A 178  B12.82 M5 3pep_sup_clean}P 6.19 21.245 4.071
{ n   leu A 178  B13.41 M5 3pep_sup_clean}'a' P 5.192 21.177 5.123
@vectorlist {Calphas} off color= lilactint master= {Calphas}
{ ca  tyr A 175  B18.25 M5 3pep_sup_clean}P 0.771 26.247 3.486
{"}0.771 26.247 3.486
{ ca aser A 176  0.50 B19.56 M5 3pep_sup_clean}'a' 0.588 24.301 6.779
{ ca  tyr A 175  B18.25 M5 3pep_sup_clean}'b' P 0.771 26.247 3.486
{ ca bser A 176  0.50 B19.86 M5 3pep_sup_clean}'b' 0.741 24.258 6.676
{ ca aser A 176  0.50 B19.56 M5 3pep_sup_clean}'a' P 0.588 24.301 6.779
{ ca athr A 177  0.50 B15.17 M5 3pep_sup_clean}'a' 2.937 21.401 5.972
{ ca bser A 176  0.50 B19.86 M5 3pep_sup_clean}'b' P 0.741 24.258 6.676
{ ca bthr A 177  0.50 B14.31 M5 3pep_sup_clean}'b' 3.089 21.315 6.202
{ ca athr A 177  0.50 B15.17 M5 3pep_sup_clean}P 2.937 21.401 5.972
{ ca  leu A 178  B12.82 M5 3pep_sup_clean}6.19 21.245 4.071
{ ca bthr A 177  0.50 B14.31 M5 3pep_sup_clean}P 3.089 21.315 6.202
{ ca  leu A 178  B12.82 M5 3pep_sup_clean}6.19 21.245 4.071
@vectorlist {sc} off color= greentint alpha= 0.3529 master= {sidechain}
{ ca  tyr A 175  B18.25 M5 3pep_sup_clean}P 0.771 26.247 3.486
{ cb  tyr A 175  B18.89 M5 3pep_sup_clean}1.563 25.234 2.636
{ cg  tyr A 175  B18.63 M5 3pep_sup_clean}1.538 25.608 1.194
{ cd1 tyr A 175  B18.88 M5 3pep_sup_clean}2.407 26.555 0.706
{ ce1 tyr A 175  B19.40 M5 3pep_sup_clean}2.366 26.956 -0.597
{ cz  tyr A 175  B18.81 M5 3pep_sup_clean}1.439 26.395 -1.447
{ oh  tyr A 175  B20.81 M5 3pep_sup_clean}1.37 26.759 -2.759
{ cg  tyr A 175  B18.63 M5 3pep_sup_clean}P 1.538 25.608 1.194
{ cd2 tyr A 175  B16.24 M5 3pep_sup_clean}0.597 25.045 0.32
{ ce2 tyr A 175  B19.81 M5 3pep_sup_clean}0.541 25.435 -0.994
{ cz  tyr A 175  B18.81 M5 3pep_sup_clean}ghost 1.439 26.395 -1.447
{ ca aser A 176  0.50B19.56 M5 3pep_sup_clean}'a' P 0.588 24.301 6.779
{ cb aser A 176  0.50B19.71 M5 3pep_sup_clean}'a' -0.8 24.236 7.431
{ og aser A 176  0.50B22.37 M5 3pep_sup_clean}'a' -1.562 23.19 6.865
{ ca bser A 176  0.50B19.86 M5 3pep_sup_clean}'b' P 0.741 24.258 6.676
{ cb bser A 176  0.50B20.12 M5 3pep_sup_clean}'b' -0.44 23.433 7.171
{ og bser A 176  0.50B22.99 M5 3pep_sup_clean}'b' -0.902 22.547 6.177
{ ca athr A 177  0.50B15.17 M5 3pep_sup_clean}'a' P 2.937 21.401 5.972
{ cb athr A 177  0.50B15.23 M5 3pep_sup_clean}'a' 2.349 19.984 5.894
{ og1athr A 177  0.50B17.03 M5 3pep_sup_clean}'a' 1.833 19.728 4.584
{ cb athr A 177  0.50B15.23 M5 3pep_sup_clean}'a' P 2.349 19.984 5.894
{ cg2athr A 177  0.50B15.62 M5 3pep_sup_clean}'a' 1.264 19.794 6.954
{ ca bthr A 177  0.50B14.31 M5 3pep_sup_clean}'b' P 3.089 21.315 6.202
{ cb bthr A 177  0.50B14.73 M5 3pep_sup_clean}'b' 2.74 19.825 6.178
{ og1bthr A 177  0.50B12.74 M5 3pep_sup_clean}'b' 2.149 19.496 4.917
{ cb bthr A 177  0.50B14.73 M5 3pep_sup_clean}'b' P 2.74 19.825 6.178
{ cg2bthr A 177  0.50B12.95 M5 3pep_sup_clean}'b' 1.801 19.469 7.328
{ ca  leu A 178  B12.82 M5 3pep_sup_clean}P 6.19 21.245 4.071
{ cb  leu A 178  B13.46 M5 3pep_sup_clean}7.542 20.827 4.608
{ cg  leu A 178  B14.44 M5 3pep_sup_clean}8.697 20.814 3.608
{ cd1 leu A 178  B18.25 M5 3pep_sup_clean}8.839 22.187 2.969
{ cg  leu A 178  B14.44 M5 3pep_sup_clean}P 8.697 20.814 3.608
{ cd2 leu A 178  B17.73 M5 3pep_sup_clean}9.984 20.48 4.373
@vectorlist {sc H} off nobutton color= greentint alpha= 0.3529 master= {sidechain} master= {H's}
{ cb  tyr A 175  B18.89 M5 3pep_sup_clean}P 1.563 25.234 2.636
{"}P 1.563 25.234 2.636
{ cd1 tyr A 175  B18.88 M5 3pep_sup_clean}P 2.407 26.555 0.706
{ cd2 tyr A 175  B16.24 M5 3pep_sup_clean}P 0.597 25.045 0.32
{ ce1 tyr A 175  B19.40 M5 3pep_sup_clean}P 2.366 26.956 -0.597
{ ce2 tyr A 175  B19.81 M5 3pep_sup_clean}P 0.541 25.435 -0.994
{ oh  tyr A 175  B20.81 M5 3pep_sup_clean}P 1.37 26.759 -2.759
{ cb aser A 176  0.50 B19.71 M5 3pep_sup_clean}'a' P -0.8 24.236 7.431
{"}'a' P -0.8 24.236 7.431
{ og aser A 176  0.50 B22.37 M5 3pep_sup_clean}'a' P -1.562 23.19 6.865
{ cb athr A 177  0.50 B15.23 M5 3pep_sup_clean}'a' P 2.349 19.984 5.894
{ og1athr A 177  0.50 B17.03 M5 3pep_sup_clean}'a' P 1.833 19.728 4.584
{ cg2athr A 177  0.50 B15.62 M5 3pep_sup_clean}'a' P 1.264 19.794 6.954
{"}'a' P 1.264 19.794 6.954
{"}'a' P 1.264 19.794 6.954
{ cb  leu A 178  B13.46 M5 3pep_sup_clean}P 7.542 20.827 4.608
{"}P 7.542 20.827 4.608
{ cg  leu A 178  B14.44 M5 3pep_sup_clean}P 8.697 20.814 3.608
{ cd1 leu A 178  B18.25 M5 3pep_sup_clean}P 8.839 22.187 2.969
{"}P 8.839 22.187 2.969
{"}P 8.839 22.187 2.969
{ cd2 leu A 178  B17.73 M5 3pep_sup_clean}P 9.984 20.48 4.373
{"}P 9.984 20.48 4.373
{"}P 9.984 20.48 4.373
@vectorlist {mc} color= greentint alpha= 0.3529 master= {mainchain}
{ n   asn B1139  B42.34 M6 3pep_sup_clean}P -3.222 22.753 8.057
{"}-3.222 22.753 8.057
{ ca  asn B1139  B43.42 M6 3pep_sup_clean}-3.187 23.502 6.801
{ c   asn B1139  B42.92 M6 3pep_sup_clean}-1.846 24.034 6.301
{ o   asn B1139  B41.78 M6 3pep_sup_clean}-1.802 24.707 5.258
{ c   asn B1139  B42.92 M6 3pep_sup_clean}'a' P -1.846 24.034 6.301
{ n  atrp B1140  0.50 B37.09 M6 3pep_sup_clean}'a' -0.805 23.834 7.102
{ ca atrp B1140  0.50 B30.29 M6 3pep_sup_clean}'a' 0.544 24.225 6.738
{ c  atrp B1140  0.50 B26.33 M6 3pep_sup_clean}'a' 1.358 22.981 6.965
{ o  atrp B1140  0.50 B23.08 M6 3pep_sup_clean}'a' 1.316 22.38 8.043
{ c   asn B1139  B42.92 M6 3pep_sup_clean}'b' P -1.846 24.034 6.301
{ n  btrp B1140  0.50 B38.36 M6 3pep_sup_clean}'b' -0.742 23.749 7.007
{ ca btrp B1140  0.50 B32.09 M6 3pep_sup_clean}'b' 0.572 24.273 6.592
{ c  btrp B1140  0.50 B28.81 M6 3pep_sup_clean}'b' 1.748 23.347 6.238
{ o  btrp B1140  0.50 B24.21 M6 3pep_sup_clean}'b' 2.78 23.831 5.767
{ c  atrp B1140  0.50 B26.33 M6 3pep_sup_clean}'a' P 1.358 22.981 6.965
{ n  aala B1141  0.50 B22.85 M6 3pep_sup_clean}'a' 2.034 22.553 5.905
{ ca aala B1141  0.50 B23.04 M6 3pep_sup_clean}'a' 2.843 21.353 5.934
{ c  aala B1141  0.50 B23.24 M6 3pep_sup_clean}'a' 4.141 21.559 6.705
{ o  aala B1141  0.50 B18.61 M6 3pep_sup_clean}'a' 5.216 21.7 6.102
{ c  btrp B1140  0.50 B28.81 M6 3pep_sup_clean}'b' P 1.748 23.347 6.238
{ n  bala B1141  0.50 B29.12 M6 3pep_sup_clean}'b' 1.606 22.038 6.457
{ ca bala B1141  0.50 B31.07 M6 3pep_sup_clean}'b' 2.64 21.025 6.138
{ c  bala B1141  0.50 B29.76 M6 3pep_sup_clean}'b' 4.021 21.137 6.828
{ o  bala B1141  0.50 B35.09 M6 3pep_sup_clean}'b' 5.054 20.764 6.263
{ c  aala B1141  0.50 B23.24 M6 3pep_sup_clean}P 4.141 21.559 6.705
{ n   ile B1142  B24.02 M6 3pep_sup_clean}4.012 21.694 8.032
{ ca  ile B1142  B17.27 M6 3pep_sup_clean}5.194 21.863 8.9
{ c   ile B1142  B20.95 M6 3pep_sup_clean}4.963 21.181 10.24
{ o   ile B1142  B23.75 M6 3pep_sup_clean}3.813 21.001 10.666
{ c  bala B1141  0.50 B29.76 M6 3pep_sup_clean}P 4.021 21.137 6.828
{ n   ile B1142  B24.02 M6 3pep_sup_clean}4.012 21.694 8.032
@vectorlist {mc H} off nobutton color= greentint alpha= 0.3529 master= {mainchain} master= {H's}
{ n   asn B1139  B42.34 M6 3pep_sup_clean}P -3.222 22.753 8.057
{ n  atrp B1140  0.50 B37.09 M6 3pep_sup_clean}'a' P -0.805 23.834 7.102
{ ca atrp B1140  0.50 B30.29 M6 3pep_sup_clean}'a' P 0.544 24.225 6.738
{ n  aala B1141  0.50 B22.85 M6 3pep_sup_clean}'a' P 2.034 22.553 5.905
{ ca aala B1141  0.50 B23.04 M6 3pep_sup_clean}'a' P 2.843 21.353 5.934
{ ca  ile B1142  B17.27 M6 3pep_sup_clean}P 5.194 21.863 8.9
{ n   ile B1142  B24.02 M6 3pep_sup_clean}'a' P 4.012 21.694 8.032
@vectorlist {Calphas} off color= bluetint master= {Calphas}
{ ca  asn B1139  B43.42 M6 3pep_sup_clean}P -3.187 23.502 6.801
{"}-3.187 23.502 6.801
{ ca atrp B1140  0.50 B30.29 M6 3pep_sup_clean}'a' 0.544 24.225 6.738
{ ca  asn B1139  B43.42 M6 3pep_sup_clean}'b' P -3.187 23.502 6.801
{ ca btrp B1140  0.50 B32.09 M6 3pep_sup_clean}'b' 0.572 24.273 6.592
{ ca atrp B1140  0.50 B30.29 M6 3pep_sup_clean}'a' P 0.544 24.225 6.738
{ ca aala B1141  0.50 B23.04 M6 3pep_sup_clean}'a' 2.843 21.353 5.934
{ ca btrp B1140  0.50 B32.09 M6 3pep_sup_clean}'b' P 0.572 24.273 6.592
{ ca bala B1141  0.50 B31.07 M6 3pep_sup_clean}'b' 2.64 21.025 6.138
{ ca aala B1141  0.50 B23.04 M6 3pep_sup_clean}P 2.843 21.353 5.934
{ ca  ile B1142  B17.27 M6 3pep_sup_clean}5.194 21.863 8.9
{ ca bala B1141  0.50 B31.07 M6 3pep_sup_clean}P 2.64 21.025 6.138
{ ca  ile B1142  B17.27 M6 3pep_sup_clean}5.194 21.863 8.9
@vectorlist {sc} off color= greentint alpha= 0.3529 master= {sidechain}
{ ca atrp B1140  0.50B30.29 M6 3pep_sup_clean}'a' P 0.544 24.225 6.738
{ cb atrp B1140  0.50B32.68 M6 3pep_sup_clean}'a' 1.056 25.402 7.577
{ cg atrp B1140  0.50B30.51 M6 3pep_sup_clean}'a' 0.315 26.683 7.305
{ cd1atrp B1140  0.50B33.53 M6 3pep_sup_clean}'a' -0.703 27.205 8.048
{ ne1atrp B1140  0.50B31.55 M6 3pep_sup_clean}'a' -1.173 28.36 7.471
{ ce2atrp B1140  0.50B35.55 M6 3pep_sup_clean}'a' ghost -0.46 28.613 6.329
{ cg atrp B1140  0.50B30.51 M6 3pep_sup_clean}'a' P 0.315 26.683 7.305
{ cd2atrp B1140  0.50B31.99 M6 3pep_sup_clean}'a' 0.495 27.571 6.189
{ ce2atrp B1140  0.50B35.55 M6 3pep_sup_clean}'a' -0.46 28.613 6.329
{ cz2atrp B1140  0.50B38.36 M6 3pep_sup_clean}'a' -0.572 29.676 5.397
{ ch2atrp B1140  0.50B37.92 M6 3pep_sup_clean}'a' 0.291 29.678 4.314
{ cd2atrp B1140  0.50B31.99 M6 3pep_sup_clean}'a' P 0.495 27.571 6.189
{ ce3atrp B1140  0.50B33.85 M6 3pep_sup_clean}'a' 1.367 27.589 5.078
{ cz3atrp B1140  0.50B34.88 M6 3pep_sup_clean}'a' 1.258 28.651 4.139
{ ch2atrp B1140  0.50B37.92 M6 3pep_sup_clean}'a' ghost 0.291 29.678 4.314
{ ca btrp B1140  0.50B32.09 M6 3pep_sup_clean}'b' P 0.572 24.273 6.592
{ cb btrp B1140  0.50B34.29 M6 3pep_sup_clean}'b' 1.042 25.373 7.561
{ cg btrp B1140  0.50B32.41 M6 3pep_sup_clean}'b' 0.176 26.62 7.545
{ cd1btrp B1140  0.50B34.48 M6 3pep_sup_clean}'b' -0.871 26.896 8.379
{ ne1btrp B1140  0.50B37.04 M6 3pep_sup_clean}'b' -1.432 28.11 8.06
{ ce2btrp B1140  0.50B33.70 M6 3pep_sup_clean}'b' ghost -0.753 28.651 7.002
{ cg btrp B1140  0.50B32.41 M6 3pep_sup_clean}'b' P 0.176 26.62 7.545
{ cd2btrp B1140  0.50B32.04 M6 3pep_sup_clean}'b' 0.277 27.737 6.647
{ ce2btrp B1140  0.50B33.70 M6 3pep_sup_clean}'b' -0.753 28.651 7.002
{ cz2btrp B1140  0.50B36.79 M6 3pep_sup_clean}'b' -0.946 29.884 6.323
{ ch2btrp B1140  0.50B33.59 M6 3pep_sup_clean}'b' -0.092 30.181 5.273
{ cd2btrp B1140  0.50B32.04 M6 3pep_sup_clean}'b' P 0.277 27.737 6.647
{ ce3btrp B1140  0.50B30.36 M6 3pep_sup_clean}'b' 1.134 28.055 5.573
{ cz3btrp B1140  0.50B33.25 M6 3pep_sup_clean}'b' 0.946 29.285 4.889
{ ch2btrp B1140  0.50B33.59 M6 3pep_sup_clean}'b' ghost -0.092 30.181 5.273
{ ca aala B1141  0.50B23.04 M6 3pep_sup_clean}'a' P 2.843 21.353 5.934
{ cb aala B1141  0.50B26.50 M6 3pep_sup_clean}'a' 3.111 20.872 4.506
{ ca bala B1141  0.50B31.07 M6 3pep_sup_clean}'b' P 2.64 21.025 6.138
{ cb bala B1141  0.50B35.81 M6 3pep_sup_clean}'b' 2.801 20.872 4.601
{ ca  ile B1142  B17.27 M6 3pep_sup_clean}P 5.194 21.863 8.9
{ cb  ile B1142  B19.76 M6 3pep_sup_clean}5.555 23.359 9.241
{ cg1 ile B1142  B22.39 M6 3pep_sup_clean}4.345 24.154 9.729
{ cd1 ile B1142  B25.07 M6 3pep_sup_clean}4.707 25.474 10.405
{ cb  ile B1142  B19.76 M6 3pep_sup_clean}P 5.555 23.359 9.241
{ cg2 ile B1142  B26.71 M6 3pep_sup_clean}6.199 24.036 8.082
@vectorlist {sc H} off nobutton color= greentint alpha= 0.3529 master= {sidechain} master= {H's}
{ cb atrp B1140  0.50 B32.68 M6 3pep_sup_clean}'a' P 1.056 25.402 7.577
{"}'a' P 1.056 25.402 7.577
{ cd1atrp B1140  0.50 B33.53 M6 3pep_sup_clean}'a' P -0.703 27.205 8.048
{ ne1atrp B1140  0.50 B31.55 M6 3pep_sup_clean}'a' P -1.173 28.36 7.471
{ ce3atrp B1140  0.50 B33.85 M6 3pep_sup_clean}'a' P 1.367 27.589 5.078
{ cz2atrp B1140  0.50 B38.36 M6 3pep_sup_clean}'a' P -0.572 29.676 5.397
{ cz3atrp B1140  0.50 B34.88 M6 3pep_sup_clean}'a' P 1.258 28.651 4.139
{ ch2atrp B1140  0.50 B37.92 M6 3pep_sup_clean}'a' P 0.291 29.678 4.314
{ cb aala B1141  0.50 B26.50 M6 3pep_sup_clean}'a' P 3.111 20.872 4.506
{"}'a' P 3.111 20.872 4.506
{"}'a' P 3.111 20.872 4.506
{ cb  ile B1142  B19.76 M6 3pep_sup_clean}P 5.555 23.359 9.241
{ cg1 ile B1142  B22.39 M6 3pep_sup_clean}P 4.345 24.154 9.729
{"}P 4.345 24.154 9.729
{ cg2 ile B1142  B26.71 M6 3pep_sup_clean}P 6.199 24.036 8.082
{"}P 6.199 24.036 8.082
{"}P 6.199 24.036 8.082
{ cd1 ile B1142  B25.07 M6 3pep_sup_clean}P 4.707 25.474 10.405
{"}P 4.707 25.474 10.405
{"}P 4.707 25.474 10.405
@vectorlist {mc} color= greentint alpha= 0.3529 master= {mainchain}
{ n   leu A 258  B15.69 M7 3pep_sup_clean}P -2.882 22.222 7.22
{"}-2.882 22.222 7.22
{ ca  leu A 258  B17.95 M7 3pep_sup_clean}-3.022 23.344 6.289
{ c   leu A 258  B21.28 M7 3pep_sup_clean}-1.692 23.956 5.96
{ o   leu A 258  B26.93 M7 3pep_sup_clean}-1.471 24.437 4.842
{ c   leu A 258  B21.28 M7 3pep_sup_clean}'a' P -1.692 23.956 5.96
{ n  aser A 259  0.61 B21.90 M7 3pep_sup_clean}'a' -0.838 23.93 6.974
{ ca aser A 259  0.61 B29.05 M7 3pep_sup_clean}'a' 0.561 24.267 6.818
{ c  aser A 259  0.61 B21.77 M7 3pep_sup_clean}'a' 1.335 22.958 6.911
{ o  aser A 259  0.61 B26.55 M7 3pep_sup_clean}'a' 1.308 22.412 8
{ c   leu A 258  B21.28 M7 3pep_sup_clean}'b' P -1.692 23.956 5.96
{ n  bser A 259  0.39 B20.19 M7 3pep_sup_clean}'b' -0.745 23.991 6.907
{ ca bser A 259  0.39 B24.14 M7 3pep_sup_clean}'b' 0.472 24.706 6.502
{ c  bser A 259  0.39 B21.96 M7 3pep_sup_clean}'b' 1.642 23.776 6.268
{ o  bser A 259  0.39 B25.28 M7 3pep_sup_clean}'b' 2.71 24.198 5.824
{ c  aser A 259  0.61 B21.77 M7 3pep_sup_clean}'a' P 1.335 22.958 6.911
{ n  agly A 260  0.61 B18.69 M7 3pep_sup_clean}'a' 1.991 22.477 5.881
{ ca agly A 260  0.61 B15.74 M7 3pep_sup_clean}'a' 2.9 21.378 5.974
{ c  agly A 260  0.61 B13.53 M7 3pep_sup_clean}'a' 2.329 20.134 6.594
{ o  agly A 260  0.61 B12.73 M7 3pep_sup_clean}'a' 1.248 19.665 6.193
{ c  bser A 259  0.39 B21.96 M7 3pep_sup_clean}'b' P 1.642 23.776 6.268
{ n  bgly A 260  0.39 B15.99 M7 3pep_sup_clean}'b' 1.468 22.494 6.551
{ ca bgly A 260  0.39 B14.91 M7 3pep_sup_clean}'b' 2.575 21.557 6.386
{ c  bgly A 260  0.39 B13.84 M7 3pep_sup_clean}'b' 2.193 20.186 6.903
{ o  bgly A 260  0.39 B24.52 M7 3pep_sup_clean}'b' 1.112 19.675 6.581
{ c  agly A 260  0.61 B13.53 M7 3pep_sup_clean}'a' P 2.329 20.134 6.594
{ n  aleu A 261  0.61 B14.20 M7 3pep_sup_clean}'a' 2.999 19.626 7.591
{ ca aleu A 261  0.61 B12.85 M7 3pep_sup_clean}'a' 2.72 18.402 8.303
{ c  aleu A 261  0.61 B12.82 M7 3pep_sup_clean}'a' 2.689 18.553 9.816
{ o  aleu A 261  0.61 B13.02 M7 3pep_sup_clean}'a' 3.341 19.467 10.36
{ c  bgly A 260  0.39 B13.84 M7 3pep_sup_clean}'b' P 2.193 20.186 6.903
{ n  bleu A 261  0.39 B12.16 M7 3pep_sup_clean}'b' 3.055 19.611 7.712
{ ca bleu A 261  0.39 B12.29 M7 3pep_sup_clean}'b' 2.857 18.296 8.286
{ c  bleu A 261  0.39 B12.97 M7 3pep_sup_clean}'b' 2.841 18.369 9.802
{ o  bleu A 261  0.39 B14.45 M7 3pep_sup_clean}'b' 3.672 19.109 10.351
@vectorlist {mc H} off nobutton color= greentint alpha= 0.3529 master= {mainchain} master= {H's}
{ n   leu A 258  B15.69 M7 3pep_sup_clean}P -2.882 22.222 7.22
{ ca  leu A 258  B17.95 M7 3pep_sup_clean}P -3.022 23.344 6.289
{ n  aser A 259  0.61 B21.90 M7 3pep_sup_clean}'a' P -0.838 23.93 6.974
{ ca aser A 259  0.61 B29.05 M7 3pep_sup_clean}'a' P 0.561 24.267 6.818
{ n  agly A 260  0.61 B18.69 M7 3pep_sup_clean}'a' P 1.991 22.477 5.881
{ ca agly A 260  0.61 B15.74 M7 3pep_sup_clean}'a' P 2.9 21.378 5.974
{"}'a' P 2.9 21.378 5.974
{ n  aleu A 261  0.61 B14.20 M7 3pep_sup_clean}'a' P 2.999 19.626 7.591
{ ca aleu A 261  0.61 B12.85 M7 3pep_sup_clean}'a' P 2.72 18.402 8.303
@vectorlist {Calphas} off color= greentint master= {Calphas}
{ ca  leu A 258  B17.95 M7 3pep_sup_clean}P -3.022 23.344 6.289
{"}-3.022 23.344 6.289
{ ca aser A 259  0.61 B29.05 M7 3pep_sup_clean}'a' 0.561 24.267 6.818
{ ca  leu A 258  B17.95 M7 3pep_sup_clean}'b' P -3.022 23.344 6.289
{ ca bser A 259  0.39 B24.14 M7 3pep_sup_clean}'b' 0.472 24.706 6.502
{ ca aser A 259  0.61 B29.05 M7 3pep_sup_clean}'a' P 0.561 24.267 6.818
{ ca agly A 260  0.61 B15.74 M7 3pep_sup_clean}'a' 2.9 21.378 5.974
{ ca bser A 259  0.39 B24.14 M7 3pep_sup_clean}'b' P 0.472 24.706 6.502
{ ca bgly A 260  0.39 B14.91 M7 3pep_sup_clean}'b' 2.575 21.557 6.386
{ ca agly A 260  0.61 B15.74 M7 3pep_sup_clean}'a' P 2.9 21.378 5.974
{ ca aleu A 261  0.61 B12.85 M7 3pep_sup_clean}'a' 2.72 18.402 8.303
{ ca bgly A 260  0.39 B14.91 M7 3pep_sup_clean}'b' P 2.575 21.557 6.386
{ ca bleu A 261  0.39 B12.29 M7 3pep_sup_clean}'b' 2.857 18.296 8.286
@vectorlist {sc} off color= greentint alpha= 0.3529 master= {sidechain}
{ ca  leu A 258  B17.95 M7 3pep_sup_clean}P -3.022 23.344 6.289
{ cb  leu A 258  B15.93 M7 3pep_sup_clean}-3.939 24.41 6.933
{ cg  leu A 258  B16.10 M7 3pep_sup_clean}-5.369 23.992 7.115
{ cd1 leu A 258  B17.57 M7 3pep_sup_clean}-6.077 25.115 7.903
{ cg  leu A 258  B16.10 M7 3pep_sup_clean}P -5.369 23.992 7.115
{ cd2 leu A 258  B17.70 M7 3pep_sup_clean}-6.032 23.669 5.766
{ ca aser A 259  0.61B29.05 M7 3pep_sup_clean}'a' P 0.561 24.267 6.818
{ cb aser A 259  0.61B30.18 M7 3pep_sup_clean}'a' 1.066 25.194 7.924
{ og aser A 259  0.61B44.64 M7 3pep_sup_clean}'a' 1.484 24.435 9.062
{ ca bser A 259  0.39B24.14 M7 3pep_sup_clean}'b' P 0.472 24.706 6.502
{ cb bser A 259  0.39B31.40 M7 3pep_sup_clean}'b' 0.831 25.782 7.539
{ og bser A 259  0.39B49.04 M7 3pep_sup_clean}'b' 2.25 25.919 7.569
{ ca aleu A 261  0.61B12.85 M7 3pep_sup_clean}'a' P 2.72 18.402 8.303
{ cb aleu A 261  0.61B13.36 M7 3pep_sup_clean}'a' 3.823 17.358 8.015
{ cg aleu A 261  0.61B12.10 M7 3pep_sup_clean}'a' 4.134 17.078 6.537
{ cd1aleu A 261  0.61B14.01 M7 3pep_sup_clean}'a' 5.431 16.281 6.415
{ cg aleu A 261  0.61B12.10 M7 3pep_sup_clean}'a' P 4.134 17.078 6.537
{ cd2aleu A 261  0.61B13.35 M7 3pep_sup_clean}'a' 3.007 16.35 5.835
{ ca bleu A 261  0.39B12.29 M7 3pep_sup_clean}'b' P 2.857 18.296 8.286
{ cb bleu A 261  0.39B15.58 M7 3pep_sup_clean}'b' 3.994 17.351 7.852
{ cg bleu A 261  0.39B16.10 M7 3pep_sup_clean}'b' 4.266 17.307 6.345
{ cd1bleu A 261  0.39B24.18 M7 3pep_sup_clean}'b' 5.437 16.391 6.011
{ cg bleu A 261  0.39B16.10 M7 3pep_sup_clean}'b' P 4.266 17.307 6.345
{ cd2bleu A 261  0.39B20.91 M7 3pep_sup_clean}'b' 3.001 16.888 5.602
@vectorlist {sc H} off nobutton color= greentint alpha= 0.3529 master= {sidechain} master= {H's}
{ cb  leu A 258  B15.93 M7 3pep_sup_clean}P -3.939 24.41 6.933
{"}P -3.939 24.41 6.933
{ cg  leu A 258  B16.10 M7 3pep_sup_clean}P -5.369 23.992 7.115
{ cd1 leu A 258  B17.57 M7 3pep_sup_clean}P -6.077 25.115 7.903
{"}P -6.077 25.115 7.903
{"}P -6.077 25.115 7.903
{ cd2 leu A 258  B17.70 M7 3pep_sup_clean}P -6.032 23.669 5.766
{"}P -6.032 23.669 5.766
{"}P -6.032 23.669 5.766
{ cb aser A 259  0.61 B30.18 M7 3pep_sup_clean}'a' P 1.066 25.194 7.924
{"}'a' P 1.066 25.194 7.924
{ og aser A 259  0.61 B44.64 M7 3pep_sup_clean}'a' P 1.484 24.435 9.062
{ cb aleu A 261  0.61 B13.36 M7 3pep_sup_clean}'a' P 3.823 17.358 8.015
{"}'a' P 3.823 17.358 8.015
{ cg aleu A 261  0.61 B12.10 M7 3pep_sup_clean}'a' P 4.134 17.078 6.537
{ cd1aleu A 261  0.61 B14.01 M7 3pep_sup_clean}'a' P 5.431 16.281 6.415
{"}'a' P 5.431 16.281 6.415
{"}'a' P 5.431 16.281 6.415
{ cd2aleu A 261  0.61 B13.35 M7 3pep_sup_clean}'a' P 3.007 16.35 5.835
{"}'a' P 3.007 16.35 5.835
{"}'a' P 3.007 16.35 5.835
@vectorlist {mc} color= greentint alpha= 0.3529 master= {mainchain}
{ n   tyr A 151  B11.27 M8 3pep_sup_clean}P -2.005 24.274 2.637
{"}-2.005 24.274 2.637
{ ca  tyr A 151  B12.50 M8 3pep_sup_clean}-1.607 23.428 3.755
{ c   tyr A 151  B12.72 M8 3pep_sup_clean}-0.434 24.04 4.51
{ o   tyr A 151  B13.44 M8 3pep_sup_clean}0.511 24.532 3.912
{ c   tyr A 151  B12.72 M8 3pep_sup_clean}'a' P -0.434 24.04 4.51
{ n  aasp A 152  0.50 B13.86 M8 3pep_sup_clean}'a' -0.533 23.895 5.833
{ ca aasp A 152  0.50 B14.56 M8 3pep_sup_clean}'a' 0.516 24.217 6.745
{ c  aasp A 152  0.50 B14.05 M8 3pep_sup_clean}'a' 1.368 22.987 6.944
{ o  aasp A 152  0.50 B16.22 M8 3pep_sup_clean}'a' 1.354 22.356 8.005
{ c   tyr A 151  B12.72 M8 3pep_sup_clean}'b' P -0.434 24.04 4.51
{ n  basp A 152  0.50 B14.82 M8 3pep_sup_clean}'b' -0.437 24.048 5.852
{ ca basp A 152  0.50 B15.98 M8 3pep_sup_clean}'b' 0.717 24.614 6.602
{ c  basp A 152  0.50 B16.24 M8 3pep_sup_clean}'b' 1.96 23.681 6.573
{ o  basp A 152  0.50 B16.88 M8 3pep_sup_clean}'b' 3.111 24.122 6.809
{ c  aasp A 152  0.50 B14.05 M8 3pep_sup_clean}'a' P 1.368 22.987 6.944
{ n  aser A 153  0.50 B13.89 M8 3pep_sup_clean}'a' 2.071 22.587 5.909
{ ca aser A 153  0.50 B14.68 M8 3pep_sup_clean}'a' 2.786 21.346 5.982
{ c  aser A 153  0.50 B14.11 M8 3pep_sup_clean}'a' 3.905 21.552 5.066
{ o  aser A 153  0.50 B14.62 M8 3pep_sup_clean}'a' 3.696 22.023 3.97
{ c  basp A 152  0.50 B16.24 M8 3pep_sup_clean}'b' P 1.96 23.681 6.573
{ n  bser A 153  0.50 B16.24 M8 3pep_sup_clean}'b' 1.741 22.421 6.214
{ ca bser A 153  0.50 B16.18 M8 3pep_sup_clean}'b' 2.805 21.415 6.169
{ c  bser A 153  0.50 B14.97 M8 3pep_sup_clean}'b' 3.929 21.762 5.231
{ o  bser A 153  0.50 B15.43 M8 3pep_sup_clean}'b' 3.751 22.535 4.31
{ c  aser A 153  0.50 B14.11 M8 3pep_sup_clean}P 3.905 21.552 5.066
{ n   gly A 154  B13.78 M8 3pep_sup_clean}5.094 21.189 5.506
{ ca  gly A 154  B13.83 M8 3pep_sup_clean}6.257 21.336 4.672
{ c   gly A 154  B12.83 M8 3pep_sup_clean}6.998 20.04 4.41
{ o   gly A 154  B12.85 M8 3pep_sup_clean}6.458 18.916 4.48
{ c  bser A 153  0.50 B14.97 M8 3pep_sup_clean}P 3.929 21.762 5.231
{ n   gly A 154  B13.78 M8 3pep_sup_clean}5.094 21.189 5.506
@vectorlist {mc H} off nobutton color= greentint alpha= 0.3529 master= {mainchain} master= {H's}
{ n   tyr A 151  B11.27 M8 3pep_sup_clean}P -2.005 24.274 2.637
{ ca  tyr A 151  B12.50 M8 3pep_sup_clean}P -1.607 23.428 3.755
{ n  aasp A 152  0.50 B13.86 M8 3pep_sup_clean}'a' P -0.533 23.895 5.833
{ ca aasp A 152  0.50 B14.56 M8 3pep_sup_clean}'a' P 0.516 24.217 6.745
{ n  aser A 153  0.50 B13.89 M8 3pep_sup_clean}'a' P 2.071 22.587 5.909
{ ca aser A 153  0.50 B14.68 M8 3pep_sup_clean}'a' P 2.786 21.346 5.982
{ ca  gly A 154  B13.83 M8 3pep_sup_clean}P 6.257 21.336 4.672
{"}P 6.257 21.336 4.672
{ n   gly A 154  B13.78 M8 3pep_sup_clean}'a' P 5.094 21.189 5.506
@vectorlist {Calphas} off color= white master= {Calphas}
{ ca  tyr A 151  B12.50 M8 3pep_sup_clean}P -1.607 23.428 3.755
{"}-1.607 23.428 3.755
{ ca aasp A 152  0.50 B14.56 M8 3pep_sup_clean}'a' 0.516 24.217 6.745
{ ca  tyr A 151  B12.50 M8 3pep_sup_clean}'b' P -1.607 23.428 3.755
{ ca basp A 152  0.50 B15.98 M8 3pep_sup_clean}'b' 0.717 24.614 6.602
{ ca aasp A 152  0.50 B14.56 M8 3pep_sup_clean}'a' P 0.516 24.217 6.745
{ ca aser A 153  0.50 B14.68 M8 3pep_sup_clean}'a' 2.786 21.346 5.982
{ ca basp A 152  0.50 B15.98 M8 3pep_sup_clean}'b' P 0.717 24.614 6.602
{ ca bser A 153  0.50 B16.18 M8 3pep_sup_clean}'b' 2.805 21.415 6.169
{ ca aser A 153  0.50 B14.68 M8 3pep_sup_clean}P 2.786 21.346 5.982
{ ca  gly A 154  B13.83 M8 3pep_sup_clean}6.257 21.336 4.672
{ ca bser A 153  0.50 B16.18 M8 3pep_sup_clean}P 2.805 21.415 6.169
{ ca  gly A 154  B13.83 M8 3pep_sup_clean}6.257 21.336 4.672
@vectorlist {sc} off color= greentint alpha= 0.3529 master= {sidechain}
{ ca  tyr A 151  B12.50 M8 3pep_sup_clean}P -1.607 23.428 3.755
{ cb  tyr A 151  B13.17 M8 3pep_sup_clean}-1.218 22.033 3.275
{ cg  tyr A 151  B13.17 M8 3pep_sup_clean}-2.317 21.158 2.729
{ cd1 tyr A 151  B14.79 M8 3pep_sup_clean}-3.504 20.889 3.465
{ ce1 tyr A 151  B16.05 M8 3pep_sup_clean}-4.43 20.056 2.97
{ cz  tyr A 151  B13.55 M8 3pep_sup_clean}-4.242 19.422 1.759
{ oh  tyr A 151  B17.80 M8 3pep_sup_clean}-5.153 18.537 1.238
{ cg  tyr A 151  B13.17 M8 3pep_sup_clean}P -2.317 21.158 2.729
{ cd2 tyr A 151  B12.21 M8 3pep_sup_clean}-2.148 20.507 1.51
{ ce2 tyr A 151  B12.65 M8 3pep_sup_clean}-3.069 19.648 1.026
{ cz  tyr A 151  B13.55 M8 3pep_sup_clean}ghost -4.242 19.422 1.759
{ ca aasp A 152  0.50B14.56 M8 3pep_sup_clean}'a' P 0.516 24.217 6.745
{ cb aasp A 152  0.50B14.27 M8 3pep_sup_clean}'a' -0.095 24.518 8.073
{ cg aasp A 152  0.50B17.19 M8 3pep_sup_clean}'a' 0.942 24.723 9.109
{ od1aasp A 152  0.50B20.01 M8 3pep_sup_clean}'a' 1.944 25.416 8.793
{ cg aasp A 152  0.50B17.19 M8 3pep_sup_clean}'a' P 0.942 24.723 9.109
{ od2aasp A 152  0.50B21.89 M8 3pep_sup_clean}'a' 0.755 24.19 10.225
{ ca basp A 152  0.50B15.98 M8 3pep_sup_clean}'b' P 0.717 24.614 6.602
{ cb basp A 152  0.50B16.54 M8 3pep_sup_clean}'b' 0.312 24.927 8.055
{ cg basp A 152  0.50B18.10 M8 3pep_sup_clean}'b' 1.459 25.507 8.878
{ od1basp A 152  0.50B17.04 M8 3pep_sup_clean}'b' 2.117 26.475 8.441
{ cg basp A 152  0.50B18.10 M8 3pep_sup_clean}'b' P 1.459 25.507 8.878
{ od2basp A 152  0.50B22.28 M8 3pep_sup_clean}'b' 1.71 24.992 9.996
{ ca aser A 153  0.50B14.68 M8 3pep_sup_clean}'a' P 2.786 21.346 5.982
{ cb aser A 153  0.50B15.80 M8 3pep_sup_clean}'a' 1.946 20.138 5.526
{ og aser A 153  0.50B16.77 M8 3pep_sup_clean}'a' 1.773 20.05 4.12
{ ca bser A 153  0.50B16.18 M8 3pep_sup_clean}'b' P 2.805 21.415 6.169
{ cb bser A 153  0.50B17.14 M8 3pep_sup_clean}'b' 2.242 20.066 5.746
{ og bser A 153  0.50B17.21 M8 3pep_sup_clean}'b' 1.188 19.728 6.629
@vectorlist {sc H} off nobutton color= greentint alpha= 0.3529 master= {sidechain} master= {H's}
{ cb  tyr A 151  B13.17 M8 3pep_sup_clean}P -1.218 22.033 3.275
{"}P -1.218 22.033 3.275
{ cd1 tyr A 151  B14.79 M8 3pep_sup_clean}P -3.504 20.889 3.465
{ cd2 tyr A 151  B12.21 M8 3pep_sup_clean}P -2.148 20.507 1.51
{ ce1 tyr A 151  B16.05 M8 3pep_sup_clean}P -4.43 20.056 2.97
{ ce2 tyr A 151  B12.65 M8 3pep_sup_clean}P -3.069 19.648 1.026
{ oh  tyr A 151  B17.80 M8 3pep_sup_clean}P -5.153 18.537 1.238
{ cb aasp A 152  0.50 B14.27 M8 3pep_sup_clean}'a' P -0.095 24.518 8.073
{"}'a' P -0.095 24.518 8.073
{ cb aser A 153  0.50 B15.80 M8 3pep_sup_clean}'a' P 1.946 20.138 5.526
{"}'a' P 1.946 20.138 5.526
{ og aser A 153  0.50 B16.77 M8 3pep_sup_clean}'a' P 1.773 20.05 4.12
@vectorlist {mc} color= greentint alpha= 0.3529 master= {mainchain}
{ n  aleu B 325  0.50 B25.30 M9 3pep_sup_clean}'a' P -2.292 24.337 9.773
{"}'a' -2.292 24.337 9.773
{ ca aleu B 325  0.50 B26.32 M9 3pep_sup_clean}'a' -2.332 23.117 8.988
{ c  aleu B 325  0.50 B25.44 M9 3pep_sup_clean}'a' -1.362 23.124 7.811
{ o  aleu B 325  0.50 B26.48 M9 3pep_sup_clean}'a' -1.413 22.175 7.001
{ n  bleu B 325  0.50 B25.66 M9 3pep_sup_clean}'b' P -2.322 24.363 9.765
{"}'b' -2.322 24.363 9.765
{ ca bleu B 325  0.50 B26.74 M9 3pep_sup_clean}'b' -2.448 23.21 8.821
{ c  bleu B 325  0.50 B28.15 M9 3pep_sup_clean}'b' -1.825 23.536 7.43
{ o  bleu B 325  0.50 B28.03 M9 3pep_sup_clean}'b' -2.451 23.99 6.453
{ c  aleu B 325  0.50 B25.44 M9 3pep_sup_clean}'a' P -1.362 23.124 7.811
{ n  aser B 326  0.70 B22.01 M9 3pep_sup_clean}'a' -0.433 24.109 7.749
{ ca aser B 326  0.70 B21.61 M9 3pep_sup_clean}'a' 0.525 24.217 6.716
{ c  aser B 326  0.70 B23.41 M9 3pep_sup_clean}'a' 1.37 22.988 6.963
{ o  aser B 326  0.70 B26.69 M9 3pep_sup_clean}'a' 1.334 22.361 8.042
{ c  bleu B 325  0.50 B28.15 M9 3pep_sup_clean}'b' P -1.825 23.536 7.43
{ n  bser B 326  0.30 B30.13 M9 3pep_sup_clean}'b' -0.5 23.361 7.362
{ ca bser B 326  0.30 B29.99 M9 3pep_sup_clean}'b' 0.252 23.77 6.18
{ c  bser B 326  0.30 B29.67 M9 3pep_sup_clean}'b' 1.585 23.025 5.887
{ o  bser B 326  0.30 B27.02 M9 3pep_sup_clean}'b' 2.57 23.681 5.522
{ c  aser B 326  0.70 B23.41 M9 3pep_sup_clean}'a' P 1.37 22.988 6.963
{ n  aser B 327  0.60 B22.92 M9 3pep_sup_clean}'a' 2.063 22.578 5.931
{ ca aser B 327  0.60 B20.37 M9 3pep_sup_clean}'a' 2.803 21.348 5.933
{ c  aser B 327  0.60 B25.08 M9 3pep_sup_clean}'a' 3.917 21.301 6.944
{ o  aser B 327  0.60 B26.32 M9 3pep_sup_clean}'a' 4.739 22.214 6.99
{ c  bser B 326  0.30 B29.67 M9 3pep_sup_clean}'b' P 1.585 23.025 5.887
{ n  bser B 327  0.40 B30.73 M9 3pep_sup_clean}'b' 1.62 21.686 5.958
{ ca bser B 327  0.40 B30.08 M9 3pep_sup_clean}'b' 2.858 20.956 5.705
{ c  bser B 327  0.40 B28.98 M9 3pep_sup_clean}'b' 3.955 21.145 6.759
{ o  bser B 327  0.40 B27.15 M9 3pep_sup_clean}'b' 4.756 22.086 6.682
{ c  aser B 327  0.60 B25.08 M9 3pep_sup_clean}P 3.917 21.301 6.944
{ n   ile B 328  B26.45 M9 3pep_sup_clean}3.973 20.232 7.724
{ ca  ile B 328  B27.60 M9 3pep_sup_clean}5.058 20.082 8.684
{ c   ile B 328  B31.58 M9 3pep_sup_clean}6.268 19.441 7.992
{ o   ile B 328  B32.87 M9 3pep_sup_clean}7.398 19.619 8.433
{ c  bser B 327  0.40 B28.98 M9 3pep_sup_clean}P 3.955 21.145 6.759
{ n   ile B 328  B26.45 M9 3pep_sup_clean}3.973 20.232 7.724
@vectorlist {mc H} off nobutton color= greentint alpha= 0.3529 master= {mainchain} master= {H's}
{ n  aleu B 325  0.50 B25.30 M9 3pep_sup_clean}'a' P -2.292 24.337 9.773
{ ca aleu B 325  0.50 B26.32 M9 3pep_sup_clean}'a' P -2.332 23.117 8.988
{ n  aser B 326  0.70 B22.01 M9 3pep_sup_clean}'a' P -0.433 24.109 7.749
{ ca aser B 326  0.70 B21.61 M9 3pep_sup_clean}'a' P 0.525 24.217 6.716
{ n  aser B 327  0.60 B22.92 M9 3pep_sup_clean}'a' P 2.063 22.578 5.931
{ ca aser B 327  0.60 B20.37 M9 3pep_sup_clean}'a' P 2.803 21.348 5.933
{ ca  ile B 328  B27.60 M9 3pep_sup_clean}P 5.058 20.082 8.684
{ n   ile B 328  B26.45 M9 3pep_sup_clean}'a' P 3.973 20.232 7.724
@vectorlist {Calphas} off color= yellowtint master= {Calphas}
{ ca aleu B 325  0.50 B26.32 M9 3pep_sup_clean}'a' P -2.332 23.117 8.988
{"}'a' -2.332 23.117 8.988
{ ca bleu B 325  0.50 B26.74 M9 3pep_sup_clean}'b' P -2.448 23.21 8.821
{"}'b' -2.448 23.21 8.821
{ ca aleu B 325  0.50 B26.32 M9 3pep_sup_clean}'a' P -2.332 23.117 8.988
{ ca aser B 326  0.70 B21.61 M9 3pep_sup_clean}'a' 0.525 24.217 6.716
{ ca bleu B 325  0.50 B26.74 M9 3pep_sup_clean}'b' P -2.448 23.21 8.821
{ ca bser B 326  0.30 B29.99 M9 3pep_sup_clean}'b' 0.252 23.77 6.18
{ ca aser B 326  0.70 B21.61 M9 3pep_sup_clean}'a' P 0.525 24.217 6.716
{ ca aser B 327  0.60 B20.37 M9 3pep_sup_clean}'a' 2.803 21.348 5.933
{ ca bser B 326  0.30 B29.99 M9 3pep_sup_clean}'b' P 0.252 23.77 6.18
{ ca bser B 327  0.40 B30.08 M9 3pep_sup_clean}'b' 2.858 20.956 5.705
{ ca aser B 327  0.60 B20.37 M9 3pep_sup_clean}P 2.803 21.348 5.933
{ ca  ile B 328  B27.60 M9 3pep_sup_clean}5.058 20.082 8.684
{ ca bser B 327  0.40 B30.08 M9 3pep_sup_clean}P 2.858 20.956 5.705
{ ca  ile B 328  B27.60 M9 3pep_sup_clean}5.058 20.082 8.684
@vectorlist {sc} off color= greentint alpha= 0.3529 master= {sidechain}
{ ca aleu B 325  0.50B26.32 M9 3pep_sup_clean}'a' P -2.332 23.117 8.988
{ cb aleu B 325  0.50B26.22 M9 3pep_sup_clean}'a' -3.752 22.821 8.498
{ cg aleu B 325  0.50B25.90 M9 3pep_sup_clean}'a' -4.755 22.525 9.602
{ cd1aleu B 325  0.50B23.06 M9 3pep_sup_clean}'a' -6.173 22.487 9.034
{ cg aleu B 325  0.50B25.90 M9 3pep_sup_clean}'a' P -4.755 22.525 9.602
{ cd2aleu B 325  0.50B25.68 M9 3pep_sup_clean}'a' -4.399 21.208 10.295
{ ca bleu B 325  0.50B26.74 M9 3pep_sup_clean}'b' P -2.448 23.21 8.821
{ cb bleu B 325  0.50B24.91 M9 3pep_sup_clean}'b' -3.901 22.762 8.685
{ cg bleu B 325  0.50B26.41 M9 3pep_sup_clean}'b' -4.659 22.592 9.994
{ cd1bleu B 325  0.50B22.25 M9 3pep_sup_clean}'b' -6.092 22.173 9.702
{ cg bleu B 325  0.50B26.41 M9 3pep_sup_clean}'b' P -4.659 22.592 9.994
{ cd2bleu B 325  0.50B22.52 M9 3pep_sup_clean}'b' -3.962 21.59 10.896
{ ca aser B 326  0.70B21.61 M9 3pep_sup_clean}'a' P 0.525 24.217 6.716
{ cb aser B 326  0.70B21.23 M9 3pep_sup_clean}'a' 1.294 25.529 6.865
{ og aser B 326  0.70B19.60 M9 3pep_sup_clean}'a' 1.834 25.565 8.166
{ ca bser B 326  0.30B29.99 M9 3pep_sup_clean}'b' P 0.252 23.77 6.18
{ cb bser B 326  0.30B29.74 M9 3pep_sup_clean}'b' 0.517 25.284 6.294
{ og bser B 326  0.30B29.23 M9 3pep_sup_clean}'b' 1.271 25.595 7.457
{ ca aser B 327  0.60B20.37 M9 3pep_sup_clean}'a' P 2.803 21.348 5.933
{ cb aser B 327  0.60B22.95 M9 3pep_sup_clean}'a' 3.386 21.109 4.55
{ og aser B 327  0.60B24.45 M9 3pep_sup_clean}'a' 4.074 19.865 4.534
{ ca bser B 327  0.40B30.08 M9 3pep_sup_clean}'b' P 2.858 20.956 5.705
{ cb bser B 327  0.40B30.24 M9 3pep_sup_clean}'b' 3.389 21.341 4.331
{ og bser B 327  0.40B35.52 M9 3pep_sup_clean}'b' 2.457 20.966 3.336
{ ca  ile B 328  B27.60 M9 3pep_sup_clean}P 5.058 20.082 8.684
{ cb  ile B 328  B27.33 M9 3pep_sup_clean}4.639 19.277 9.935
{ cg1 ile B 328  B27.77 M9 3pep_sup_clean}5.711 19.34 11.016
{ cd1 ile B 328  B26.86 M9 3pep_sup_clean}5.224 18.927 12.428
{ cb  ile B 328  B27.33 M9 3pep_sup_clean}P 4.639 19.277 9.935
{ cg2 ile B 328  B27.90 M9 3pep_sup_clean}4.314 17.808 9.62
@vectorlist {sc H} off nobutton color= greentint alpha= 0.3529 master= {sidechain} master= {H's}
{ cb aleu B 325  0.50 B26.22 M9 3pep_sup_clean}'a' P -3.752 22.821 8.498
{"}'a' P -3.752 22.821 8.498
{ cg aleu B 325  0.50 B25.90 M9 3pep_sup_clean}'a' P -4.755 22.525 9.602
{ cd1aleu B 325  0.50 B23.06 M9 3pep_sup_clean}'a' P -6.173 22.487 9.034
{"}'a' P -6.173 22.487 9.034
{"}'a' P -6.173 22.487 9.034
{ cd2aleu B 325  0.50 B25.68 M9 3pep_sup_clean}'a' P -4.399 21.208 10.295
{"}'a' P -4.399 21.208 10.295
{"}'a' P -4.399 21.208 10.295
{ cb aser B 326  0.70 B21.23 M9 3pep_sup_clean}'a' P 1.294 25.529 6.865
{"}'a' P 1.294 25.529 6.865
{ og aser B 326  0.70 B19.60 M9 3pep_sup_clean}'a' P 1.834 25.565 8.166
{ cb aser B 327  0.60 B22.95 M9 3pep_sup_clean}'a' P 3.386 21.109 4.55
{"}'a' P 3.386 21.109 4.55
{ og aser B 327  0.60 B24.45 M9 3pep_sup_clean}'a' P 4.074 19.865 4.534
{ cb  ile B 328  B27.33 M9 3pep_sup_clean}P 4.639 19.277 9.935
{ cg1 ile B 328  B27.77 M9 3pep_sup_clean}P 5.711 19.34 11.016
{"}P 5.711 19.34 11.016
{ cg2 ile B 328  B27.90 M9 3pep_sup_clean}P 4.314 17.808 9.62
{"}P 4.314 17.808 9.62
{"}P 4.314 17.808 9.62
{ cd1 ile B 328  B26.86 M9 3pep_sup_clean}P 5.224 18.927 12.428
{"}P 5.224 18.927 12.428
{"}P 5.224 18.927 12.428
@vectorlist {mc} color= greentint alpha= 0.3529 master= {mainchain}
{ n   asp A 310  B10.35 M10 3pep_sup_clean}P -3.681 23.847 8.353
{"}-3.681 23.847 8.353
{ ca  asp A 310  B11.81 M10 3pep_sup_clean}-2.542 22.969 8.527
{ c   asp A 310  B13.02 M10 3pep_sup_clean}-1.577 23.209 7.389
{ o   asp A 310  B14.09 M10 3pep_sup_clean}-1.778 22.738 6.245
{ c   asp A 310  B13.02 M10 3pep_sup_clean}'a' P -1.577 23.209 7.389
{ n  acys A 311  0.45 B13.39 M10 3pep_sup_clean}'a' -0.567 23.995 7.685
{ ca acys A 311  0.45 B12.59 M10 3pep_sup_clean}'a' 0.49 24.22 6.756
{ c  acys A 311  0.45 B13.64 M10 3pep_sup_clean}'a' 1.376 22.993 6.934
{ o  acys A 311  0.45 B14.57 M10 3pep_sup_clean}'a' 1.367 22.347 7.993
{ c   asp A 310  B13.02 M10 3pep_sup_clean}'b' P -1.577 23.209 7.389
{ n  bcys A 311  0.55 B13.44 M10 3pep_sup_clean}'b' -0.486 23.917 7.694
{ ca bcys A 311  0.55 B12.51 M10 3pep_sup_clean}'b' 0.459 24.445 6.701
{ c  bcys A 311  0.55 B13.85 M10 3pep_sup_clean}'b' 1.601 23.479 6.386
{ o  bcys A 311  0.55 B14.52 M10 3pep_sup_clean}'b' 2.446 23.761 5.526
{ c  acys A 311  0.45 B13.64 M10 3pep_sup_clean}'a' P 1.376 22.993 6.934
{ n  alys A 312  0.45 B14.95 M10 3pep_sup_clean}'a' 2.096 22.606 5.899
{ ca alys A 312  0.45 B16.69 M10 3pep_sup_clean}'a' 2.766 21.325 6.004
{ c  alys A 312  0.45 B14.63 M10 3pep_sup_clean}'a' 4.047 21.393 6.823
{ o  alys A 312  0.45 B13.74 M10 3pep_sup_clean}'a' 4.496 20.36 7.328
{ c  bcys A 311  0.55 B13.85 M10 3pep_sup_clean}'b' P 1.601 23.479 6.386
{ n  blys A 312  0.55 B13.22 M10 3pep_sup_clean}'b' 1.63 22.364 7.109
{ ca blys A 312  0.55 B15.68 M10 3pep_sup_clean}'b' 2.527 21.238 6.85
{ c  blys A 312  0.55 B14.17 M10 3pep_sup_clean}'b' 3.977 21.441 7.264
{ o  blys A 312  0.55 B14.77 M10 3pep_sup_clean}'b' 4.577 20.523 7.823
{ c  alys A 312  0.45 B14.63 M10 3pep_sup_clean}P 4.047 21.393 6.823
{ n   asn A 313  B16.45 M10 3pep_sup_clean}4.553 22.613 7.015
{ ca  asn A 313  B17.01 M10 3pep_sup_clean}5.857 22.889 7.574
{ c   asn A 313  B16.59 M10 3pep_sup_clean}6.051 24.39 7.693
{ o   asn A 313  B15.44 M10 3pep_sup_clean}5.252 25.205 7.192
{ c  blys A 312  0.55 B14.17 M10 3pep_sup_clean}P 3.977 21.441 7.264
{ n   asn A 313  B16.45 M10 3pep_sup_clean}4.553 22.613 7.015
@vectorlist {mc H} off nobutton color= greentint alpha= 0.3529 master= {mainchain} master= {H's}
{ n   asp A 310  B10.35 M10 3pep_sup_clean}P -3.681 23.847 8.353
{ ca  asp A 310  B11.81 M10 3pep_sup_clean}P -2.542 22.969 8.527
{ n  acys A 311  0.45 B13.39 M10 3pep_sup_clean}'a' P -0.567 23.995 7.685
{ ca acys A 311  0.45 B12.59 M10 3pep_sup_clean}'a' P 0.49 24.22 6.756
{ n  alys A 312  0.45 B14.95 M10 3pep_sup_clean}'a' P 2.096 22.606 5.899
{ ca alys A 312  0.45 B16.69 M10 3pep_sup_clean}'a' P 2.766 21.325 6.004
{ ca  asn A 313  B17.01 M10 3pep_sup_clean}P 5.857 22.889 7.574
{ n   asn A 313  B16.45 M10 3pep_sup_clean}'a' P 4.553 22.613 7.015
@vectorlist {Calphas} off color= peachtint master= {Calphas}
{ ca  asp A 310  B11.81 M10 3pep_sup_clean}P -2.542 22.969 8.527
{"}-2.542 22.969 8.527
{ ca acys A 311  0.45 B12.59 M10 3pep_sup_clean}'a' 0.49 24.22 6.756
{ ca  asp A 310  B11.81 M10 3pep_sup_clean}'b' P -2.542 22.969 8.527
{ ca bcys A 311  0.55 B12.51 M10 3pep_sup_clean}'b' 0.459 24.445 6.701
{ ca acys A 311  0.45 B12.59 M10 3pep_sup_clean}'a' P 0.49 24.22 6.756
{ ca alys A 312  0.45 B16.69 M10 3pep_sup_clean}'a' 2.766 21.325 6.004
{ ca bcys A 311  0.55 B12.51 M10 3pep_sup_clean}'b' P 0.459 24.445 6.701
{ ca blys A 312  0.55 B15.68 M10 3pep_sup_clean}'b' 2.527 21.238 6.85
{ ca alys A 312  0.45 B16.69 M10 3pep_sup_clean}P 2.766 21.325 6.004
{ ca  asn A 313  B17.01 M10 3pep_sup_clean}5.857 22.889 7.574
{ ca blys A 312  0.55 B15.68 M10 3pep_sup_clean}P 2.527 21.238 6.85
{ ca  asn A 313  B17.01 M10 3pep_sup_clean}5.857 22.889 7.574
@vectorlist {sc} off color= greentint alpha= 0.3529 master= {sidechain}
{ ca  asp A 310  B11.81 M10 3pep_sup_clean}P -2.542 22.969 8.527
{ cb  asp A 310  B13.49 M10 3pep_sup_clean}-3.02 21.534 8.576
{ cg  asp A 310  B18.41 M10 3pep_sup_clean}-1.886 20.559 8.791
{ od1 asp A 310  B19.90 M10 3pep_sup_clean}-0.695 20.97 8.744
{ cg  asp A 310  B18.41 M10 3pep_sup_clean}P -1.886 20.559 8.791
{ od2 asp A 310  B22.01 M10 3pep_sup_clean}-2.214 19.377 8.952
{ ca acys A 311  0.45B12.59 M10 3pep_sup_clean}'a' P 0.49 24.22 6.756
{ cb acys A 311  0.45B11.87 M10 3pep_sup_clean}'a' 1.165 25.544 7.103
{ sg acys A 311  0.45B15.45 M10 3pep_sup_clean}'a' -0.056 26.896 7.208
{ ca bcys A 311  0.55B12.51 M10 3pep_sup_clean}'b' P 0.459 24.445 6.701
{ cb bcys A 311  0.55B11.31 M10 3pep_sup_clean}'b' 1.081 25.752 7.215
{ sg bcys A 311  0.55B15.23 M10 3pep_sup_clean}'b' -0.034 27.191 7.271
{ ca alys A 312  0.45B16.69 M10 3pep_sup_clean}'a' P 2.766 21.325 6.004
{ cb alys A 312  0.45B21.84 M10 3pep_sup_clean}'a' 2.966 20.738 4.617
{ cg alys A 312  0.45B26.80 M10 3pep_sup_clean}'a' 1.627 20.498 3.914
{ cd alys A 312  0.45B27.74 M10 3pep_sup_clean}'a' 0.527 20.111 4.922
{ ce alys A 312  0.45B29.65 M10 3pep_sup_clean}'a' -0.857 20.032 4.286
{ nz alys A 312  0.45B30.38 M10 3pep_sup_clean}'a' -0.85 20.273 2.809
{ ca blys A 312  0.55B15.68 M10 3pep_sup_clean}'b' P 2.527 21.238 6.85
{ cb blys A 312  0.55B18.46 M10 3pep_sup_clean}'b' 2.434 20.754 5.394
{ cg blys A 312  0.55B22.35 M10 3pep_sup_clean}'b' 3.388 21.382 4.387
{ cd blys A 312  0.55B27.53 M10 3pep_sup_clean}'b' 2.934 21.103 2.943
{ ce blys A 312  0.55B29.41 M10 3pep_sup_clean}'b' 1.453 20.722 2.868
{ nz blys A 312  0.55B33.45 M10 3pep_sup_clean}'b' 0.903 20.707 1.48
{ ca  asn A 313  B17.01 M10 3pep_sup_clean}P 5.857 22.889 7.574
{ cb  asn A 313  B20.30 M10 3pep_sup_clean}6.955 22.249 6.696
{ cg  asn A 313  B21.58 M10 3pep_sup_clean}6.874 22.692 5.257
{ od1 asn A 313  B21.20 M10 3pep_sup_clean}7.113 23.837 4.935
{ cg  asn A 313  B21.58 M10 3pep_sup_clean}P 6.874 22.692 5.257
{ nd2 asn A 313  B27.16 M10 3pep_sup_clean}6.522 21.767 4.372
@vectorlist {sc H} off nobutton color= greentint alpha= 0.3529 master= {sidechain} master= {H's}
{ cb  asp A 310  B13.49 M10 3pep_sup_clean}P -3.02 21.534 8.576
{"}P -3.02 21.534 8.576
{ cb acys A 311  0.45 B11.87 M10 3pep_sup_clean}'a' P 1.165 25.544 7.103
{"}'a' P 1.165 25.544 7.103
{ sg acys A 311  0.45 B15.45 M10 3pep_sup_clean}'a' P -0.056 26.896 7.208
{ cb alys A 312  0.45 B21.84 M10 3pep_sup_clean}'a' P 2.966 20.738 4.617
{"}'a' P 2.966 20.738 4.617
{ cg alys A 312  0.45 B26.80 M10 3pep_sup_clean}'a' P 1.627 20.498 3.914
{"}'a' P 1.627 20.498 3.914
{ cd alys A 312  0.45 B27.74 M10 3pep_sup_clean}'a' P 0.527 20.111 4.922
{"}'a' P 0.527 20.111 4.922
{ ce alys A 312  0.45 B29.65 M10 3pep_sup_clean}'a' P -0.857 20.032 4.286
{"}'a' P -0.857 20.032 4.286
{ nz alys A 312  0.45 B30.38 M10 3pep_sup_clean}'a' P -0.85 20.273 2.809
{"}'a' P -0.85 20.273 2.809
{"}'a' P -0.85 20.273 2.809
{ cb  asn A 313  B20.30 M10 3pep_sup_clean}P 6.955 22.249 6.696
{"}P 6.955 22.249 6.696
{ nd2 asn A 313  B27.16 M10 3pep_sup_clean}P 6.522 21.767 4.372
{"}P 6.522 21.767 4.372
@group {cluster 3} animate off dominant
@subgroup {(implied)} nobutton
@vectorlist {mc} color= bluetint alpha= 0.3529 master= {mainchain}
{ n  apro A 112  0.55 B12.55 M1 3pep_sup_clean}'a' P 0.336 26.371 10.451
{"}'a' 0.336 26.371 10.451
{ ca apro A 112  0.55 B14.64 M1 3pep_sup_clean}'a' -0.924 25.881 9.882
{ c  apro A 112  0.55 B15.10 M1 3pep_sup_clean}'a' -0.745 25.589 8.395
{ o  apro A 112  0.55 B14.54 M1 3pep_sup_clean}'a' -1.41 26.172 7.537
{ n  bpro A 112  0.45 B7.67 M1 3pep_sup_clean}'b' P 0.551 26.238 9.792
{"}'b' 0.551 26.238 9.792
{ ca bpro A 112  0.45 B8.67 M1 3pep_sup_clean}'b' -0.649 25.676 9.162
{ c  bpro A 112  0.45 B8.81 M1 3pep_sup_clean}'b' -0.568 25.404 7.657
{ o  bpro A 112  0.45 B8.70 M1 3pep_sup_clean}'b' -1.584 25.464 6.965
{ c  apro A 112  0.55 B15.10 M1 3pep_sup_clean}'a' P -0.745 25.589 8.395
{ n  alys A 113  0.55 B11.66 M1 3pep_sup_clean}'a' 0.173 24.672 8.118
{ ca alys A 113  0.55 B16.85 M1 3pep_sup_clean}'a' 0.525 24.251 6.769
{ c  alys A 113  0.55 B14.72 M1 3pep_sup_clean}'a' 1.342 22.973 6.938
{ o  alys A 113  0.55 B16.66 M1 3pep_sup_clean}'a' 1.337 22.377 8.017
{ c  bpro A 112  0.45 B8.81 M1 3pep_sup_clean}'b' P -0.568 25.404 7.657
{ n  blys A 113  0.45 B14.19 M1 3pep_sup_clean}'b' 0.623 25.109 7.146
{ ca blys A 113  0.45 B17.00 M1 3pep_sup_clean}'b' 0.772 24.833 5.72
{ c  blys A 113  0.45 B13.94 M1 3pep_sup_clean}'b' 1.387 23.47 5.428
{ o  blys A 113  0.45 B18.49 M1 3pep_sup_clean}'b' 1.265 22.955 4.319
{ c  alys A 113  0.55 B14.72 M1 3pep_sup_clean}'a' P 1.342 22.973 6.938
{ n  aarg A 114  0.55 B17.32 M1 3pep_sup_clean}'a' 2.046 22.555 5.893
{ ca aarg A 114  0.55 B14.09 M1 3pep_sup_clean}'a' 2.843 21.337 5.968
{ c  aarg A 114  0.55 B12.10 M1 3pep_sup_clean}'a' 1.972 20.213 6.523
{ o  aarg A 114  0.55 B7.77 M1 3pep_sup_clean}'a' 2.445 19.361 7.273
{ c  blys A 113  0.45 B13.94 M1 3pep_sup_clean}'b' P 1.387 23.47 5.428
{ n  barg A 114  0.45 B11.55 M1 3pep_sup_clean}'b' 2.053 22.891 6.421
{ ca barg A 114  0.45 B11.83 M1 3pep_sup_clean}'b' 2.692 21.59 6.253
{ c  barg A 114  0.45 B10.75 M1 3pep_sup_clean}'b' 1.81 20.49 6.826
{ o  barg A 114  0.45 B11.09 M1 3pep_sup_clean}'b' 2.14 19.883 7.841
{ c  aarg A 114  0.55 B12.10 M1 3pep_sup_clean}P 1.972 20.213 6.523
{ n   trp A 115  B14.56 M1 3pep_sup_clean}0.692 20.227 6.156
{ ca  trp A 115  B9.65 M1 3pep_sup_clean}-0.251 19.216 6.624
{ c   trp A 115  B10.64 M1 3pep_sup_clean}0.202 17.772 6.465
{ o   trp A 115  B11.39 M1 3pep_sup_clean}-0.118 16.931 7.305
{ c  barg A 114  0.45 B10.75 M1 3pep_sup_clean}P 1.81 20.49 6.826
{ n   trp A 115  B14.56 M1 3pep_sup_clean}0.692 20.227 6.156
@vectorlist {mc H} off nobutton color= bluetint alpha= 0.3529 master= {mainchain} master= {H's}
{ ca apro A 112  0.55 B14.64 M1 3pep_sup_clean}'a' P -0.924 25.881 9.882
{ n  alys A 113  0.55 B11.66 M1 3pep_sup_clean}'a' P 0.173 24.672 8.118
{ ca alys A 113  0.55 B16.85 M1 3pep_sup_clean}'a' P 0.525 24.251 6.769
{ n  aarg A 114  0.55 B17.32 M1 3pep_sup_clean}'a' P 2.046 22.555 5.893
{ ca aarg A 114  0.55 B14.09 M1 3pep_sup_clean}'a' P 2.843 21.337 5.968
{ ca  trp A 115  B9.65 M1 3pep_sup_clean}P -0.251 19.216 6.624
{ n   trp A 115  B14.56 M1 3pep_sup_clean}'a' P 0.692 20.227 6.156
@vectorlist {Calphas} off color= white master= {Calphas}
{ ca apro A 112  0.55 B14.64 M1 3pep_sup_clean}'a' P -0.924 25.881 9.882
{"}'a' -0.924 25.881 9.882
{ ca bpro A 112  0.45 B8.67 M1 3pep_sup_clean}'b' P -0.649 25.676 9.162
{"}'b' -0.649 25.676 9.162
{ ca apro A 112  0.55 B14.64 M1 3pep_sup_clean}'a' P -0.924 25.881 9.882
{ ca alys A 113  0.55 B16.85 M1 3pep_sup_clean}'a' 0.525 24.251 6.769
{ ca bpro A 112  0.45 B8.67 M1 3pep_sup_clean}'b' P -0.649 25.676 9.162
{ ca blys A 113  0.45 B17.00 M1 3pep_sup_clean}'b' 0.772 24.833 5.72
{ ca alys A 113  0.55 B16.85 M1 3pep_sup_clean}'a' P 0.525 24.251 6.769
{ ca aarg A 114  0.55 B14.09 M1 3pep_sup_clean}'a' 2.843 21.337 5.968
{ ca blys A 113  0.45 B17.00 M1 3pep_sup_clean}'b' P 0.772 24.833 5.72
{ ca barg A 114  0.45 B11.83 M1 3pep_sup_clean}'b' 2.692 21.59 6.253
{ ca aarg A 114  0.55 B14.09 M1 3pep_sup_clean}P 2.843 21.337 5.968
{ ca  trp A 115  B9.65 M1 3pep_sup_clean}-0.251 19.216 6.624
{ ca barg A 114  0.45 B11.83 M1 3pep_sup_clean}P 2.692 21.59 6.253
{ ca  trp A 115  B9.65 M1 3pep_sup_clean}-0.251 19.216 6.624
@vectorlist {sc} off color= bluetint alpha= 0.3529 master= {sidechain}
{ ca apro A 112  0.55B14.64 M1 3pep_sup_clean}'a' P -0.924 25.881 9.882
{ cb apro A 112  0.55B13.68 M1 3pep_sup_clean}'a' -1.886 27.033 10.148
{ cg apro A 112  0.55B15.18 M1 3pep_sup_clean}'a' -0.999 28.227 10.025
{ cd apro A 112  0.55B15.44 M1 3pep_sup_clean}'a' ghost 0.236 27.802 10.791
{ n  apro A 112  0.55B12.55 M1 3pep_sup_clean}'a' P 0.336 26.371 10.451
{ cd apro A 112  0.55B15.44 M1 3pep_sup_clean}'a' 0.236 27.802 10.791
{ ca bpro A 112  0.45B8.67 M1 3pep_sup_clean}'b' P -0.649 25.676 9.162
{ cb bpro A 112  0.45B14.66 M1 3pep_sup_clean}'b' -1.705 26.718 9.488
{ cg bpro A 112  0.45B11.80 M1 3pep_sup_clean}'b' -0.934 27.984 9.296
{ cd bpro A 112  0.45B7.35 M1 3pep_sup_clean}'b' ghost 0.408 27.696 9.964
{ n  bpro A 112  0.45B7.67 M1 3pep_sup_clean}'b' P 0.551 26.238 9.792
{ cd bpro A 112  0.45B7.35 M1 3pep_sup_clean}'b' 0.408 27.696 9.964
{ ca alys A 113  0.55B16.85 M1 3pep_sup_clean}'a' P 0.525 24.251 6.769
{ cb alys A 113  0.55B17.00 M1 3pep_sup_clean}'a' 1.361 25.339 6.089
{ cg alys A 113  0.55B15.37 M1 3pep_sup_clean}'a' 2.546 25.808 6.925
{ cd alys A 113  0.55B18.59 M1 3pep_sup_clean}'a' 3.23 27.034 6.334
{ ce alys A 113  0.55B20.73 M1 3pep_sup_clean}'a' 3.947 26.712 5.035
{ nz alys A 113  0.55B23.77 M1 3pep_sup_clean}'a' 4.66 27.904 4.497
{ ca blys A 113  0.45B17.00 M1 3pep_sup_clean}'b' P 0.772 24.833 5.72
{ cb blys A 113  0.45B20.07 M1 3pep_sup_clean}'b' 1.619 25.913 5.045
{ cg blys A 113  0.45B22.39 M1 3pep_sup_clean}'b' 0.958 27.279 4.982
{ cd blys A 113  0.45B25.61 M1 3pep_sup_clean}'b' 1.725 28.222 4.066
{ ce blys A 113  0.45B15.35 M1 3pep_sup_clean}'b' 1.594 27.819 2.6
{ nz blys A 113  0.45B28.37 M1 3pep_sup_clean}'b' 2.171 26.482 2.286
{ cb aarg A 114  0.55B17.08 M1 3pep_sup_clean}P 4.062 21.543 6.881
{ cg  arg A 114  B15.52 M1 3pep_sup_clean}5.018 22.63 6.409
{ cd  arg A 114  B14.42 M1 3pep_sup_clean}6.312 22.673 7.223
{ ne  arg A 114  B14.57 M1 3pep_sup_clean}7.254 23.614 6.618
{ cz  arg A 114  B16.91 M1 3pep_sup_clean}7.254 24.927 6.823
{ nh1 arg A 114  B15.14 M1 3pep_sup_clean}6.368 25.481 7.64
{ cz  arg A 114  B16.91 M1 3pep_sup_clean}P 7.254 24.927 6.823
{ nh2 arg A 114  B16.54 M1 3pep_sup_clean}8.119 25.697 6.172
{ ca aarg A 114  0.55B14.09 M1 3pep_sup_clean}'a' P 2.843 21.337 5.968
{ cb aarg A 114  0.55B17.08 M1 3pep_sup_clean}'a' 4.062 21.543 6.881
{ ca barg A 114  0.45B11.83 M1 3pep_sup_clean}'b' P 2.692 21.59 6.253
{ cb barg A 114  0.45B13.44 M1 3pep_sup_clean}'b' 4.052 21.588 6.954
{ cg  arg A 114  B15.52 M1 3pep_sup_clean}'b' ghost 5.018 22.63 6.409
{ ca  trp A 115  B9.65 M1 3pep_sup_clean}P -0.251 19.216 6.624
{ cb  trp A 115  B9.06 M1 3pep_sup_clean}-1.61 19.423 5.946
{ cg  trp A 115  B9.51 M1 3pep_sup_clean}-2.188 20.766 6.245
{ cd1 trp A 115  B10.23 M1 3pep_sup_clean}-2.401 21.786 5.361
{ ne1 trp A 115  B12.07 M1 3pep_sup_clean}-2.91 22.88 6.013
{ ce2 trp A 115  B12.47 M1 3pep_sup_clean}ghost -3.038 22.585 7.345
{ cg  trp A 115  B9.51 M1 3pep_sup_clean}P -2.188 20.766 6.245
{ cd2 trp A 115  B10.62 M1 3pep_sup_clean}-2.591 21.256 7.527
{ ce2 trp A 115  B12.47 M1 3pep_sup_clean}-3.038 22.585 7.345
{ cz2 trp A 115  B12.18 M1 3pep_sup_clean}-3.506 23.372 8.404
{ ch2 trp A 115  B10.72 M1 3pep_sup_clean}-3.52 22.807 9.655
{ cd2 trp A 115  B10.62 M1 3pep_sup_clean}P -2.591 21.256 7.527
{ ce3 trp A 115  B10.61 M1 3pep_sup_clean}-2.617 20.702 8.817
{ cz3 trp A 115  B10.83 M1 3pep_sup_clean}-3.082 21.486 9.871
{ ch2 trp A 115  B10.72 M1 3pep_sup_clean}ghost -3.52 22.807 9.655
@vectorlist {sc H} off nobutton color= bluetint alpha= 0.3529 master= {sidechain} master= {H's}
{ cb apro A 112  0.55 B13.68 M1 3pep_sup_clean}'a' P -1.886 27.033 10.148
{"}'a' P -1.886 27.033 10.148
{ cg apro A 112  0.55 B15.18 M1 3pep_sup_clean}'a' P -0.999 28.227 10.025
{"}'a' P -0.999 28.227 10.025
{ cd apro A 112  0.55 B15.44 M1 3pep_sup_clean}'a' P 0.236 27.802 10.791
{"}'a' P 0.236 27.802 10.791
{ cb alys A 113  0.55 B17.00 M1 3pep_sup_clean}'a' P 1.361 25.339 6.089
{"}'a' P 1.361 25.339 6.089
{ cg alys A 113  0.55 B15.37 M1 3pep_sup_clean}'a' P 2.546 25.808 6.925
{"}'a' P 2.546 25.808 6.925
{ cd alys A 113  0.55 B18.59 M1 3pep_sup_clean}'a' P 3.23 27.034 6.334
{"}'a' P 3.23 27.034 6.334
{ ce alys A 113  0.55 B20.73 M1 3pep_sup_clean}'a' P 3.947 26.712 5.035
{"}'a' P 3.947 26.712 5.035
{ nz alys A 113  0.55 B23.77 M1 3pep_sup_clean}'a' P 4.66 27.904 4.497
{"}'a' P 4.66 27.904 4.497
{"}'a' P 4.66 27.904 4.497
{ cd  arg A 114  B14.42 M1 3pep_sup_clean}P 6.312 22.673 7.223
{"}P 6.312 22.673 7.223
{ ne  arg A 114  B14.57 M1 3pep_sup_clean}P 7.254 23.614 6.618
{ nh1 arg A 114  B15.14 M1 3pep_sup_clean}P 6.368 25.481 7.64
{"}P 6.368 25.481 7.64
{ nh2 arg A 114  B16.54 M1 3pep_sup_clean}P 8.119 25.697 6.172
{"}P 8.119 25.697 6.172
{ cb aarg A 114  0.55 B17.08 M1 3pep_sup_clean}'a' P 4.062 21.543 6.881
{"}'a' P 4.062 21.543 6.881
{ cg  arg A 114  B15.52 M1 3pep_sup_clean}'a' P 5.018 22.63 6.409
{"}'a' P 5.018 22.63 6.409
{ cb  trp A 115  B9.06 M1 3pep_sup_clean}P -1.61 19.423 5.946
{"}P -1.61 19.423 5.946
{ cd1 trp A 115  B10.23 M1 3pep_sup_clean}P -2.401 21.786 5.361
{ ne1 trp A 115  B12.07 M1 3pep_sup_clean}P -2.91 22.88 6.013
{ ce3 trp A 115  B10.61 M1 3pep_sup_clean}P -2.617 20.702 8.817
{ cz2 trp A 115  B12.18 M1 3pep_sup_clean}P -3.506 23.372 8.404
{ cz3 trp A 115  B10.83 M1 3pep_sup_clean}P -3.082 21.486 9.871
{ ch2 trp A 115  B10.72 M1 3pep_sup_clean}P -3.52 22.807 9.655
@vectorlist {mc} color= bluetint alpha= 0.3529 master= {mainchain}
{ n   ser A  78  B7.78 M2 3pep_sup_clean}P 4.025 27.536 6.609
{"}4.025 27.536 6.609
{ ca  ser A  78  B7.82 M2 3pep_sup_clean}2.909 27.112 5.763
{ c   ser A  78  B7.71 M2 3pep_sup_clean}2.384 25.844 6.424
{ o   ser A  78  B7.93 M2 3pep_sup_clean}3.084 25.262 7.267
{ c   ser A  78  B7.71 M2 3pep_sup_clean}'a' P 2.384 25.844 6.424
{ n  aser A  79  0.50 B7.21 M2 3pep_sup_clean}'a' 1.149 25.411 6.135
{ ca aser A  79  0.50 B7.76 M2 3pep_sup_clean}'a' 0.521 24.264 6.783
{ c  aser A  79  0.50 B8.32 M2 3pep_sup_clean}'a' 1.344 22.979 6.934
{ o  aser A  79  0.50 B8.46 M2 3pep_sup_clean}'a' 1.337 22.374 8.007
{ c   ser A  78  B7.71 M2 3pep_sup_clean}'b' P 2.384 25.844 6.424
{ n  bser A  79  0.50 B8.10 M2 3pep_sup_clean}'b' 1.163 25.449 6.064
{ ca bser A  79  0.50 B9.59 M2 3pep_sup_clean}'b' 0.669 24.161 6.495
{ c  bser A  79  0.50 B9.87 M2 3pep_sup_clean}'b' 1.549 23.129 5.794
{ o  bser A  79  0.50 B10.79 M2 3pep_sup_clean}'b' 1.84 23.199 4.591
{ ca agly A  80  0.50 B9.97 M2 3pep_sup_clean}P 2.854 21.339 5.98
{ c   gly A  80  B10.41 M2 3pep_sup_clean}4.286 21.689 5.628
{ o   gly A  80  B9.57 M2 3pep_sup_clean}5.014 20.915 5.006
{ c  aser A  79  0.50 B8.32 M2 3pep_sup_clean}'a' P 1.344 22.979 6.934
{ n  agly A  80  0.50 B9.55 M2 3pep_sup_clean}'a' 2.039 22.537 5.881
{ ca agly A  80  0.50 B9.97 M2 3pep_sup_clean}'a' 2.854 21.339 5.98
{ c  bser A  79  0.50 B9.87 M2 3pep_sup_clean}'b' P 1.549 23.129 5.794
{ n  bgly A  80  0.50 B9.77 M2 3pep_sup_clean}'b' 2.05 22.189 6.593
{ ca bgly A  80  0.50 B10.31 M2 3pep_sup_clean}'b' 2.915 21.166 6.045
{ c   gly A  80  B10.41 M2 3pep_sup_clean}ghost 4.286 21.689 5.628
{"}P 4.286 21.689 5.628
{ n   gly A  81  B10.90 M2 3pep_sup_clean}4.72 22.899 5.986
{ ca  gly A  81  B12.05 M2 3pep_sup_clean}6.054 23.398 5.653
{ c   gly A  81  B12.11 M2 3pep_sup_clean}7.1 22.951 6.672
{ o   gly A  81  B13.67 M2 3pep_sup_clean}6.797 22.273 7.658
@vectorlist {mc H} off nobutton color= bluetint alpha= 0.3529 master= {mainchain} master= {H's}
{ n   ser A  78  B7.78 M2 3pep_sup_clean}P 4.025 27.536 6.609
{ ca  ser A  78  B7.82 M2 3pep_sup_clean}P 2.909 27.112 5.763
{ n  aser A  79  0.50 B7.21 M2 3pep_sup_clean}'a' P 1.149 25.411 6.135
{ ca aser A  79  0.50 B7.76 M2 3pep_sup_clean}'a' P 0.521 24.264 6.783
{ n  agly A  80  0.50 B9.55 M2 3pep_sup_clean}'a' P 2.039 22.537 5.881
{ ca agly A  80  0.50 B9.97 M2 3pep_sup_clean}'a' P 2.854 21.339 5.98
{"}'a' P 2.854 21.339 5.98
{ n   gly A  81  B10.90 M2 3pep_sup_clean}P 4.72 22.899 5.986
{ ca  gly A  81  B12.05 M2 3pep_sup_clean}P 6.054 23.398 5.653
{"}P 6.054 23.398 5.653
@vectorlist {Calphas} off color= yellowtint master= {Calphas}
{ ca  ser A  78  B7.82 M2 3pep_sup_clean}P 2.909 27.112 5.763
{"}2.909 27.112 5.763
{ ca aser A  79  0.50 B7.76 M2 3pep_sup_clean}'a' 0.521 24.264 6.783
{ ca  ser A  78  B7.82 M2 3pep_sup_clean}'b' P 2.909 27.112 5.763
{ ca bser A  79  0.50 B9.59 M2 3pep_sup_clean}'b' 0.669 24.161 6.495
{ ca aser A  79  0.50 B7.76 M2 3pep_sup_clean}'a' P 0.521 24.264 6.783
{ ca agly A  80  0.50 B9.97 M2 3pep_sup_clean}'a' 2.854 21.339 5.98
{ ca bser A  79  0.50 B9.59 M2 3pep_sup_clean}'b' P 0.669 24.161 6.495
{ ca bgly A  80  0.50 B10.31 M2 3pep_sup_clean}'b' 2.915 21.166 6.045
{ ca agly A  80  0.50 B9.97 M2 3pep_sup_clean}P 2.854 21.339 5.98
{ ca  gly A  81  B12.05 M2 3pep_sup_clean}6.054 23.398 5.653
{ ca bgly A  80  0.50 B10.31 M2 3pep_sup_clean}P 2.915 21.166 6.045
{ ca  gly A  81  B12.05 M2 3pep_sup_clean}6.054 23.398 5.653
@vectorlist {sc} off color= bluetint alpha= 0.3529 master= {sidechain}
{ ca  ser A  78  B7.82 M2 3pep_sup_clean}P 2.909 27.112 5.763
{ cb  ser A  78  B8.79 M2 3pep_sup_clean}3.346 26.794 4.341
{ og  ser A  78  B10.80 M2 3pep_sup_clean}4.454 25.905 4.251
{ ca aser A  79  0.50B7.76 M2 3pep_sup_clean}'a' P 0.521 24.264 6.783
{ cb aser A  79  0.50B6.09 M2 3pep_sup_clean}'a' -0.78 23.94 6.043
{ og aser A  79  0.50B6.83 M2 3pep_sup_clean}'a' -0.548 23.868 4.642
{ ca bser A  79  0.50B9.59 M2 3pep_sup_clean}'b' P 0.669 24.161 6.495
{ cb bser A  79  0.50B9.19 M2 3pep_sup_clean}'b' -0.795 23.968 6.09
{ og bser A  79  0.50B13.31 M2 3pep_sup_clean}'b' -1.643 24.549 7.077
@vectorlist {sc H} off nobutton color= bluetint alpha= 0.3529 master= {sidechain} master= {H's}
{ cb  ser A  78  B8.79 M2 3pep_sup_clean}P 3.346 26.794 4.341
{"}P 3.346 26.794 4.341
{ og  ser A  78  B10.80 M2 3pep_sup_clean}P 4.454 25.905 4.251
{ cb aser A  79  0.50 B6.09 M2 3pep_sup_clean}'a' P -0.78 23.94 6.043
{"}'a' P -0.78 23.94 6.043
{ og aser A  79  0.50 B6.83 M2 3pep_sup_clean}'a' P -0.548 23.868 4.642
@vectorlist {mc} color= bluetint alpha= 0.3529 master= {mainchain}
{ n   ser A  69  B13.04 M3 3pep_sup_clean}P -1.814 24.244 10.161
{"}-1.814 24.244 10.161
{ ca  ser A  69  B15.31 M3 3pep_sup_clean}-1.253 25.546 9.834
{ c   ser A  69  B19.97 M3 3pep_sup_clean}-0.351 25.563 8.59
{ o   ser A  69  B23.68 M3 3pep_sup_clean}0.253 26.588 8.286
{ c   ser A  69  B19.97 M3 3pep_sup_clean}'a' P -0.351 25.563 8.59
{ n  agly A  70  0.75 B16.18 M3 3pep_sup_clean}'a' -0.284 24.413 7.935
{ ca agly A  70  0.75 B16.18 M3 3pep_sup_clean}'a' 0.538 24.239 6.76
{ c  agly A  70  0.75 B11.67 M3 3pep_sup_clean}'a' 1.342 22.971 6.94
{ o  agly A  70  0.75 B15.70 M3 3pep_sup_clean}'a' 1.343 22.368 8.017
{ c   ser A  69  B19.97 M3 3pep_sup_clean}'b' P -0.351 25.563 8.59
{ n  bgly A  70  0.25 B15.67 M3 3pep_sup_clean}'b' -0.226 24.469 7.829
{ ca bgly A  70  0.25 B18.27 M3 3pep_sup_clean}'b' 0.602 24.56 6.625
{ c  bgly A  70  0.25 B15.91 M3 3pep_sup_clean}'b' 1.394 23.421 5.986
{ o  bgly A  70  0.25 B22.24 M3 3pep_sup_clean}'b' 1.572 23.414 4.766
{ c  agly A  70  0.75 B11.67 M3 3pep_sup_clean}'a' P 1.342 22.971 6.94
{ n  agly A  71  0.75 B13.44 M3 3pep_sup_clean}'a' 2.041 22.562 5.89
{ ca agly A  71  0.75 B14.96 M3 3pep_sup_clean}'a' 2.83 21.352 5.978
{ c  agly A  71  0.75 B12.76 M3 3pep_sup_clean}'a' 1.981 20.157 5.595
{ o  agly A  71  0.75 B15.75 M3 3pep_sup_clean}'a' 0.951 20.301 4.946
{ c  bgly A  70  0.25 B15.91 M3 3pep_sup_clean}'b' P 1.394 23.421 5.986
{ n  bgly A  71  0.25 B13.39 M3 3pep_sup_clean}'b' 1.888 22.469 6.776
{ ca bgly A  71  0.25 B21.32 M3 3pep_sup_clean}'b' 2.666 21.382 6.195
{ c  bgly A  71  0.25 B11.85 M3 3pep_sup_clean}'b' 1.863 20.165 5.776
{ o  bgly A  71  0.25 B8.53 M3 3pep_sup_clean}'b' 0.779 20.294 5.201
{ c  agly A  71  0.75 B12.76 M3 3pep_sup_clean}P 1.981 20.157 5.595
{ n   ser A  72  B13.29 M3 3pep_sup_clean}2.407 18.976 6.022
{ ca  ser A  72  B12.09 M3 3pep_sup_clean}1.696 17.751 5.699
{ c   ser A  72  B10.77 M3 3pep_sup_clean}0.363 17.766 6.437
{ o   ser A  72  B12.12 M3 3pep_sup_clean}0.31 17.985 7.646
{ c  bgly A  71  0.25 B11.85 M3 3pep_sup_clean}P 1.863 20.165 5.776
{ n   ser A  72  B13.29 M3 3pep_sup_clean}2.407 18.976 6.022
@vectorlist {mc H} off nobutton color= bluetint alpha= 0.3529 master= {mainchain} master= {H's}
{ n   ser A  69  B13.04 M3 3pep_sup_clean}P -1.814 24.244 10.161
{ ca  ser A  69  B15.31 M3 3pep_sup_clean}P -1.253 25.546 9.834
{ n  agly A  70  0.75 B16.18 M3 3pep_sup_clean}'a' P -0.284 24.413 7.935
{ ca agly A  70  0.75 B16.18 M3 3pep_sup_clean}'a' P 0.538 24.239 6.76
{"}'a' P 0.538 24.239 6.76
{ n  agly A  71  0.75 B13.44 M3 3pep_sup_clean}'a' P 2.041 22.562 5.89
{ ca agly A  71  0.75 B14.96 M3 3pep_sup_clean}'a' P 2.83 21.352 5.978
{"}'a' P 2.83 21.352 5.978
{ ca  ser A  72  B12.09 M3 3pep_sup_clean}P 1.696 17.751 5.699
{ n   ser A  72  B13.29 M3 3pep_sup_clean}'a' P 2.407 18.976 6.022
@vectorlist {Calphas} off color= peachtint master= {Calphas}
{ ca  ser A  69  B15.31 M3 3pep_sup_clean}P -1.253 25.546 9.834
{"}-1.253 25.546 9.834
{ ca agly A  70  0.75 B16.18 M3 3pep_sup_clean}'a' 0.538 24.239 6.76
{ ca  ser A  69  B15.31 M3 3pep_sup_clean}'b' P -1.253 25.546 9.834
{ ca bgly A  70  0.25 B18.27 M3 3pep_sup_clean}'b' 0.602 24.56 6.625
{ ca agly A  70  0.75 B16.18 M3 3pep_sup_clean}'a' P 0.538 24.239 6.76
{ ca agly A  71  0.75 B14.96 M3 3pep_sup_clean}'a' 2.83 21.352 5.978
{ ca bgly A  70  0.25 B18.27 M3 3pep_sup_clean}'b' P 0.602 24.56 6.625
{ ca bgly A  71  0.25 B21.32 M3 3pep_sup_clean}'b' 2.666 21.382 6.195
{ ca agly A  71  0.75 B14.96 M3 3pep_sup_clean}P 2.83 21.352 5.978
{ ca  ser A  72  B12.09 M3 3pep_sup_clean}1.696 17.751 5.699
{ ca bgly A  71  0.25 B21.32 M3 3pep_sup_clean}P 2.666 21.382 6.195
{ ca  ser A  72  B12.09 M3 3pep_sup_clean}1.696 17.751 5.699
@vectorlist {sc} off color= bluetint alpha= 0.3529 master= {sidechain}
{ ca  ser A  69  B15.31 M3 3pep_sup_clean}'a' P -1.253 25.546 9.834
{ cb aser A  69  0.50B17.45 M3 3pep_sup_clean}'a' -0.497 26.112 11.04
{ og aser A  69  0.50B15.34 M3 3pep_sup_clean}'a' 0.59 25.282 11.405
{ ca  ser A  69  B15.31 M3 3pep_sup_clean}'b' P -1.253 25.546 9.834
{ cb bser A  69  0.50B16.59 M3 3pep_sup_clean}'b' -0.468 26.082 11.038
{ og bser A  69  0.50B22.91 M3 3pep_sup_clean}'b' -1.251 26.072 12.223
{ ca  ser A  72  B12.09 M3 3pep_sup_clean}P 1.696 17.751 5.699
{ cb  ser A  72  B14.65 M3 3pep_sup_clean}2.509 16.531 6.124
{ og  ser A  72  B21.15 M3 3pep_sup_clean}1.77 15.345 5.901
@vectorlist {sc H} off nobutton color= bluetint alpha= 0.3529 master= {sidechain} master= {H's}
{ cb aser A  69  0.50 B17.45 M3 3pep_sup_clean}'a' P -0.497 26.112 11.04
{"}'a' P -0.497 26.112 11.04
{ og aser A  69  0.50 B15.34 M3 3pep_sup_clean}'a' P 0.59 25.282 11.405
{ cb  ser A  72  B14.65 M3 3pep_sup_clean}P 2.509 16.531 6.124
{"}P 2.509 16.531 6.124
{ og  ser A  72  B21.15 M3 3pep_sup_clean}P 1.77 15.345 5.901
@vectorlist {mc} color= bluetint alpha= 0.3529 master= {mainchain}
{ n   arg A 118  B10.49 M4 3pep_sup_clean}P -3.854 22.964 8.061
{"}-3.854 22.964 8.061
{ ca  arg A 118  B9.89 M4 3pep_sup_clean}-2.586 23.228 8.722
{ c   arg A 118  B13.94 M4 3pep_sup_clean}-1.566 23.293 7.574
{ o   arg A 118  B13.24 M4 3pep_sup_clean}-1.69 22.559 6.587
{ c   arg A 118  B13.94 M4 3pep_sup_clean}'a' P -1.566 23.293 7.574
{ n  alys A 119  0.50 B13.46 M4 3pep_sup_clean}'a' -0.567 24.151 7.727
{ ca alys A 119  0.50 B12.20 M4 3pep_sup_clean}'a' 0.509 24.258 6.759
{ c  alys A 119  0.50 B10.29 M4 3pep_sup_clean}'a' 1.342 22.975 6.948
{ o  alys A 119  0.50 B9.47 M4 3pep_sup_clean}'a' 1.335 22.382 8.026
{ c   arg A 118  B13.94 M4 3pep_sup_clean}'b' P -1.566 23.293 7.574
{ n  blys A 119  0.50 B17.79 M4 3pep_sup_clean}'b' -0.594 24.193 7.679
{ ca blys A 119  0.50 B21.74 M4 3pep_sup_clean}'b' 0.402 24.403 6.61
{ c  blys A 119  0.50 B24.12 M4 3pep_sup_clean}'b' 1.232 23.301 5.955
{ o  blys A 119  0.50 B27.10 M4 3pep_sup_clean}'b' 1.265 23.201 4.726
{ ca aasp A 120  0.50 B23.39 M4 3pep_sup_clean}P 2.846 21.317 5.94
{ c   asp A 120  B27.61 M4 3pep_sup_clean}2.022 20.085 6.233
{ o   asp A 120  B29.44 M4 3pep_sup_clean}2.568 19.072 6.666
{ c  alys A 119  0.50 B10.29 M4 3pep_sup_clean}'a' P 1.342 22.975 6.948
{ n  aasp A 120  0.50 B11.51 M4 3pep_sup_clean}'a' 2.063 22.56 5.911
{ ca aasp A 120  0.50 B23.39 M4 3pep_sup_clean}'a' 2.846 21.317 5.94
{ c  blys A 119  0.50 B24.12 M4 3pep_sup_clean}'b' P 1.232 23.301 5.955
{ n  basp A 120  0.50 B28.92 M4 3pep_sup_clean}'b' 1.928 22.493 6.739
{ ca basp A 120  0.50 B29.82 M4 3pep_sup_clean}'b' 2.754 21.436 6.138
{ c   asp A 120  B27.61 M4 3pep_sup_clean}ghost 2.022 20.085 6.233
{"}P 2.022 20.085 6.233
{ n   ala A 121  B22.15 M4 3pep_sup_clean}0.737 20.135 5.895
{ ca  ala A 121  B20.78 M4 3pep_sup_clean}-0.138 18.981 6.023
{ c   ala A 121  B16.90 M4 3pep_sup_clean}-0.439 18.373 4.656
{ o   ala A 121  B17.59 M4 3pep_sup_clean}-1.205 17.416 4.554
@vectorlist {mc H} off nobutton color= bluetint alpha= 0.3529 master= {mainchain} master= {H's}
{ n   arg A 118  B10.49 M4 3pep_sup_clean}P -3.854 22.964 8.061
{ ca  arg A 118  B9.89 M4 3pep_sup_clean}P -2.586 23.228 8.722
{ n  alys A 119  0.50 B13.46 M4 3pep_sup_clean}'a' P -0.567 24.151 7.727
{ ca alys A 119  0.50 B12.20 M4 3pep_sup_clean}'a' P 0.509 24.258 6.759
{ n  aasp A 120  0.50 B11.51 M4 3pep_sup_clean}'a' P 2.063 22.56 5.911
{ ca aasp A 120  0.50 B23.39 M4 3pep_sup_clean}'a' P 2.846 21.317 5.94
{ n   ala A 121  B22.15 M4 3pep_sup_clean}P 0.737 20.135 5.895
{ ca  ala A 121  B20.78 M4 3pep_sup_clean}P -0.138 18.981 6.023
@vectorlist {Calphas} off color= pinktint master= {Calphas}
{ ca  arg A 118  B9.89 M4 3pep_sup_clean}P -2.586 23.228 8.722
{"}-2.586 23.228 8.722
{ ca alys A 119  0.50 B12.20 M4 3pep_sup_clean}'a' 0.509 24.258 6.759
{ ca  arg A 118  B9.89 M4 3pep_sup_clean}'b' P -2.586 23.228 8.722
{ ca blys A 119  0.50 B21.74 M4 3pep_sup_clean}'b' 0.402 24.403 6.61
{ ca alys A 119  0.50 B12.20 M4 3pep_sup_clean}'a' P 0.509 24.258 6.759
{ ca aasp A 120  0.50 B23.39 M4 3pep_sup_clean}'a' 2.846 21.317 5.94
{ ca blys A 119  0.50 B21.74 M4 3pep_sup_clean}'b' P 0.402 24.403 6.61
{ ca basp A 120  0.50 B29.82 M4 3pep_sup_clean}'b' 2.754 21.436 6.138
{ ca aasp A 120  0.50 B23.39 M4 3pep_sup_clean}P 2.846 21.317 5.94
{ ca  ala A 121  B20.78 M4 3pep_sup_clean}-0.138 18.981 6.023
{ ca basp A 120  0.50 B29.82 M4 3pep_sup_clean}P 2.754 21.436 6.138
{ ca  ala A 121  B20.78 M4 3pep_sup_clean}-0.138 18.981 6.023
@vectorlist {sc} off color= bluetint alpha= 0.3529 master= {sidechain}
{ ca  arg A 118  B9.89 M4 3pep_sup_clean}P -2.586 23.228 8.722
{ cb  arg A 118  B11.72 M4 3pep_sup_clean}-2.229 22.094 9.692
{ cg  arg A 118  B14.45 M4 3pep_sup_clean}-3.13 22.035 10.921
{ cd  arg A 118  B15.46 M4 3pep_sup_clean}-2.619 21.092 12.019
{ ne  arg A 118  B17.71 M4 3pep_sup_clean}-2.495 19.711 11.566
{ cz  arg A 118  B23.62 M4 3pep_sup_clean}-1.37 19.177 11.107
{ nh1 arg A 118  B19.70 M4 3pep_sup_clean}-0.268 19.912 11.055
{ cz  arg A 118  B23.62 M4 3pep_sup_clean}P -1.37 19.177 11.107
{ nh2 arg A 118  B20.85 M4 3pep_sup_clean}-1.351 17.921 10.677
{ ca alys A 119  0.50B12.20 M4 3pep_sup_clean}P 0.509 24.258 6.759
{ cb  lys A 119  B18.21 M4 3pep_sup_clean}1.346 25.53 7.017
{ cg  lys A 119  B25.85 M4 3pep_sup_clean}0.68 26.868 6.785
{ cd  lys A 119  B33.61 M4 3pep_sup_clean}1.659 28.002 6.913
{ ce  lys A 119  B41.44 M4 3pep_sup_clean}1.011 29.294 6.503
{ nz  lys A 119  B48.04 M4 3pep_sup_clean}1.927 30.445 6.646
{ ca blys A 119  0.50B21.74 M4 3pep_sup_clean}P 0.402 24.403 6.61
{ cb  lys A 119  B18.21 M4 3pep_sup_clean}ghost 1.346 25.53 7.017
{ ca aasp A 120  0.50B23.39 M4 3pep_sup_clean}P 2.846 21.317 5.94
{ cb  asp A 120  B29.85 M4 3pep_sup_clean}4.069 21.369 6.894
{ cg  asp A 120  B37.87 M4 3pep_sup_clean}5.07 22.44 6.469
{ od1 asp A 120  B42.64 M4 3pep_sup_clean}4.627 23.495 5.96
{ cg  asp A 120  B37.87 M4 3pep_sup_clean}P 5.07 22.44 6.469
{ od2 asp A 120  B46.12 M4 3pep_sup_clean}6.295 22.247 6.65
{ ca basp A 120  0.50B29.82 M4 3pep_sup_clean}P 2.754 21.436 6.138
{ cb  asp A 120  B29.85 M4 3pep_sup_clean}ghost 4.069 21.369 6.894
{ ca  ala A 121  B20.78 M4 3pep_sup_clean}P -0.138 18.981 6.023
{ cb  ala A 121  B22.68 M4 3pep_sup_clean}-1.43 19.392 6.714
@vectorlist {sc H} off nobutton color= bluetint alpha= 0.3529 master= {sidechain} master= {H's}
{ cb  arg A 118  B11.72 M4 3pep_sup_clean}P -2.229 22.094 9.692
{"}P -2.229 22.094 9.692
{ cg  arg A 118  B14.45 M4 3pep_sup_clean}P -3.13 22.035 10.921
{"}P -3.13 22.035 10.921
{ cd  arg A 118  B15.46 M4 3pep_sup_clean}P -2.619 21.092 12.019
{"}P -2.619 21.092 12.019
{ ne  arg A 118  B17.71 M4 3pep_sup_clean}P -2.495 19.711 11.566
{ nh1 arg A 118  B19.70 M4 3pep_sup_clean}P -0.268 19.912 11.055
{"}P -0.268 19.912 11.055
{ nh2 arg A 118  B20.85 M4 3pep_sup_clean}P -1.351 17.921 10.677
{"}P -1.351 17.921 10.677
{ cg  lys A 119  B25.85 M4 3pep_sup_clean}P 0.68 26.868 6.785
{"}P 0.68 26.868 6.785
{ cd  lys A 119  B33.61 M4 3pep_sup_clean}P 1.659 28.002 6.913
{"}P 1.659 28.002 6.913
{ ce  lys A 119  B41.44 M4 3pep_sup_clean}P 1.011 29.294 6.503
{"}P 1.011 29.294 6.503
{ nz  lys A 119  B48.04 M4 3pep_sup_clean}P 1.927 30.445 6.646
{"}P 1.927 30.445 6.646
{"}P 1.927 30.445 6.646
{ cb  lys A 119  B18.21 M4 3pep_sup_clean}'a' P 1.346 25.53 7.017
{"}'a' P 1.346 25.53 7.017
{ cb  asp A 120  B29.85 M4 3pep_sup_clean}'a' P 4.069 21.369 6.894
{"}'a' P 4.069 21.369 6.894
{ cb  ala A 121  B22.68 M4 3pep_sup_clean}P -1.43 19.392 6.714
{"}P -1.43 19.392 6.714
{"}P -1.43 19.392 6.714
@vectorlist {mc} color= bluetint alpha= 0.3529 master= {mainchain}
{ n   pro A 295  B10.93 M5 3pep_sup_clean}P -3.756 21.988 7.504
{"}-3.756 21.988 7.504
{ ca  pro A 295  B11.55 M5 3pep_sup_clean}-2.615 22.67 8.092
{ c   pro A 295  B11.34 M5 3pep_sup_clean}-1.477 22.914 7.105
{ o   pro A 295  B10.99 M5 3pep_sup_clean}-1.233 22.092 6.239
{ c   pro A 295  B11.34 M5 3pep_sup_clean}'a' P -1.477 22.914 7.105
{ n  apro A 296  0.50 B11.57 M5 3pep_sup_clean}'a' -0.778 24.019 7.326
{ ca apro A 296  0.50 B11.45 M5 3pep_sup_clean}'a' 0.513 24.254 6.757
{ c  apro A 296  0.50 B10.83 M5 3pep_sup_clean}'a' 1.35 22.979 6.944
{ o  apro A 296  0.50 B11.16 M5 3pep_sup_clean}'a' 1.34 22.369 8.023
{ c   pro A 295  B11.34 M5 3pep_sup_clean}'b' P -1.477 22.914 7.105
{ n  bpro A 296  0.50 B11.95 M5 3pep_sup_clean}'b' -0.728 24.048 7.196
{ ca bpro A 296  0.50 B12.13 M5 3pep_sup_clean}'b' 0.281 24.318 6.138
{ c  bpro A 296  0.50 B12.04 M5 3pep_sup_clean}'b' 1.206 23.165 5.671
{ o  bpro A 296  0.50 B13.02 M5 3pep_sup_clean}'b' 1.414 22.993 4.469
{ c  apro A 296  0.50 B10.83 M5 3pep_sup_clean}'a' P 1.35 22.979 6.944
{ n  agly A 297  0.50 B9.97 M5 3pep_sup_clean}'a' 2.055 22.56 5.903
{ ca agly A 297  0.50 B10.14 M5 3pep_sup_clean}'a' 2.837 21.33 5.958
{ c  agly A 297  0.50 B9.74 M5 3pep_sup_clean}'a' 2.057 20.078 5.57
{ o  agly A 297  0.50 B9.94 M5 3pep_sup_clean}'a' 2.647 19.007 5.433
{ c  bpro A 296  0.50 B12.04 M5 3pep_sup_clean}'b' P 1.206 23.165 5.671
{ n  bgly A 297  0.50 B11.17 M5 3pep_sup_clean}'b' 1.763 22.397 6.602
{ ca bgly A 297  0.50 B10.86 M5 3pep_sup_clean}'b' 2.695 21.329 6.264
{ c  bgly A 297  0.50 B10.29 M5 3pep_sup_clean}'b' 2.063 20.165 5.518
{ o  bgly A 297  0.50 B10.62 M5 3pep_sup_clean}'b' 2.771 19.287 5.021
{ c  agly A 297  0.50 B9.74 M5 3pep_sup_clean}P 2.057 20.078 5.57
{ n   arg A 298  B9.22 M5 3pep_sup_clean}0.736 20.196 5.424
{ ca  arg A 298  B8.53 M5 3pep_sup_clean}-0.06 19.085 4.911
{ c   arg A 298  B8.42 M5 3pep_sup_clean}-0.821 19.451 3.624
{ o   arg A 298  B8.59 M5 3pep_sup_clean}-1.692 18.705 3.172
{ c  bgly A 297  0.50 B10.29 M5 3pep_sup_clean}P 2.063 20.165 5.518
{ n   arg A 298  B9.22 M5 3pep_sup_clean}0.736 20.196 5.424
@vectorlist {mc H} off nobutton color= bluetint alpha= 0.3529 master= {mainchain} master= {H's}
{ ca  pro A 295  B11.55 M5 3pep_sup_clean}P -2.615 22.67 8.092
{ ca apro A 296  0.50 B11.45 M5 3pep_sup_clean}'a' P 0.513 24.254 6.757
{ n  agly A 297  0.50 B9.97 M5 3pep_sup_clean}'a' P 2.055 22.56 5.903
{ ca agly A 297  0.50 B10.14 M5 3pep_sup_clean}'a' P 2.837 21.33 5.958
{"}'a' P 2.837 21.33 5.958
{ ca  arg A 298  B8.53 M5 3pep_sup_clean}P -0.06 19.085 4.911
{ n   arg A 298  B9.22 M5 3pep_sup_clean}'a' P 0.736 20.196 5.424
@vectorlist {Calphas} off color= lilactint master= {Calphas}
{ ca  pro A 295  B11.55 M5 3pep_sup_clean}P -2.615 22.67 8.092
{"}-2.615 22.67 8.092
{ ca apro A 296  0.50 B11.45 M5 3pep_sup_clean}'a' 0.513 24.254 6.757
{ ca  pro A 295  B11.55 M5 3pep_sup_clean}'b' P -2.615 22.67 8.092
{ ca bpro A 296  0.50 B12.13 M5 3pep_sup_clean}'b' 0.281 24.318 6.138
{ ca apro A 296  0.50 B11.45 M5 3pep_sup_clean}'a' P 0.513 24.254 6.757
{ ca agly A 297  0.50 B10.14 M5 3pep_sup_clean}'a' 2.837 21.33 5.958
{ ca bpro A 296  0.50 B12.13 M5 3pep_sup_clean}'b' P 0.281 24.318 6.138
{ ca bgly A 297  0.50 B10.86 M5 3pep_sup_clean}'b' 2.695 21.329 6.264
{ ca agly A 297  0.50 B10.14 M5 3pep_sup_clean}P 2.837 21.33 5.958
{ ca  arg A 298  B8.53 M5 3pep_sup_clean}-0.06 19.085 4.911
{ ca bgly A 297  0.50 B10.86 M5 3pep_sup_clean}P 2.695 21.329 6.264
{ ca  arg A 298  B8.53 M5 3pep_sup_clean}-0.06 19.085 4.911
@vectorlist {sc} off color= bluetint alpha= 0.3529 master= {sidechain}
{ ca  pro A 295  B11.55 M5 3pep_sup_clean}P -2.615 22.67 8.092
{ cb  pro A 295  B12.55 M5 3pep_sup_clean}-2.172 21.682 9.2
{ cg  pro A 295  B12.86 M5 3pep_sup_clean}-3.379 20.938 9.543
{ cd  pro A 295  B10.93 M5 3pep_sup_clean}ghost -4.052 20.734 8.213
{ n   pro A 295  B10.93 M5 3pep_sup_clean}P -3.756 21.988 7.504
{ cd  pro A 295  B10.93 M5 3pep_sup_clean}-4.052 20.734 8.213
{ ca apro A 296  0.50B11.45 M5 3pep_sup_clean}'a' P 0.513 24.254 6.757
{ cb apro A 296  0.50B12.05 M5 3pep_sup_clean}'a' 1.046 25.419 7.593
{ cg apro A 296  0.50B11.93 M5 3pep_sup_clean}'a' -0.177 26.116 8.105
{ cd apro A 296  0.50B12.23 M5 3pep_sup_clean}'a' ghost -1.234 25.097 8.221
{ n  apro A 296  0.50B11.57 M5 3pep_sup_clean}'a' P -0.778 24.019 7.326
{ cd apro A 296  0.50B12.23 M5 3pep_sup_clean}'a' -1.234 25.097 8.221
{ ca bpro A 296  0.50B12.13 M5 3pep_sup_clean}'b' P 0.281 24.318 6.138
{ cb bpro A 296  0.50B12.37 M5 3pep_sup_clean}'b' 1.121 25.453 6.746
{ cg bpro A 296  0.50B12.69 M5 3pep_sup_clean}'b' 0.163 26.188 7.554
{ cd bpro A 296  0.50B12.67 M5 3pep_sup_clean}'b' ghost -0.741 25.136 8.188
{ n  bpro A 296  0.50B11.95 M5 3pep_sup_clean}'b' P -0.728 24.048 7.196
{ cd bpro A 296  0.50B12.67 M5 3pep_sup_clean}'b' -0.741 25.136 8.188
{ ca  arg A 298  B8.53 M5 3pep_sup_clean}P -0.06 19.085 4.911
{ cb  arg A 298  B8.03 M5 3pep_sup_clean}-1.019 18.601 5.991
{ cg  arg A 298  B9.70 M5 3pep_sup_clean}-0.266 17.973 7.176
{ cd  arg A 298  B9.52 M5 3pep_sup_clean}-1.152 17.664 8.389
{ ne  arg A 298  B8.94 M5 3pep_sup_clean}-2.176 16.692 8.034
{ cz  arg A 298  B9.00 M5 3pep_sup_clean}-3.162 16.29 8.816
{ nh1 arg A 298  B9.81 M5 3pep_sup_clean}-3.23 16.759 10.058
{ cz  arg A 298  B9.00 M5 3pep_sup_clean}P -3.162 16.29 8.816
{ nh2 arg A 298  B9.01 M5 3pep_sup_clean}-4.045 15.411 8.362
@vectorlist {sc H} off nobutton color= bluetint alpha= 0.3529 master= {sidechain} master= {H's}
{ cb  pro A 295  B12.55 M5 3pep_sup_clean}P -2.172 21.682 9.2
{"}P -2.172 21.682 9.2
{ cg  pro A 295  B12.86 M5 3pep_sup_clean}P -3.379 20.938 9.543
{"}P -3.379 20.938 9.543
{ cd  pro A 295  B10.93 M5 3pep_sup_clean}P -4.052 20.734 8.213
{"}P -4.052 20.734 8.213
{ cb apro A 296  0.50 B12.05 M5 3pep_sup_clean}'a' P 1.046 25.419 7.593
{"}'a' P 1.046 25.419 7.593
{ cg apro A 296  0.50 B11.93 M5 3pep_sup_clean}'a' P -0.177 26.116 8.105
{"}'a' P -0.177 26.116 8.105
{ cd apro A 296  0.50 B12.23 M5 3pep_sup_clean}'a' P -1.234 25.097 8.221
{"}'a' P -1.234 25.097 8.221
{ cb  arg A 298  B8.03 M5 3pep_sup_clean}P -1.019 18.601 5.991
{"}P -1.019 18.601 5.991
{ cg  arg A 298  B9.70 M5 3pep_sup_clean}P -0.266 17.973 7.176
{"}P -0.266 17.973 7.176
{ cd  arg A 298  B9.52 M5 3pep_sup_clean}P -1.152 17.664 8.389
{"}P -1.152 17.664 8.389
{ ne  arg A 298  B8.94 M5 3pep_sup_clean}P -2.176 16.692 8.034
{ nh1 arg A 298  B9.81 M5 3pep_sup_clean}P -3.23 16.759 10.058
{"}P -3.23 16.759 10.058
{ nh2 arg A 298  B9.01 M5 3pep_sup_clean}P -4.045 15.411 8.362
{"}P -4.045 15.411 8.362
@vectorlist {mc} color= bluetint alpha= 0.3529 master= {mainchain}
{ n   glu C 114  B11.38 M6 3pep_sup_clean}P -3.745 22.172 6.387
{"}-3.745 22.172 6.387
{ ca  glu C 114  B11.88 M6 3pep_sup_clean}-2.824 22.6 7.427
{ c   glu C 114  B16.19 M6 3pep_sup_clean}-1.558 23.04 6.68
{ o   glu C 114  B15.71 M6 3pep_sup_clean}-1.328 22.638 5.536
{ c   glu C 114  B16.19 M6 3pep_sup_clean}'a' P -1.558 23.04 6.68
{ n  aser C 115  0.50 B16.65 M6 3pep_sup_clean}'a' -0.735 23.838 7.352
{ ca aser C 115  0.50 B18.21 M6 3pep_sup_clean}'a' 0.526 24.246 6.769
{ c  aser C 115  0.50 B20.13 M6 3pep_sup_clean}'a' 1.353 22.976 6.936
{ o  aser C 115  0.50 B23.60 M6 3pep_sup_clean}'a' 1.346 22.364 8.006
{ c   glu C 114  B16.19 M6 3pep_sup_clean}'b' P -1.558 23.04 6.68
{ n  bser C 115  0.50 B14.38 M6 3pep_sup_clean}'b' -0.751 23.893 7.304
{ ca bser C 115  0.50 B13.81 M6 3pep_sup_clean}'b' 0.459 24.399 6.657
{ c  bser C 115  0.50 B14.89 M6 3pep_sup_clean}'b' 1.426 23.351 6.099
{ o  bser C 115  0.50 B14.44 M6 3pep_sup_clean}'b' 1.914 23.491 4.977
{ c  aser C 115  0.50 B20.13 M6 3pep_sup_clean}'a' P 1.353 22.976 6.936
{ n  agly C 116  0.50 B20.54 M6 3pep_sup_clean}'a' 2.042 22.559 5.884
{ ca agly C 116  0.50 B18.93 M6 3pep_sup_clean}'a' 2.829 21.347 5.99
{ c  agly C 116  0.50 B17.96 M6 3pep_sup_clean}'a' 2.092 20.146 5.426
{ o  agly C 116  0.50 B16.03 M6 3pep_sup_clean}'a' 2.695 19.097 5.214
{ c  bser C 115  0.50 B14.89 M6 3pep_sup_clean}'b' P 1.426 23.351 6.099
{ n  bgly C 116  0.50 B11.94 M6 3pep_sup_clean}'b' 1.704 22.305 6.87
{ ca bgly C 116  0.50 B15.17 M6 3pep_sup_clean}'b' 2.633 21.289 6.397
{ c  bgly C 116  0.50 B14.82 M6 3pep_sup_clean}'b' 1.952 20.072 5.8
{ o  bgly C 116  0.50 B16.60 M6 3pep_sup_clean}'b' 2.488 18.962 5.851
{ c  agly C 116  0.50 B17.96 M6 3pep_sup_clean}P 2.092 20.146 5.426
{ n   ser C 117  B15.18 M6 3pep_sup_clean}0.788 20.285 5.199
{ ca  ser C 117  B12.82 M6 3pep_sup_clean}0.001 19.187 4.621
{ c   ser C 117  B14.26 M6 3pep_sup_clean}0.7 18.493 3.459
{ o   ser C 117  B13.08 M6 3pep_sup_clean}1.113 19.13 2.5
{ c  bgly C 116  0.50 B14.82 M6 3pep_sup_clean}P 1.952 20.072 5.8
{ n   ser C 117  B15.18 M6 3pep_sup_clean}0.788 20.285 5.199
@vectorlist {mc H} off nobutton color= bluetint alpha= 0.3529 master= {mainchain} master= {H's}
{ n   glu C 114  B11.38 M6 3pep_sup_clean}P -3.745 22.172 6.387
{ ca  glu C 114  B11.88 M6 3pep_sup_clean}P -2.824 22.6 7.427
{ n  aser C 115  0.50 B16.65 M6 3pep_sup_clean}'a' P -0.735 23.838 7.352
{ ca aser C 115  0.50 B18.21 M6 3pep_sup_clean}'a' P 0.526 24.246 6.769
{ n  agly C 116  0.50 B20.54 M6 3pep_sup_clean}'a' P 2.042 22.559 5.884
{ ca agly C 116  0.50 B18.93 M6 3pep_sup_clean}'a' P 2.829 21.347 5.99
{"}'a' P 2.829 21.347 5.99
{ ca  ser C 117  B12.82 M6 3pep_sup_clean}P 0.001 19.187 4.621
{ n   ser C 117  B15.18 M6 3pep_sup_clean}'a' P 0.788 20.285 5.199
@vectorlist {Calphas} off color= bluetint master= {Calphas}
{ ca  glu C 114  B11.88 M6 3pep_sup_clean}P -2.824 22.6 7.427
{"}-2.824 22.6 7.427
{ ca aser C 115  0.50 B18.21 M6 3pep_sup_clean}'a' 0.526 24.246 6.769
{ ca  glu C 114  B11.88 M6 3pep_sup_clean}'b' P -2.824 22.6 7.427
{ ca bser C 115  0.50 B13.81 M6 3pep_sup_clean}'b' 0.459 24.399 6.657
{ ca aser C 115  0.50 B18.21 M6 3pep_sup_clean}'a' P 0.526 24.246 6.769
{ ca agly C 116  0.50 B18.93 M6 3pep_sup_clean}'a' 2.829 21.347 5.99
{ ca bser C 115  0.50 B13.81 M6 3pep_sup_clean}'b' P 0.459 24.399 6.657
{ ca bgly C 116  0.50 B15.17 M6 3pep_sup_clean}'b' 2.633 21.289 6.397
{ ca agly C 116  0.50 B18.93 M6 3pep_sup_clean}P 2.829 21.347 5.99
{ ca  ser C 117  B12.82 M6 3pep_sup_clean}0.001 19.187 4.621
{ ca bgly C 116  0.50 B15.17 M6 3pep_sup_clean}P 2.633 21.289 6.397
{ ca  ser C 117  B12.82 M6 3pep_sup_clean}0.001 19.187 4.621
@vectorlist {sc} off color= bluetint alpha= 0.3529 master= {sidechain}
{ ca  glu C 114  B11.88 M6 3pep_sup_clean}P -2.824 22.6 7.427
{ cb  glu C 114  B11.52 M6 3pep_sup_clean}-2.467 21.426 8.336
{ cg  glu C 114  B13.62 M6 3pep_sup_clean}-3.644 20.852 9.082
{ cd  glu C 114  B14.16 M6 3pep_sup_clean}-3.273 19.647 9.911
{ oe1 glu C 114  B16.07 M6 3pep_sup_clean}-2.272 18.976 9.579
{ cd  glu C 114  B14.16 M6 3pep_sup_clean}P -3.273 19.647 9.911
{ oe2 glu C 114  B16.50 M6 3pep_sup_clean}-3.991 19.368 10.892
{ ca aser C 115  0.50B18.21 M6 3pep_sup_clean}'a' P 0.526 24.246 6.769
{ cb aser C 115  0.50B21.58 M6 3pep_sup_clean}'a' 1.15 25.388 7.571
{ og aser C 115  0.50B18.87 M6 3pep_sup_clean}'a' 0.263 26.487 7.659
{ ca bser C 115  0.50B13.81 M6 3pep_sup_clean}'b' P 0.459 24.399 6.657
{ cb bser C 115  0.50B20.38 M6 3pep_sup_clean}'b' 1.212 25.331 7.612
{ og bser C 115  0.50B22.20 M6 3pep_sup_clean}'b' 1.503 24.689 8.841
{ ca  ser C 117  B12.82 M6 3pep_sup_clean}P 0.001 19.187 4.621
{ cb  ser C 117  B12.67 M6 3pep_sup_clean}-1.361 19.706 4.14
{ og  ser C 117  B11.18 M6 3pep_sup_clean}-1.988 18.75 3.288
@vectorlist {sc H} off nobutton color= bluetint alpha= 0.3529 master= {sidechain} master= {H's}
{ cb  glu C 114  B11.52 M6 3pep_sup_clean}P -2.467 21.426 8.336
{"}P -2.467 21.426 8.336
{ cg  glu C 114  B13.62 M6 3pep_sup_clean}P -3.644 20.852 9.082
{"}P -3.644 20.852 9.082
{ cb aser C 115  0.50 B21.58 M6 3pep_sup_clean}'a' P 1.15 25.388 7.571
{"}'a' P 1.15 25.388 7.571
{ og aser C 115  0.50 B18.87 M6 3pep_sup_clean}'a' P 0.263 26.487 7.659
{ cb  ser C 117  B12.67 M6 3pep_sup_clean}P -1.361 19.706 4.14
{"}P -1.361 19.706 4.14
{ og  ser C 117  B11.18 M6 3pep_sup_clean}P -1.988 18.75 3.288
@vectorlist {mc} color= bluetint alpha= 0.3529 master= {mainchain}
{ n  aala A 253  0.50 B10.47 M7 3pep_sup_clean}'a' P -2.476 24.569 9.419
{"}'a' -2.476 24.569 9.419
{ ca aala A 253  0.50 B11.84 M7 3pep_sup_clean}'a' -2.931 23.936 8.178
{ c  aala A 253  0.50 B12.70 M7 3pep_sup_clean}'a' -1.809 23.997 7.147
{ o  aala A 253  0.50 B12.90 M7 3pep_sup_clean}'a' -2.031 23.849 5.938
{ n  bala A 253  0.50 B9.32 M7 3pep_sup_clean}'b' P -2.379 24.555 9.388
{"}'b' -2.379 24.555 9.388
{ ca bala A 253  0.50 B9.79 M7 3pep_sup_clean}'b' -2.684 23.896 8.113
{ c  bala A 253  0.50 B9.69 M7 3pep_sup_clean}'b' -1.553 24.122 7.091
{ o  bala A 253  0.50 B9.76 M7 3pep_sup_clean}'b' -1.806 24.24 5.882
{ c  aala A 253  0.50 B12.70 M7 3pep_sup_clean}'a' P -1.809 23.997 7.147
{ n  athr A 254  0.50 B13.65 M7 3pep_sup_clean}'a' -0.602 24.253 7.634
{ ca athr A 254  0.50 B14.86 M7 3pep_sup_clean}'a' 0.579 24.278 6.781
{ c  athr A 254  0.50 B15.36 M7 3pep_sup_clean}'a' 1.325 22.959 6.934
{ o  athr A 254  0.50 B16.41 M7 3pep_sup_clean}'a' 1.333 22.367 8.006
{ c  bala A 253  0.50 B9.69 M7 3pep_sup_clean}'b' P -1.553 24.122 7.091
{ n  bthr A 254  0.50 B9.64 M7 3pep_sup_clean}'b' -0.314 24.193 7.572
{ ca bthr A 254  0.50 B9.30 M7 3pep_sup_clean}'b' 0.834 24.52 6.701
{ c  bthr A 254  0.50 B9.19 M7 3pep_sup_clean}'b' 1.557 23.339 6.042
{ o  bthr A 254  0.50 B8.78 M7 3pep_sup_clean}'b' 1.863 23.392 4.848
{ c  athr A 254  0.50 B15.36 M7 3pep_sup_clean}'a' P 1.325 22.959 6.934
{ n  agly A 255  0.50 B15.63 M7 3pep_sup_clean}'a' 1.959 22.497 5.868
{ ca agly A 255  0.50 B15.38 M7 3pep_sup_clean}'a' 2.899 21.391 5.995
{ c  agly A 255  0.50 B15.40 M7 3pep_sup_clean}'a' 4.277 21.975 6.239
{ o  agly A 255  0.50 B15.44 M7 3pep_sup_clean}'a' 5.28 21.407 5.813
{ c  bthr A 254  0.50 B9.19 M7 3pep_sup_clean}'b' P 1.557 23.339 6.042
{ n  bgly A 255  0.50 B9.35 M7 3pep_sup_clean}'b' 1.863 22.307 6.837
{ ca bgly A 255  0.50 B10.47 M7 3pep_sup_clean}'b' 2.744 21.221 6.41
{ c  bgly A 255  0.50 B11.57 M7 3pep_sup_clean}'b' 4.145 21.74 6.166
{ o  bgly A 255  0.50 B11.01 M7 3pep_sup_clean}'b' 4.873 21.222 5.306
{ c  agly A 255  0.50 B15.40 M7 3pep_sup_clean}'a' P 4.277 21.975 6.239
{ n  aala A 256  0.50 B14.99 M7 3pep_sup_clean}'a' 4.319 23.112 6.932
{ ca aala A 256  0.50 B14.94 M7 3pep_sup_clean}'a' 5.546 23.907 7.037
{ c  aala A 256  0.50 B14.95 M7 3pep_sup_clean}'a' 6.467 23.501 8.183
{ o  aala A 256  0.50 B14.48 M7 3pep_sup_clean}'a' 6.115 22.681 9.035
{ c  bgly A 255  0.50 B11.57 M7 3pep_sup_clean}'b' P 4.145 21.74 6.166
{ n  bala A 256  0.50 B12.20 M7 3pep_sup_clean}'b' 4.514 22.772 6.92
{ ca bala A 256  0.50 B13.26 M7 3pep_sup_clean}'b' 5.806 23.435 6.738
{ c  bala A 256  0.50 B13.87 M7 3pep_sup_clean}'b' 6.754 23.16 7.911
{ o  bala A 256  0.50 B13.97 M7 3pep_sup_clean}'b' 6.679 22.102 8.539
@vectorlist {mc H} off nobutton color= bluetint alpha= 0.3529 master= {mainchain} master= {H's}
{ n  aala A 253  0.50 B10.47 M7 3pep_sup_clean}'a' P -2.476 24.569 9.419
{ ca aala A 253  0.50 B11.84 M7 3pep_sup_clean}'a' P -2.931 23.936 8.178
{ n  athr A 254  0.50 B13.65 M7 3pep_sup_clean}'a' P -0.602 24.253 7.634
{ ca athr A 254  0.50 B14.86 M7 3pep_sup_clean}'a' P 0.579 24.278 6.781
{ n  agly A 255  0.50 B15.63 M7 3pep_sup_clean}'a' P 1.959 22.497 5.868
{ ca agly A 255  0.50 B15.38 M7 3pep_sup_clean}'a' P 2.899 21.391 5.995
{"}'a' P 2.899 21.391 5.995
{ n  aala A 256  0.50 B14.99 M7 3pep_sup_clean}'a' P 4.319 23.112 6.932
{ ca aala A 256  0.50 B14.94 M7 3pep_sup_clean}'a' P 5.546 23.907 7.037
@vectorlist {Calphas} off color= greentint master= {Calphas}
{ ca aala A 253  0.50 B11.84 M7 3pep_sup_clean}'a' P -2.931 23.936 8.178
{"}'a' -2.931 23.936 8.178
{ ca bala A 253  0.50 B9.79 M7 3pep_sup_clean}'b' P -2.684 23.896 8.113
{"}'b' -2.684 23.896 8.113
{ ca aala A 253  0.50 B11.84 M7 3pep_sup_clean}'a' P -2.931 23.936 8.178
{ ca athr A 254  0.50 B14.86 M7 3pep_sup_clean}'a' 0.579 24.278 6.781
{ ca bala A 253  0.50 B9.79 M7 3pep_sup_clean}'b' P -2.684 23.896 8.113
{ ca bthr A 254  0.50 B9.30 M7 3pep_sup_clean}'b' 0.834 24.52 6.701
{ ca athr A 254  0.50 B14.86 M7 3pep_sup_clean}'a' P 0.579 24.278 6.781
{ ca agly A 255  0.50 B15.38 M7 3pep_sup_clean}'a' 2.899 21.391 5.995
{ ca bthr A 254  0.50 B9.30 M7 3pep_sup_clean}'b' P 0.834 24.52 6.701
{ ca bgly A 255  0.50 B10.47 M7 3pep_sup_clean}'b' 2.744 21.221 6.41
{ ca agly A 255  0.50 B15.38 M7 3pep_sup_clean}'a' P 2.899 21.391 5.995
{ ca aala A 256  0.50 B14.94 M7 3pep_sup_clean}'a' 5.546 23.907 7.037
{ ca bgly A 255  0.50 B10.47 M7 3pep_sup_clean}'b' P 2.744 21.221 6.41
{ ca bala A 256  0.50 B13.26 M7 3pep_sup_clean}'b' 5.806 23.435 6.738
@vectorlist {sc} off color= bluetint alpha= 0.3529 master= {sidechain}
{ ca aala A 253  0.50B11.84 M7 3pep_sup_clean}'a' P -2.931 23.936 8.178
{ cb aala A 253  0.50B11.64 M7 3pep_sup_clean}'a' -4.176 24.638 7.642
{ ca bala A 253  0.50B9.79 M7 3pep_sup_clean}'b' P -2.684 23.896 8.113
{ cb bala A 253  0.50B9.58 M7 3pep_sup_clean}'b' -4.017 24.413 7.555
{ ca athr A 254  0.50B14.86 M7 3pep_sup_clean}'a' P 0.579 24.278 6.781
{ cb athr A 254  0.50B14.53 M7 3pep_sup_clean}'a' 1.564 25.408 7.179
{ og1athr A 254  0.50B15.41 M7 3pep_sup_clean}'a' 2.279 25.039 8.366
{ cb athr A 254  0.50B14.53 M7 3pep_sup_clean}'a' P 1.564 25.408 7.179
{ cg2athr A 254  0.50B14.53 M7 3pep_sup_clean}'a' 0.851 26.736 7.402
{ ca bthr A 254  0.50B9.30 M7 3pep_sup_clean}'b' P 0.834 24.52 6.701
{ cb bthr A 254  0.50B8.97 M7 3pep_sup_clean}'b' 1.934 25.341 7.426
{ og1bthr A 254  0.50B8.29 M7 3pep_sup_clean}'b' 2.596 24.536 8.419
{ cb bthr A 254  0.50B8.97 M7 3pep_sup_clean}'b' P 1.934 25.341 7.426
{ cg2bthr A 254  0.50B8.78 M7 3pep_sup_clean}'b' 1.375 26.601 8.039
{ ca aala A 256  0.50B14.94 M7 3pep_sup_clean}'a' P 5.546 23.907 7.037
{ cb aala A 256  0.50B14.84 M7 3pep_sup_clean}'a' 5.204 25.396 7.137
{ ca bala A 256  0.50B13.26 M7 3pep_sup_clean}'b' P 5.806 23.435 6.738
{ cb bala A 256  0.50B13.36 M7 3pep_sup_clean}'b' 5.595 24.936 6.522
@vectorlist {sc H} off nobutton color= bluetint alpha= 0.3529 master= {sidechain} master= {H's}
{ cb aala A 253  0.50 B11.64 M7 3pep_sup_clean}'a' P -4.176 24.638 7.642
{"}'a' P -4.176 24.638 7.642
{"}'a' P -4.176 24.638 7.642
{ cb athr A 254  0.50 B14.53 M7 3pep_sup_clean}'a' P 1.564 25.408 7.179
{ og1athr A 254  0.50 B15.41 M7 3pep_sup_clean}'a' P 2.279 25.039 8.366
{ cg2athr A 254  0.50 B14.53 M7 3pep_sup_clean}'a' P 0.851 26.736 7.402
{"}'a' P 0.851 26.736 7.402
{"}'a' P 0.851 26.736 7.402
{ cb aala A 256  0.50 B14.84 M7 3pep_sup_clean}'a' P 5.204 25.396 7.137
{"}'a' P 5.204 25.396 7.137
{"}'a' P 5.204 25.396 7.137
@vectorlist {mc} color= bluetint alpha= 0.3529 master= {mainchain}
{ n   val B  17  B16.51 M8 3pep_sup_clean}P 1.9 25.447 11.088
{"}1.9 25.447 11.088
{ ca  val B  17  B14.35 M8 3pep_sup_clean}0.815 25.898 10.202
{ c   val B  17  B15.83 M8 3pep_sup_clean}1.169 25.509 8.756
{ o   val B  17  B16.70 M8 3pep_sup_clean}2.26 25.834 8.267
{ c   val B  17  B15.83 M8 3pep_sup_clean}'a' P 1.169 25.509 8.756
{ n  agly B  18  0.50 B14.85 M8 3pep_sup_clean}'a' 0.281 24.742 8.125
{ ca agly B  18  0.50 B14.10 M8 3pep_sup_clean}'a' 0.531 24.254 6.781
{ c  agly B  18  0.50 B13.54 M8 3pep_sup_clean}'a' 1.344 22.974 6.929
{ o  agly B  18  0.50 B13.51 M8 3pep_sup_clean}'a' 1.352 22.362 7.994
{ c   val B  17  B15.83 M8 3pep_sup_clean}'b' P 1.169 25.509 8.756
{ n  bgly B  18  0.50 B16.03 M8 3pep_sup_clean}'b' 0.208 24.907 8.06
{ ca bgly B  18  0.50 B16.37 M8 3pep_sup_clean}'b' 0.378 24.553 6.659
{ c  bgly B  18  0.50 B18.76 M8 3pep_sup_clean}'b' 1.339 23.442 6.292
{ o  bgly B  18  0.50 B18.09 M8 3pep_sup_clean}'b' 1.828 23.384 5.161
{ c  agly B  18  0.50 B13.54 M8 3pep_sup_clean}'a' P 1.344 22.974 6.929
{ n  agly B  19  0.50 B13.76 M8 3pep_sup_clean}'a' 2.032 22.55 5.876
{ ca agly B  19  0.50 B18.21 M8 3pep_sup_clean}'a' 2.836 21.352 6.006
{ c  agly B  19  0.50 B20.82 M8 3pep_sup_clean}'a' 2.101 20.022 6.066
{ o  agly B  19  0.50 B20.23 M8 3pep_sup_clean}'a' 1.025 19.866 5.485
{ c  bgly B  18  0.50 B18.76 M8 3pep_sup_clean}'b' P 1.339 23.442 6.292
{ n  bgly B  19  0.50 B17.69 M8 3pep_sup_clean}'b' 1.611 22.545 7.227
{ ca bgly B  19  0.50 B21.64 M8 3pep_sup_clean}'b' 2.53 21.475 6.913
{ c  bgly B  19  0.50 B22.91 M8 3pep_sup_clean}'b' 1.846 20.13 6.918
{ o  bgly B  19  0.50 B21.19 M8 3pep_sup_clean}'b' 0.612 20.041 6.964
{ c  agly B  19  0.50 B20.82 M8 3pep_sup_clean}P 2.101 20.022 6.066
{ n   gln B  20  B20.85 M8 3pep_sup_clean}2.652 19.077 6.831
{ ca  gln B  20  B22.01 M8 3pep_sup_clean}2.11 17.736 6.886
{ c   gln B  20  B18.76 M8 3pep_sup_clean}2.743 16.961 8.052
{ o   gln B  20  B16.97 M8 3pep_sup_clean}3.721 17.402 8.671
{ c  bgly B  19  0.50 B22.91 M8 3pep_sup_clean}P 1.846 20.13 6.918
{ n   gln B  20  B20.85 M8 3pep_sup_clean}2.652 19.077 6.831
@vectorlist {mc H} off nobutton color= bluetint alpha= 0.3529 master= {mainchain} master= {H's}
{ n   val B  17  B16.51 M8 3pep_sup_clean}P 1.9 25.447 11.088
{ ca  val B  17  B14.35 M8 3pep_sup_clean}P 0.815 25.898 10.202
{ n  agly B  18  0.50 B14.85 M8 3pep_sup_clean}'a' P 0.281 24.742 8.125
{ ca agly B  18  0.50 B14.10 M8 3pep_sup_clean}'a' P 0.531 24.254 6.781
{"}'a' P 0.531 24.254 6.781
{ n  agly B  19  0.50 B13.76 M8 3pep_sup_clean}'a' P 2.032 22.55 5.876
{ ca agly B  19  0.50 B18.21 M8 3pep_sup_clean}'a' P 2.836 21.352 6.006
{"}'a' P 2.836 21.352 6.006
{ ca  gln B  20  B22.01 M8 3pep_sup_clean}P 2.11 17.736 6.886
{ n   gln B  20  B20.85 M8 3pep_sup_clean}'a' P 2.652 19.077 6.831
@vectorlist {Calphas} off color= white master= {Calphas}
{ ca  val B  17  B14.35 M8 3pep_sup_clean}P 0.815 25.898 10.202
{"}0.815 25.898 10.202
{ ca agly B  18  0.50 B14.10 M8 3pep_sup_clean}'a' 0.531 24.254 6.781
{ ca  val B  17  B14.35 M8 3pep_sup_clean}'b' P 0.815 25.898 10.202
{ ca bgly B  18  0.50 B16.37 M8 3pep_sup_clean}'b' 0.378 24.553 6.659
{ ca agly B  18  0.50 B14.10 M8 3pep_sup_clean}'a' P 0.531 24.254 6.781
{ ca agly B  19  0.50 B18.21 M8 3pep_sup_clean}'a' 2.836 21.352 6.006
{ ca bgly B  18  0.50 B16.37 M8 3pep_sup_clean}'b' P 0.378 24.553 6.659
{ ca bgly B  19  0.50 B21.64 M8 3pep_sup_clean}'b' 2.53 21.475 6.913
{ ca agly B  19  0.50 B18.21 M8 3pep_sup_clean}P 2.836 21.352 6.006
{ ca  gln B  20  B22.01 M8 3pep_sup_clean}2.11 17.736 6.886
{ ca bgly B  19  0.50 B21.64 M8 3pep_sup_clean}P 2.53 21.475 6.913
{ ca  gln B  20  B22.01 M8 3pep_sup_clean}2.11 17.736 6.886
@vectorlist {sc} off color= bluetint alpha= 0.3529 master= {sidechain}
{ ca  val B  17  B14.35 M8 3pep_sup_clean}P 0.815 25.898 10.202
{ cb  val B  17  B14.68 M8 3pep_sup_clean}0.64 27.445 10.257
{ cg1 val B  17  B16.40 M8 3pep_sup_clean}-0.51 27.862 9.367
{ cb  val B  17  B14.68 M8 3pep_sup_clean}P 0.64 27.445 10.257
{ cg2 val B  17  B16.18 M8 3pep_sup_clean}0.386 27.911 11.687
{ ca  gln B  20  B22.01 M8 3pep_sup_clean}P 2.11 17.736 6.886
{ cb  gln B  20  B27.36 M8 3pep_sup_clean}2.383 17.019 5.526
{ cg  gln B  20  B35.58 M8 3pep_sup_clean}3.869 16.959 4.991
{ cd  gln B  20  B46.14 M8 3pep_sup_clean}4.4 18.259 4.283
{ oe1 gln B  20  B53.24 M8 3pep_sup_clean}5.723 18.478 4.337
{ cd  gln B  20  B46.14 M8 3pep_sup_clean}P 4.4 18.259 4.283
{ ne2 gln B  20  B42.42 M8 3pep_sup_clean}3.634 19.023 3.682
@vectorlist {sc H} off nobutton color= bluetint alpha= 0.3529 master= {sidechain} master= {H's}
{ cb  val B  17  B14.68 M8 3pep_sup_clean}P 0.64 27.445 10.257
{ cg1 val B  17  B16.40 M8 3pep_sup_clean}P -0.51 27.862 9.367
{"}P -0.51 27.862 9.367
{"}P -0.51 27.862 9.367
{ cg2 val B  17  B16.18 M8 3pep_sup_clean}P 0.386 27.911 11.687
{"}P 0.386 27.911 11.687
{"}P 0.386 27.911 11.687
{ cb  gln B  20  B27.36 M8 3pep_sup_clean}P 2.383 17.019 5.526
{"}P 2.383 17.019 5.526
{ cg  gln B  20  B35.58 M8 3pep_sup_clean}P 3.869 16.959 4.991
{"}P 3.869 16.959 4.991
{ ne2 gln B  20  B42.42 M8 3pep_sup_clean}P 3.634 19.023 3.682
{"}P 3.634 19.023 3.682
@vectorlist {mc} color= bluetint alpha= 0.3529 master= {mainchain}
{ n   gln A  80  B50.84 M9 3pep_sup_clean}P -3.226 21.926 8.707
{"}-3.226 21.926 8.707
{ ca  gln A  80  B50.93 M9 3pep_sup_clean}-2.517 23.192 8.798
{ c   gln A  80  B50.47 M9 3pep_sup_clean}-1.562 23.322 7.578
{ o   gln A  80  B50.94 M9 3pep_sup_clean}-1.76 22.636 6.547
{ c   gln A  80  B50.47 M9 3pep_sup_clean}'a' P -1.562 23.322 7.578
{ n  aglu A  81  0.50 B50.01 M9 3pep_sup_clean}'a' -0.57 24.203 7.703
{ ca aglu A  81  0.50 B48.50 M9 3pep_sup_clean}'a' 0.539 24.258 6.76
{ c  aglu A  81  0.50 B47.35 M9 3pep_sup_clean}'a' 1.344 22.971 6.941
{ o  aglu A  81  0.50 B47.30 M9 3pep_sup_clean}'a' 1.342 22.359 8.021
{ c   gln A  80  B50.47 M9 3pep_sup_clean}'b' P -1.562 23.322 7.578
{ n  bglu A  81  0.50 B49.80 M9 3pep_sup_clean}'b' -0.542 24.177 7.67
{ ca bglu A  81  0.50 B48.03 M9 3pep_sup_clean}'b' 0.303 24.511 6.509
{ c  bglu A  81  0.50 B46.79 M9 3pep_sup_clean}'b' 1.114 23.355 5.899
{ o  bglu A  81  0.50 B46.58 M9 3pep_sup_clean}'b' 1.184 23.223 4.677
{ c  aglu A  81  0.50 B47.35 M9 3pep_sup_clean}'a' P 1.344 22.971 6.941
{ n  aasn A  82  0.50 B45.90 M9 3pep_sup_clean}'a' 2.022 22.547 5.882
{ ca aasn A  82  0.50 B43.46 M9 3pep_sup_clean}'a' 2.848 21.357 5.981
{ c  aasn A  82  0.50 B41.54 M9 3pep_sup_clean}'a' 2.062 20.065 5.771
{ o  aasn A  82  0.50 B41.44 M9 3pep_sup_clean}'a' 2.383 19.319 4.843
{ c  bglu A  81  0.50 B46.79 M9 3pep_sup_clean}'b' P 1.114 23.355 5.899
{ n  basn A  82  0.50 B45.38 M9 3pep_sup_clean}'b' 1.717 22.523 6.753
{ ca basn A  82  0.50 B43.19 M9 3pep_sup_clean}'b' 2.718 21.538 6.306
{ c  basn A  82  0.50 B41.34 M9 3pep_sup_clean}'b' 2.19 20.127 6.021
{ o  basn A  82  0.50 B41.26 M9 3pep_sup_clean}'b' 2.817 19.369 5.276
{ c  aasn A  82  0.50 B41.54 M9 3pep_sup_clean}P 2.062 20.065 5.771
{ n   asn A  83  B39.47 M9 3pep_sup_clean}1.024 19.817 6.59
{ ca  asn A  83  B36.61 M9 3pep_sup_clean}0.446 18.459 6.653
{ c   asn A  83  B33.19 M9 3pep_sup_clean}-0.81 18.127 5.836
{ o   asn A  83  B30.95 M9 3pep_sup_clean}-1.492 17.151 6.151
{ c  basn A  82  0.50 B41.34 M9 3pep_sup_clean}P 2.19 20.127 6.021
{ n   asn A  83  B39.47 M9 3pep_sup_clean}1.024 19.817 6.59
@vectorlist {mc H} off nobutton color= bluetint alpha= 0.3529 master= {mainchain} master= {H's}
{ n   gln A  80  B50.84 M9 3pep_sup_clean}P -3.226 21.926 8.707
{ ca  gln A  80  B50.93 M9 3pep_sup_clean}P -2.517 23.192 8.798
{ n  aglu A  81  0.50 B50.01 M9 3pep_sup_clean}'a' P -0.57 24.203 7.703
{ n  aasn A  82  0.50 B45.90 M9 3pep_sup_clean}'a' P 2.022 22.547 5.882
{ ca  asn A  83  B36.61 M9 3pep_sup_clean}P 0.446 18.459 6.653
{ n   asn A  83  B39.47 M9 3pep_sup_clean}'a' P 1.024 19.817 6.59
@vectorlist {Calphas} off color= yellowtint master= {Calphas}
{ ca  gln A  80  B50.93 M9 3pep_sup_clean}P -2.517 23.192 8.798
{"}-2.517 23.192 8.798
{ ca aglu A  81  0.50 B48.50 M9 3pep_sup_clean}'a' 0.539 24.258 6.76
{ ca  gln A  80  B50.93 M9 3pep_sup_clean}'b' P -2.517 23.192 8.798
{ ca bglu A  81  0.50 B48.03 M9 3pep_sup_clean}'b' 0.303 24.511 6.509
{ ca aglu A  81  0.50 B48.50 M9 3pep_sup_clean}'a' P 0.539 24.258 6.76
{ ca aasn A  82  0.50 B43.46 M9 3pep_sup_clean}'a' 2.848 21.357 5.981
{ ca bglu A  81  0.50 B48.03 M9 3pep_sup_clean}'b' P 0.303 24.511 6.509
{ ca basn A  82  0.50 B43.19 M9 3pep_sup_clean}'b' 2.718 21.538 6.306
{ ca aasn A  82  0.50 B43.46 M9 3pep_sup_clean}P 2.848 21.357 5.981
{ ca  asn A  83  B36.61 M9 3pep_sup_clean}0.446 18.459 6.653
{ ca basn A  82  0.50 B43.19 M9 3pep_sup_clean}P 2.718 21.538 6.306
{ ca  asn A  83  B36.61 M9 3pep_sup_clean}0.446 18.459 6.653
@vectorlist {sc} off color= bluetint alpha= 0.3529 master= {sidechain}
{ ca  gln A  80  B50.93 M9 3pep_sup_clean}P -2.517 23.192 8.798
{ cb  gln A  80  B51.02 M9 3pep_sup_clean}-1.818 23.299 10.159
{ cg  gln A  80  B51.33 M9 3pep_sup_clean}-2.783 23.657 11.268
{ cd  gln A  80  B51.08 M9 3pep_sup_clean}-4.034 22.785 11.27
{ ca  asn A  83  B36.61 M9 3pep_sup_clean}P 0.446 18.459 6.653
{ cb  asn A  83  B36.17 M9 3pep_sup_clean}0.182 18.063 8.128
{ cg  asn A  83  B38.95 M9 3pep_sup_clean}-1.054 18.741 8.698
{ od1 asn A  83  B40.27 M9 3pep_sup_clean}-1.307 19.928 8.404
{ cg  asn A  83  B38.95 M9 3pep_sup_clean}P -1.054 18.741 8.698
{ nd2 asn A  83  B36.15 M9 3pep_sup_clean}-1.847 18.001 9.504
@vectorlist {sc H} off nobutton color= bluetint alpha= 0.3529 master= {sidechain} master= {H's}
{ cb  gln A  80  B51.02 M9 3pep_sup_clean}P -1.818 23.299 10.159
{"}P -1.818 23.299 10.159
{ cg  gln A  80  B51.33 M9 3pep_sup_clean}P -2.783 23.657 11.268
{"}P -2.783 23.657 11.268
{ cb  asn A  83  B36.17 M9 3pep_sup_clean}P 0.182 18.063 8.128
{"}P 0.182 18.063 8.128
{ nd2 asn A  83  B36.15 M9 3pep_sup_clean}P -1.847 18.001 9.504
{"}P -1.847 18.001 9.504
@vectorlist {mc} color= bluetint alpha= 0.3529 master= {mainchain}
{ n   val A 135  B13.33 M10 3pep_sup_clean}P -3.84 23.905 7.488
{"}-3.84 23.905 7.488
{ ca  val A 135  B13.82 M10 3pep_sup_clean}-2.846 22.896 7.897
{ c   val A 135  B14.69 M10 3pep_sup_clean}-1.609 23.121 7.058
{ o   val A 135  B15.93 M10 3pep_sup_clean}-1.386 22.433 6.055
{ c   val A 135  B14.69 M10 3pep_sup_clean}'a' P -1.609 23.121 7.058
{ n  apro A 136  0.50 B14.49 M10 3pep_sup_clean}'a' -0.779 24.106 7.437
{ ca apro A 136  0.50 B15.26 M10 3pep_sup_clean}'a' 0.517 24.244 6.77
{ c  apro A 136  0.50 B14.93 M10 3pep_sup_clean}'a' 1.353 22.983 6.945
{ o  apro A 136  0.50 B16.14 M10 3pep_sup_clean}'a' 1.339 22.375 8.002
{ c   val A 135  B14.69 M10 3pep_sup_clean}'b' P -1.609 23.121 7.058
{ n  bpro A 136  0.50 B15.11 M10 3pep_sup_clean}'b' -0.79 24.11 7.427
{ ca bpro A 136  0.50 B16.81 M10 3pep_sup_clean}'b' 0.173 24.552 6.413
{ c  bpro A 136  0.50 B18.78 M10 3pep_sup_clean}'b' 1.169 23.491 5.919
{ o  bpro A 136  0.50 B18.08 M10 3pep_sup_clean}'b' 1.549 23.543 4.758
{ c  apro A 136  0.50 B14.93 M10 3pep_sup_clean}'a' P 1.353 22.983 6.945
{ n  agly A 137  0.50 B16.11 M10 3pep_sup_clean}'a' 2.048 22.561 5.897
{ ca agly A 137  0.50 B18.15 M10 3pep_sup_clean}'a' 2.837 21.329 5.972
{ c  agly A 137  0.50 B19.21 M10 3pep_sup_clean}'a' 2.006 20.051 5.909
{ o  agly A 137  0.50 B19.48 M10 3pep_sup_clean}'a' 2.483 18.969 6.266
{ c  bpro A 136  0.50 B18.78 M10 3pep_sup_clean}'b' P 1.169 23.491 5.919
{ n  bgly A 137  0.50 B19.02 M10 3pep_sup_clean}'b' 1.544 22.524 6.757
{ ca bgly A 137  0.50 B19.00 M10 3pep_sup_clean}'b' 2.551 21.522 6.365
{ c  bgly A 137  0.50 B19.13 M10 3pep_sup_clean}'b' 2.019 20.17 5.887
{ o  bgly A 137  0.50 B16.95 M10 3pep_sup_clean}'b' 2.753 19.168 5.871
{ c  agly A 137  0.50 B19.21 M10 3pep_sup_clean}P 2.006 20.051 5.909
{ n   leu A 138  B17.48 M10 3pep_sup_clean}0.767 20.15 5.421
{ ca aleu A 138  0.50 B15.91 M10 3pep_sup_clean}P -0.094 18.97 5.216
{ c   leu A 138  B16.86 M10 3pep_sup_clean}0.535 17.838 4.393
{ o   leu A 138  B18.09 M10 3pep_sup_clean}0.289 16.672 4.631
{ n   leu A 138  B17.48 M10 3pep_sup_clean}'a' P 0.767 20.15 5.421
{ ca aleu A 138  0.50 B15.91 M10 3pep_sup_clean}'a' -0.094 18.97 5.216
{ n   leu A 138  B17.48 M10 3pep_sup_clean}'b' P 0.767 20.15 5.421
{ ca bleu A 138  0.50 B17.21 M10 3pep_sup_clean}'b' 0.002 18.909 5.336
{ c  bgly A 137  0.50 B19.13 M10 3pep_sup_clean}P 2.019 20.17 5.887
{ n   leu A 138  B17.48 M10 3pep_sup_clean}0.767 20.15 5.421
{ ca bleu A 138  0.50 B17.21 M10 3pep_sup_clean}P 0.002 18.909 5.336
{ c   leu A 138  B16.86 M10 3pep_sup_clean}ghost 0.535 17.838 4.393
@vectorlist {mc H} off nobutton color= bluetint alpha= 0.3529 master= {mainchain} master= {H's}
{ n   val A 135  B13.33 M10 3pep_sup_clean}P -3.84 23.905 7.488
{ ca  val A 135  B13.82 M10 3pep_sup_clean}P -2.846 22.896 7.897
{ ca apro A 136  0.50 B15.26 M10 3pep_sup_clean}'a' P 0.517 24.244 6.77
{ n  agly A 137  0.50 B16.11 M10 3pep_sup_clean}'a' P 2.048 22.561 5.897
{ ca agly A 137  0.50 B18.15 M10 3pep_sup_clean}'a' P 2.837 21.329 5.972
{"}'a' P 2.837 21.329 5.972
{ n   leu A 138  B17.48 M10 3pep_sup_clean}'a' P 0.767 20.15 5.421
{ ca aleu A 138  0.50 B15.91 M10 3pep_sup_clean}'a' P -0.094 18.97 5.216
@vectorlist {Calphas} off color= peachtint master= {Calphas}
{ ca  val A 135  B13.82 M10 3pep_sup_clean}P -2.846 22.896 7.897
{"}-2.846 22.896 7.897
{ ca apro A 136  0.50 B15.26 M10 3pep_sup_clean}'a' 0.517 24.244 6.77
{ ca  val A 135  B13.82 M10 3pep_sup_clean}'b' P -2.846 22.896 7.897
{ ca bpro A 136  0.50 B16.81 M10 3pep_sup_clean}'b' 0.173 24.552 6.413
{ ca apro A 136  0.50 B15.26 M10 3pep_sup_clean}'a' P 0.517 24.244 6.77
{ ca agly A 137  0.50 B18.15 M10 3pep_sup_clean}'a' 2.837 21.329 5.972
{ ca bpro A 136  0.50 B16.81 M10 3pep_sup_clean}'b' P 0.173 24.552 6.413
{ ca bgly A 137  0.50 B19.00 M10 3pep_sup_clean}'b' 2.551 21.522 6.365
{ ca agly A 137  0.50 B18.15 M10 3pep_sup_clean}'a' P 2.837 21.329 5.972
{ ca aleu A 138  0.50 B15.91 M10 3pep_sup_clean}'a' -0.094 18.97 5.216
{ ca bgly A 137  0.50 B19.00 M10 3pep_sup_clean}'b' P 2.551 21.522 6.365
{ ca bleu A 138  0.50 B17.21 M10 3pep_sup_clean}'b' 0.002 18.909 5.336
@vectorlist {sc} off color= bluetint alpha= 0.3529 master= {sidechain}
{ ca  val A 135  B13.82 M10 3pep_sup_clean}P -2.846 22.896 7.897
{ cb  val A 135  B15.75 M10 3pep_sup_clean}-3.398 21.484 7.739
{ cg1 val A 135  B17.72 M10 3pep_sup_clean}-2.398 20.45 8.269
{ cb  val A 135  B15.75 M10 3pep_sup_clean}P -3.398 21.484 7.739
{ cg2 val A 135  B22.43 M10 3pep_sup_clean}-4.719 21.351 8.506
{ ca apro A 136  0.50B15.26 M10 3pep_sup_clean}'a' P 0.517 24.244 6.77
{ cb apro A 136  0.50B18.30 M10 3pep_sup_clean}'a' 1.163 25.45 7.479
{ cg apro A 136  0.50B17.18 M10 3pep_sup_clean}'a' 0.408 25.649 8.702
{ cd apro A 136  0.50B14.43 M10 3pep_sup_clean}'a' ghost -0.986 25.153 8.449
{ n  apro A 136  0.50B14.49 M10 3pep_sup_clean}'a' P -0.779 24.106 7.437
{ cd apro A 136  0.50B14.43 M10 3pep_sup_clean}'a' -0.986 25.153 8.449
{ ca bpro A 136  0.50B16.81 M10 3pep_sup_clean}'b' P 0.173 24.552 6.413
{ cb bpro A 136  0.50B17.86 M10 3pep_sup_clean}'b' 0.89 25.746 7.065
{ cg bpro A 136  0.50B16.57 M10 3pep_sup_clean}'b' 0.207 26.018 8.324
{ cd bpro A 136  0.50B14.43 M10 3pep_sup_clean}'b' ghost -0.698 24.875 8.682
{ n  bpro A 136  0.50B15.11 M10 3pep_sup_clean}'b' P -0.79 24.11 7.427
{ cd bpro A 136  0.50B14.43 M10 3pep_sup_clean}'b' -0.698 24.875 8.682
{ ca aleu A 138  0.50B15.91 M10 3pep_sup_clean}'a' P -0.094 18.97 5.216
{ cb aleu A 138  0.50B15.76 M10 3pep_sup_clean}'a' -1.388 19.402 4.498
{ cg aleu A 138  0.50B15.74 M10 3pep_sup_clean}'a' -2.443 18.336 4.175
{ cd1aleu A 138  0.50B14.90 M10 3pep_sup_clean}'a' -2.884 17.601 5.403
{ cg aleu A 138  0.50B15.74 M10 3pep_sup_clean}'a' P -2.443 18.336 4.175
{ cd2aleu A 138  0.50B15.18 M10 3pep_sup_clean}'a' -3.624 18.998 3.526
{ ca bleu A 138  0.50B17.21 M10 3pep_sup_clean}'b' P 0.002 18.909 5.336
{ cb bleu A 138  0.50B19.39 M10 3pep_sup_clean}'b' -1.467 19.181 5.003
{ cg bleu A 138  0.50B19.78 M10 3pep_sup_clean}'b' -1.799 19.436 3.534
{ cd1bleu A 138  0.50B20.21 M10 3pep_sup_clean}'b' -3.296 19.407 3.32
{ cg bleu A 138  0.50B19.78 M10 3pep_sup_clean}'b' P -1.799 19.436 3.534
{ cd2bleu A 138  0.50B23.18 M10 3pep_sup_clean}'b' -1.221 20.752 3.067
@vectorlist {sc H} off nobutton color= bluetint alpha= 0.3529 master= {sidechain} master= {H's}
{ cb  val A 135  B15.75 M10 3pep_sup_clean}P -3.398 21.484 7.739
{ cg1 val A 135  B17.72 M10 3pep_sup_clean}P -2.398 20.45 8.269
{"}P -2.398 20.45 8.269
{"}P -2.398 20.45 8.269
{ cg2 val A 135  B22.43 M10 3pep_sup_clean}P -4.719 21.351 8.506
{"}P -4.719 21.351 8.506
{"}P -4.719 21.351 8.506
{ cb apro A 136  0.50 B18.30 M10 3pep_sup_clean}'a' P 1.163 25.45 7.479
{"}'a' P 1.163 25.45 7.479
{ cg apro A 136  0.50 B17.18 M10 3pep_sup_clean}'a' P 0.408 25.649 8.702
{"}'a' P 0.408 25.649 8.702
{ cd apro A 136  0.50 B14.43 M10 3pep_sup_clean}'a' P -0.986 25.153 8.449
{"}'a' P -0.986 25.153 8.449
{ cb aleu A 138  0.50 B15.76 M10 3pep_sup_clean}'a' P -1.388 19.402 4.498
{"}'a' P -1.388 19.402 4.498
{ cg aleu A 138  0.50 B15.74 M10 3pep_sup_clean}'a' P -2.443 18.336 4.175
{ cd1aleu A 138  0.50 B14.90 M10 3pep_sup_clean}'a' P -2.884 17.601 5.403
{"}'a' P -2.884 17.601 5.403
{"}'a' P -2.884 17.601 5.403
{ cd2aleu A 138  0.50 B15.18 M10 3pep_sup_clean}'a' P -3.624 18.998 3.526
{"}'a' P -3.624 18.998 3.526
{"}'a' P -3.624 18.998 3.526
@vectorlist {mc} color= bluetint alpha= 0.3529 master= {mainchain}
{ n  aser A 281  0.50 B23.08 M11 3pep_sup_clean}'a' P 1.5 27.72 8.826
{"}'a' 1.5 27.72 8.826
{ ca aser A 281  0.50 B25.64 M11 3pep_sup_clean}'a' 2.64 26.854 8.538
{ c  aser A 281  0.50 B25.98 M11 3pep_sup_clean}'a' 2.277 25.665 7.655
{ o  aser A 281  0.50 B27.32 M11 3pep_sup_clean}'a' 3.152 25.039 7.058
{ n  bser A 281  0.50 B21.92 M11 3pep_sup_clean}'b' P 1.518 27.714 8.807
{"}'b' 1.518 27.714 8.807
{ ca bser A 281  0.50 B23.32 M11 3pep_sup_clean}'b' 2.674 26.892 8.465
{ c  bser A 281  0.50 B23.31 M11 3pep_sup_clean}'b' 2.321 25.438 8.183
{ o  bser A 281  0.50 B23.28 M11 3pep_sup_clean}'b' 3.172 24.556 8.294
{ c  aser A 281  0.50 B25.98 M11 3pep_sup_clean}'a' P 2.277 25.665 7.655
{ n  agly A 282  0.50 B26.90 M11 3pep_sup_clean}'a' 0.986 25.354 7.58
{ ca agly A 282  0.50 B27.14 M11 3pep_sup_clean}'a' 0.537 24.243 6.759
{ c  agly A 282  0.50 B27.87 M11 3pep_sup_clean}'a' 1.342 22.972 6.947
{ o  agly A 282  0.50 B28.87 M11 3pep_sup_clean}'a' 1.333 22.377 8.024
{ c  bser A 281  0.50 B23.31 M11 3pep_sup_clean}'b' P 2.321 25.438 8.183
{ n  bgly A 282  0.50 B23.91 M11 3pep_sup_clean}'b' 1.07 25.192 7.81
{ ca bgly A 282  0.50 B24.67 M11 3pep_sup_clean}'b' 0.638 23.838 7.522
{ c  bgly A 282  0.50 B25.14 M11 3pep_sup_clean}'b' 1.471 23.141 6.461
{ o  bgly A 282  0.50 B25.12 M11 3pep_sup_clean}'b' 1.559 23.602 5.323
{ c  agly A 282  0.50 B27.87 M11 3pep_sup_clean}'a' P 1.342 22.972 6.947
{ n  agly A 283  0.50 B27.92 M11 3pep_sup_clean}'a' 2.04 22.555 5.893
{ ca agly A 283  0.50 B27.28 M11 3pep_sup_clean}'a' 2.843 21.346 5.962
{ c  agly A 283  0.50 B27.40 M11 3pep_sup_clean}'a' 4.337 21.614 5.941
{ o  agly A 283  0.50 B27.92 M11 3pep_sup_clean}'a' 5.102 20.887 5.306
{ c  bgly A 282  0.50 B25.14 M11 3pep_sup_clean}'b' P 1.471 23.141 6.461
{ n  bgly A 283  0.50 B24.95 M11 3pep_sup_clean}'b' 2.09 22.026 6.837
{ ca bgly A 283  0.50 B25.59 M11 3pep_sup_clean}'b' 2.899 21.279 5.892
{ c  bgly A 283  0.50 B26.33 M11 3pep_sup_clean}'b' 4.379 21.607 5.926
{ o  bgly A 283  0.50 B26.78 M11 3pep_sup_clean}'b' 5.184 20.91 5.307
{ c  agly A 283  0.50 B27.40 M11 3pep_sup_clean}P 4.337 21.614 5.941
{ n   leu A 284  B25.78 M11 3pep_sup_clean}4.752 22.662 6.641
{ ca  leu A 284  B25.20 M11 3pep_sup_clean}6.157 23.033 6.717
{ c   leu A 284  B24.97 M11 3pep_sup_clean}6.75 22.489 8.011
{ o   leu A 284  B24.53 M11 3pep_sup_clean}6.028 22.272 8.986
{ c  bgly A 283  0.50 B26.33 M11 3pep_sup_clean}P 4.379 21.607 5.926
{ n   leu A 284  B25.78 M11 3pep_sup_clean}4.752 22.662 6.641
@vectorlist {mc H} off nobutton color= bluetint alpha= 0.3529 master= {mainchain} master= {H's}
{ n  aser A 281  0.50 B23.08 M11 3pep_sup_clean}'a' P 1.5 27.72 8.826
{ ca aser A 281  0.50 B25.64 M11 3pep_sup_clean}'a' P 2.64 26.854 8.538
{ n  agly A 282  0.50 B26.90 M11 3pep_sup_clean}'a' P 0.986 25.354 7.58
{ ca agly A 282  0.50 B27.14 M11 3pep_sup_clean}'a' P 0.537 24.243 6.759
{"}'a' P 0.537 24.243 6.759
{ n  agly A 283  0.50 B27.92 M11 3pep_sup_clean}'a' P 2.04 22.555 5.893
{ ca agly A 283  0.50 B27.28 M11 3pep_sup_clean}'a' P 2.843 21.346 5.962
{"}'a' P 2.843 21.346 5.962
{ ca  leu A 284  B25.20 M11 3pep_sup_clean}P 6.157 23.033 6.717
{ n   leu A 284  B25.78 M11 3pep_sup_clean}'a' P 4.752 22.662 6.641
@vectorlist {Calphas} off color= pinktint master= {Calphas}
{ ca aser A 281  0.50 B25.64 M11 3pep_sup_clean}'a' P 2.64 26.854 8.538
{"}'a' 2.64 26.854 8.538
{ ca bser A 281  0.50 B23.32 M11 3pep_sup_clean}'b' P 2.674 26.892 8.465
{"}'b' 2.674 26.892 8.465
{ ca aser A 281  0.50 B25.64 M11 3pep_sup_clean}'a' P 2.64 26.854 8.538
{ ca agly A 282  0.50 B27.14 M11 3pep_sup_clean}'a' 0.537 24.243 6.759
{ ca bser A 281  0.50 B23.32 M11 3pep_sup_clean}'b' P 2.674 26.892 8.465
{ ca bgly A 282  0.50 B24.67 M11 3pep_sup_clean}'b' 0.638 23.838 7.522
{ ca agly A 282  0.50 B27.14 M11 3pep_sup_clean}'a' P 0.537 24.243 6.759
{ ca agly A 283  0.50 B27.28 M11 3pep_sup_clean}'a' 2.843 21.346 5.962
{ ca bgly A 282  0.50 B24.67 M11 3pep_sup_clean}'b' P 0.638 23.838 7.522
{ ca bgly A 283  0.50 B25.59 M11 3pep_sup_clean}'b' 2.899 21.279 5.892
{ ca agly A 283  0.50 B27.28 M11 3pep_sup_clean}P 2.843 21.346 5.962
{ ca  leu A 284  B25.20 M11 3pep_sup_clean}6.157 23.033 6.717
{ ca bgly A 283  0.50 B25.59 M11 3pep_sup_clean}P 2.899 21.279 5.892
{ ca  leu A 284  B25.20 M11 3pep_sup_clean}6.157 23.033 6.717
@vectorlist {sc} off color= bluetint alpha= 0.3529 master= {sidechain}
{ ca aser A 281  0.50B25.64 M11 3pep_sup_clean}'a' P 2.64 26.854 8.538
{ cb aser A 281  0.50B25.76 M11 3pep_sup_clean}'a' 3.262 26.358 9.847
{ og aser A 281  0.50B28.10 M11 3pep_sup_clean}'a' 2.292 25.747 10.682
{ ca bser A 281  0.50B23.32 M11 3pep_sup_clean}'b' P 2.674 26.892 8.465
{ cb bser A 281  0.50B23.30 M11 3pep_sup_clean}'b' 3.712 26.957 9.588
{ og bser A 281  0.50B24.22 M11 3pep_sup_clean}'b' 3.152 26.551 10.823
{ ca  leu A 284  B25.20 M11 3pep_sup_clean}P 6.157 23.033 6.717
{ cb  leu A 284  B26.69 M11 3pep_sup_clean}6.307 24.557 6.679
{ cg  leu A 284  B27.39 M11 3pep_sup_clean}5.742 25.282 5.453
{ cd1 leu A 284  B28.35 M11 3pep_sup_clean}5.952 26.78 5.611
{ cg  leu A 284  B27.39 M11 3pep_sup_clean}P 5.742 25.282 5.453
{ cd2 leu A 284  B28.29 M11 3pep_sup_clean}6.417 24.778 4.19
@vectorlist {sc H} off nobutton color= bluetint alpha= 0.3529 master= {sidechain} master= {H's}
{ cb aser A 281  0.50 B25.76 M11 3pep_sup_clean}'a' P 3.262 26.358 9.847
{"}'a' P 3.262 26.358 9.847
{ og aser A 281  0.50 B28.10 M11 3pep_sup_clean}'a' P 2.292 25.747 10.682
{ cb  leu A 284  B26.69 M11 3pep_sup_clean}P 6.307 24.557 6.679
{"}P 6.307 24.557 6.679
{ cg  leu A 284  B27.39 M11 3pep_sup_clean}P 5.742 25.282 5.453
{ cd1 leu A 284  B28.35 M11 3pep_sup_clean}P 5.952 26.78 5.611
{"}P 5.952 26.78 5.611
{"}P 5.952 26.78 5.611
{ cd2 leu A 284  B28.29 M11 3pep_sup_clean}P 6.417 24.778 4.19
{"}P 6.417 24.778 4.19
{"}P 6.417 24.778 4.19
@vectorlist {mc} color= bluetint alpha= 0.3529 master= {mainchain}
{ n   val A 110  B30.69 M12 3pep_sup_clean}P -2.548 23.534 9.489
{"}-2.548 23.534 9.489
{ ca  val A 110  B30.43 M12 3pep_sup_clean}-2.718 22.901 8.168
{ c   val A 110  B31.28 M12 3pep_sup_clean}-1.542 23.093 7.215
{ o   val A 110  B29.40 M12 3pep_sup_clean}-1.412 22.35 6.255
{ c   val A 110  B31.28 M12 3pep_sup_clean}'a' P -1.542 23.093 7.215
{ n  alys A 111  0.50 B32.11 M12 3pep_sup_clean}'a' -0.696 24.082 7.49
{ ca alys A 111  0.50 B32.01 M12 3pep_sup_clean}'a' 0.521 24.221 6.725
{ c  alys A 111  0.50 B29.92 M12 3pep_sup_clean}'a' 1.364 22.981 6.962
{ o  alys A 111  0.50 B32.22 M12 3pep_sup_clean}'a' 1.335 22.369 8.038
{ c   val A 110  B31.28 M12 3pep_sup_clean}'b' P -1.542 23.093 7.215
{ n  blys A 111  0.50 B32.92 M12 3pep_sup_clean}'b' -0.662 24.056 7.494
{ ca blys A 111  0.50 B33.56 M12 3pep_sup_clean}'b' 0.272 24.57 6.476
{ c  blys A 111  0.50 B31.34 M12 3pep_sup_clean}'b' 1.178 23.521 5.82
{ o  blys A 111  0.50 B32.35 M12 3pep_sup_clean}'b' 1.45 23.577 4.608
{ c  alys A 111  0.50 B29.92 M12 3pep_sup_clean}'a' P 1.364 22.981 6.962
{ n  aasn A 112  0.50 B26.87 M12 3pep_sup_clean}'a' 2.071 22.578 5.924
{ ca aasn A 112  0.50 B27.22 M12 3pep_sup_clean}'a' 2.804 21.343 5.936
{ c  aasn A 112  0.50 B25.20 M12 3pep_sup_clean}'a' 1.896 20.131 6.182
{ o  aasn A 112  0.50 B27.79 M12 3pep_sup_clean}'a' 2.302 19.176 6.838
{ c  blys A 111  0.50 B31.34 M12 3pep_sup_clean}'b' P 1.178 23.521 5.82
{ n  basn A 112  0.50 B29.51 M12 3pep_sup_clean}'b' 1.637 22.554 6.604
{ ca basn A 112  0.50 B30.75 M12 3pep_sup_clean}'b' 2.584 21.588 6.102
{ c  basn A 112  0.50 B28.59 M12 3pep_sup_clean}'b' 2.073 20.137 6.104
{ o  basn A 112  0.50 B29.59 M12 3pep_sup_clean}'b' 2.846 19.202 5.944
{ c  aasn A 112  0.50 B25.20 M12 3pep_sup_clean}'a' P 1.896 20.131 6.182
{ n  athr A 113  0.50 B22.26 M12 3pep_sup_clean}'a' 0.655 20.192 5.687
{ ca athr A 113  0.50 B21.32 M12 3pep_sup_clean}'a' -0.21 18.987 5.615
{ c  athr A 113  0.50 B19.02 M12 3pep_sup_clean}'a' 0.188 18.171 4.347
{ o  athr A 113  0.50 B19.40 M12 3pep_sup_clean}'a' 0.204 18.776 3.272
{ c  basn A 112  0.50 B28.59 M12 3pep_sup_clean}'b' P 2.073 20.137 6.104
{ n  bthr A 113  0.50 B27.02 M12 3pep_sup_clean}'b' 0.765 19.962 6.268
{ ca bthr A 113  0.50 B23.25 M12 3pep_sup_clean}'b' 0.14 18.641 6.14
{ c  bthr A 113  0.50 B20.43 M12 3pep_sup_clean}'b' 0.268 18.136 4.712
{ o  bthr A 113  0.50 B19.57 M12 3pep_sup_clean}'b' -0.032 18.868 3.77
@vectorlist {mc H} off nobutton color= bluetint alpha= 0.3529 master= {mainchain} master= {H's}
{ n   val A 110  B30.69 M12 3pep_sup_clean}P -2.548 23.534 9.489
{ ca  val A 110  B30.43 M12 3pep_sup_clean}P -2.718 22.901 8.168
{ n  alys A 111  0.50 B32.11 M12 3pep_sup_clean}'a' P -0.696 24.082 7.49
{ ca alys A 111  0.50 B32.01 M12 3pep_sup_clean}'a' P 0.521 24.221 6.725
{ n  aasn A 112  0.50 B26.87 M12 3pep_sup_clean}'a' P 2.071 22.578 5.924
{ ca aasn A 112  0.50 B27.22 M12 3pep_sup_clean}'a' P 2.804 21.343 5.936
{ n  athr A 113  0.50 B22.26 M12 3pep_sup_clean}'a' P 0.655 20.192 5.687
{ ca athr A 113  0.50 B21.32 M12 3pep_sup_clean}'a' P -0.21 18.987 5.615
@vectorlist {Calphas} off color= lilactint master= {Calphas}
{ ca  val A 110  B30.43 M12 3pep_sup_clean}P -2.718 22.901 8.168
{"}-2.718 22.901 8.168
{ ca alys A 111  0.50 B32.01 M12 3pep_sup_clean}'a' 0.521 24.221 6.725
{ ca  val A 110  B30.43 M12 3pep_sup_clean}'b' P -2.718 22.901 8.168
{ ca blys A 111  0.50 B33.56 M12 3pep_sup_clean}'b' 0.272 24.57 6.476
{ ca alys A 111  0.50 B32.01 M12 3pep_sup_clean}'a' P 0.521 24.221 6.725
{ ca aasn A 112  0.50 B27.22 M12 3pep_sup_clean}'a' 2.804 21.343 5.936
{ ca blys A 111  0.50 B33.56 M12 3pep_sup_clean}'b' P 0.272 24.57 6.476
{ ca basn A 112  0.50 B30.75 M12 3pep_sup_clean}'b' 2.584 21.588 6.102
{ ca aasn A 112  0.50 B27.22 M12 3pep_sup_clean}'a' P 2.804 21.343 5.936
{ ca athr A 113  0.50 B21.32 M12 3pep_sup_clean}'a' -0.21 18.987 5.615
{ ca basn A 112  0.50 B30.75 M12 3pep_sup_clean}'b' P 2.584 21.588 6.102
{ ca bthr A 113  0.50 B23.25 M12 3pep_sup_clean}'b' 0.14 18.641 6.14
@vectorlist {sc} off color= bluetint alpha= 0.3529 master= {sidechain}
{ ca  val A 110  B30.43 M12 3pep_sup_clean}P -2.718 22.901 8.168
{ cb  val A 110  B29.22 M12 3pep_sup_clean}-4.001 23.371 7.391
{ cg1 val A 110  B32.33 M12 3pep_sup_clean}-5.239 23.299 8.27
{ cb  val A 110  B29.22 M12 3pep_sup_clean}P -4.001 23.371 7.391
{ cg2 val A 110  B28.37 M12 3pep_sup_clean}-3.831 24.762 6.819
{ ca alys A 111  0.50B32.01 M12 3pep_sup_clean}'a' P 0.521 24.221 6.725
{ cb alys A 111  0.50B33.04 M12 3pep_sup_clean}'a' 1.256 25.515 7.087
{ cg alys A 111  0.50B33.88 M12 3pep_sup_clean}'a' 0.546 26.755 6.55
{ cd alys A 111  0.50B33.51 M12 3pep_sup_clean}'a' 1.194 28.055 7.028
{ ca blys A 111  0.50B33.56 M12 3pep_sup_clean}'b' P 0.272 24.57 6.476
{ cb blys A 111  0.50B34.59 M12 3pep_sup_clean}'b' 1.136 25.689 7.075
{ cg blys A 111  0.50B35.03 M12 3pep_sup_clean}'b' 0.355 26.935 7.461
{ cd blys A 111  0.50B35.51 M12 3pep_sup_clean}'b' 1.124 27.787 8.451
{ ca aasn A 112  0.50B27.22 M12 3pep_sup_clean}'a' P 2.804 21.343 5.936
{ cb aasn A 112  0.50B26.87 M12 3pep_sup_clean}'a' 3.937 21.403 6.962
{ cg aasn A 112  0.50B26.16 M12 3pep_sup_clean}'a' 4.997 22.432 6.607
{ od1aasn A 112  0.50B22.67 M12 3pep_sup_clean}'a' 5.186 22.783 5.443
{ cg aasn A 112  0.50B26.16 M12 3pep_sup_clean}'a' P 4.997 22.432 6.607
{ nd2aasn A 112  0.50B26.08 M12 3pep_sup_clean}'a' 5.701 22.918 7.626
{ ca basn A 112  0.50B30.75 M12 3pep_sup_clean}'b' P 2.584 21.588 6.102
{ cb basn A 112  0.50B32.20 M12 3pep_sup_clean}'b' 3.897 21.706 6.876
{ cg basn A 112  0.50B35.36 M12 3pep_sup_clean}'b' 4.544 23.072 6.72
{ od1basn A 112  0.50B39.17 M12 3pep_sup_clean}'b' 4.867 23.736 7.706
{ cg basn A 112  0.50B35.36 M12 3pep_sup_clean}'b' P 4.544 23.072 6.72
{ nd2basn A 112  0.50B34.63 M12 3pep_sup_clean}'b' 4.736 23.497 5.477
{ ca athr A 113  0.50B21.32 M12 3pep_sup_clean}'a' P -0.21 18.987 5.615
{ cb athr A 113  0.50B20.74 M12 3pep_sup_clean}'a' -1.731 19.388 5.554
{ og1athr A 113  0.50B22.03 M12 3pep_sup_clean}'a' -2.121 20.142 6.721
{ cb athr A 113  0.50B20.74 M12 3pep_sup_clean}'a' P -1.731 19.388 5.554
{ cg2athr A 113  0.50B18.90 M12 3pep_sup_clean}'a' -2.617 18.148 5.464
{ ca bthr A 113  0.50B23.25 M12 3pep_sup_clean}'b' P 0.14 18.641 6.14
{ cb bthr A 113  0.50B23.43 M12 3pep_sup_clean}'b' -1.364 18.709 6.436
{ og1bthr A 113  0.50B25.84 M12 3pep_sup_clean}'b' -1.56 18.942 7.826
{ cb bthr A 113  0.50B23.43 M12 3pep_sup_clean}'b' P -1.364 18.709 6.436
{ cg2bthr A 113  0.50B21.19 M12 3pep_sup_clean}'b' -2.089 17.401 6.033
@vectorlist {sc H} off nobutton color= bluetint alpha= 0.3529 master= {sidechain} master= {H's}
{ cb  val A 110  B29.22 M12 3pep_sup_clean}P -4.001 23.371 7.391
{ cg1 val A 110  B32.33 M12 3pep_sup_clean}P -5.239 23.299 8.27
{"}P -5.239 23.299 8.27
{"}P -5.239 23.299 8.27
{ cg2 val A 110  B28.37 M12 3pep_sup_clean}P -3.831 24.762 6.819
{"}P -3.831 24.762 6.819
{"}P -3.831 24.762 6.819
{ cb alys A 111  0.50 B33.04 M12 3pep_sup_clean}'a' P 1.256 25.515 7.087
{"}'a' P 1.256 25.515 7.087
{ cg alys A 111  0.50 B33.88 M12 3pep_sup_clean}'a' P 0.546 26.755 6.55
{"}'a' P 0.546 26.755 6.55
{ cb aasn A 112  0.50 B26.87 M12 3pep_sup_clean}'a' P 3.937 21.403 6.962
{"}'a' P 3.937 21.403 6.962
{ nd2aasn A 112  0.50 B26.08 M12 3pep_sup_clean}'a' P 5.701 22.918 7.626
{"}'a' P 5.701 22.918 7.626
{ cb athr A 113  0.50 B20.74 M12 3pep_sup_clean}'a' P -1.731 19.388 5.554
{ og1athr A 113  0.50 B22.03 M12 3pep_sup_clean}'a' P -2.121 20.142 6.721
{ cg2athr A 113  0.50 B18.90 M12 3pep_sup_clean}'a' P -2.617 18.148 5.464
{"}'a' P -2.617 18.148 5.464
{"}'a' P -2.617 18.148 5.464
@vectorlist {mc} color= bluetint alpha= 0.3529 master= {mainchain}
{ n   val B  85  B18.59 M13 3pep_sup_clean}P -1.041 22.25 3.017
{"}-1.041 22.25 3.017
{ ca aval B  85  0.50 B20.39 M13 3pep_sup_clean}P -1.672 23.351 3.751
{ c   val B  85  B26.79 M13 3pep_sup_clean}-1.097 23.297 5.162
{ o   val B  85  B24.06 M13 3pep_sup_clean}-1.366 22.324 5.899
{ n   val B  85  B18.59 M13 3pep_sup_clean}'a' P -1.041 22.25 3.017
{ ca aval B  85  0.50 B20.39 M13 3pep_sup_clean}'a' -1.672 23.351 3.751
{ n   val B  85  B18.59 M13 3pep_sup_clean}'b' P -1.041 22.25 3.017
{ ca bval B  85  0.50 B22.23 M13 3pep_sup_clean}'b' -1.621 23.384 3.738
{ c   val B  85  B26.79 M13 3pep_sup_clean}ghost -1.097 23.297 5.162
{"}'a' P -1.097 23.297 5.162
{ n  aasp B  86  0.50 B30.34 M13 3pep_sup_clean}'a' -0.259 24.277 5.511
{ ca aasp B  86  0.50 B35.20 M13 3pep_sup_clean}'a' 0.531 24.264 6.759
{ c  aasp B  86  0.50 B33.24 M13 3pep_sup_clean}'a' 1.343 22.974 6.951
{ o  aasp B  86  0.50 B32.03 M13 3pep_sup_clean}'a' 1.329 22.374 8.026
{ c   val B  85  B26.79 M13 3pep_sup_clean}'b' P -1.097 23.297 5.162
{ n  basp B  86  0.50 B30.76 M13 3pep_sup_clean}'b' -0.386 24.364 5.538
{ ca basp B  86  0.50 B35.29 M13 3pep_sup_clean}'b' 0.725 24.324 6.493
{ c  basp B  86  0.50 B35.36 M13 3pep_sup_clean}'b' 1.773 23.401 5.884
{ o  basp B  86  0.50 B33.88 M13 3pep_sup_clean}'b' 2.298 23.665 4.796
{ c  aasp B  86  0.50 B33.24 M13 3pep_sup_clean}'a' P 1.343 22.974 6.951
{ n  agly B  87  0.50 B33.13 M13 3pep_sup_clean}'a' 2.025 22.539 5.895
{ ca agly B  87  0.50 B31.64 M13 3pep_sup_clean}'a' 2.866 21.341 5.953
{ c  agly B  87  0.50 B29.44 M13 3pep_sup_clean}'a' 2.127 20.029 6.174
{ o  agly B  87  0.50 B25.05 M13 3pep_sup_clean}'a' 2.709 19.062 6.66
{ c  basp B  86  0.50 B35.36 M13 3pep_sup_clean}'b' P 1.773 23.401 5.884
{ n  bgly B  87  0.50 B34.53 M13 3pep_sup_clean}'b' 2.058 22.311 6.582
{ ca bgly B  87  0.50 B33.10 M13 3pep_sup_clean}'b' 2.904 21.261 6.038
{ c  bgly B  87  0.50 B30.76 M13 3pep_sup_clean}'b' 2.155 19.946 6.05
{ o  bgly B  87  0.50 B28.75 M13 3pep_sup_clean}'b' 2.752 18.893 6.269
{ c  agly B  87  0.50 B29.44 M13 3pep_sup_clean}P 2.127 20.029 6.174
{ n   glu B  88  B27.05 M13 3pep_sup_clean}0.844 20.01 5.82
{ ca  glu B  88  B25.77 M13 3pep_sup_clean}0.006 18.818 5.852
{ c   glu B  88  B20.30 M13 3pep_sup_clean}-0.538 18.655 4.446
{ o   glu B  88  B17.22 M13 3pep_sup_clean}-1.165 19.57 3.912
{ c  bgly B  87  0.50 B30.76 M13 3pep_sup_clean}P 2.155 19.946 6.05
{ n   glu B  88  B27.05 M13 3pep_sup_clean}0.844 20.01 5.82
@vectorlist {mc H} off nobutton color= bluetint alpha= 0.3529 master= {mainchain} master= {H's}
{ n   val B  85  B18.59 M13 3pep_sup_clean}'a' P -1.041 22.25 3.017
{ ca aval B  85  0.50 B20.39 M13 3pep_sup_clean}'a' P -1.672 23.351 3.751
{ n  aasp B  86  0.50 B30.34 M13 3pep_sup_clean}'a' P -0.259 24.277 5.511
{ ca aasp B  86  0.50 B35.20 M13 3pep_sup_clean}'a' P 0.531 24.264 6.759
{ n  agly B  87  0.50 B33.13 M13 3pep_sup_clean}'a' P 2.025 22.539 5.895
{ ca agly B  87  0.50 B31.64 M13 3pep_sup_clean}'a' P 2.866 21.341 5.953
{"}'a' P 2.866 21.341 5.953
{ ca  glu B  88  B25.77 M13 3pep_sup_clean}P 0.006 18.818 5.852
{ n   glu B  88  B27.05 M13 3pep_sup_clean}'a' P 0.844 20.01 5.82
@vectorlist {Calphas} off color= bluetint master= {Calphas}
{ ca aval B  85  0.50 B20.39 M13 3pep_sup_clean}'a' P -1.672 23.351 3.751
{"}'a' -1.672 23.351 3.751
{ ca bval B  85  0.50 B22.23 M13 3pep_sup_clean}'b' P -1.621 23.384 3.738
{"}'b' -1.621 23.384 3.738
{ ca aval B  85  0.50 B20.39 M13 3pep_sup_clean}'a' P -1.672 23.351 3.751
{ ca aasp B  86  0.50 B35.20 M13 3pep_sup_clean}'a' 0.531 24.264 6.759
{ ca bval B  85  0.50 B22.23 M13 3pep_sup_clean}'b' P -1.621 23.384 3.738
{ ca basp B  86  0.50 B35.29 M13 3pep_sup_clean}'b' 0.725 24.324 6.493
{ ca aasp B  86  0.50 B35.20 M13 3pep_sup_clean}'a' P 0.531 24.264 6.759
{ ca agly B  87  0.50 B31.64 M13 3pep_sup_clean}'a' 2.866 21.341 5.953
{ ca basp B  86  0.50 B35.29 M13 3pep_sup_clean}'b' P 0.725 24.324 6.493
{ ca bgly B  87  0.50 B33.10 M13 3pep_sup_clean}'b' 2.904 21.261 6.038
{ ca agly B  87  0.50 B31.64 M13 3pep_sup_clean}P 2.866 21.341 5.953
{ ca  glu B  88  B25.77 M13 3pep_sup_clean}0.006 18.818 5.852
{ ca bgly B  87  0.50 B33.10 M13 3pep_sup_clean}P 2.904 21.261 6.038
{ ca  glu B  88  B25.77 M13 3pep_sup_clean}0.006 18.818 5.852
@vectorlist {sc} off color= bluetint alpha= 0.3529 master= {sidechain}
{ ca aval B  85  0.50B20.39 M13 3pep_sup_clean}'a' P -1.672 23.351 3.751
{ cb aval B  85  0.50B17.61 M13 3pep_sup_clean}'a' -3.217 23.187 3.776
{ cg1aval B  85  0.50B20.03 M13 3pep_sup_clean}'a' -3.863 24.279 4.595
{ cb aval B  85  0.50B17.61 M13 3pep_sup_clean}'a' P -3.217 23.187 3.776
{ cg2aval B  85  0.50B13.57 M13 3pep_sup_clean}'a' -3.788 23.186 2.369
{ ca bval B  85  0.50B22.23 M13 3pep_sup_clean}'b' P -1.621 23.384 3.738
{ cb bval B  85  0.50B21.60 M13 3pep_sup_clean}'b' -3.186 23.494 3.633
{ cg1bval B  85  0.50B22.78 M13 3pep_sup_clean}'b' -3.641 23.639 2.184
{ cb bval B  85  0.50B21.60 M13 3pep_sup_clean}'b' P -3.186 23.494 3.633
{ cg2bval B  85  0.50B24.85 M13 3pep_sup_clean}'b' -3.878 22.332 4.276
{ ca aasp B  86  0.50B35.20 M13 3pep_sup_clean}'a' P 0.531 24.264 6.759
{ cb aasp B  86  0.50B39.56 M13 3pep_sup_clean}'a' -0.346 24.519 7.998
{ cg aasp B  86  0.50B46.97 M13 3pep_sup_clean}'a' -1.322 25.663 7.81
{ od1aasp B  86  0.50B51.91 M13 3pep_sup_clean}'a' -0.88 26.789 7.491
{ cg aasp B  86  0.50B46.97 M13 3pep_sup_clean}'a' P -1.322 25.663 7.81
{ od2aasp B  86  0.50B50.63 M13 3pep_sup_clean}'a' -2.537 25.434 8.004
{ ca basp B  86  0.50B35.29 M13 3pep_sup_clean}'b' P 0.725 24.324 6.493
{ cb basp B  86  0.50B38.89 M13 3pep_sup_clean}'b' 0.319 23.84 7.895
{ cg basp B  86  0.50B46.09 M13 3pep_sup_clean}'b' -0.862 24.606 8.464
{ od1basp B  86  0.50B47.90 M13 3pep_sup_clean}'b' -0.635 25.542 9.264
{ cg basp B  86  0.50B46.09 M13 3pep_sup_clean}'b' P -0.862 24.606 8.464
{ od2basp B  86  0.50B46.50 M13 3pep_sup_clean}'b' -2.016 24.268 8.114
{ ca  glu B  88  B25.77 M13 3pep_sup_clean}P 0.006 18.818 5.852
{ cb  glu B  88  B31.59 M13 3pep_sup_clean}-1.153 19.016 6.826
{ cg  glu B  88  B45.25 M13 3pep_sup_clean}-1.799 17.736 7.333
{ cd  glu B  88  B57.33 M13 3pep_sup_clean}-1.086 17.169 8.549
{ oe1 glu B  88  B59.58 M13 3pep_sup_clean}-0.616 16.012 8.475
{ cd  glu B  88  B57.33 M13 3pep_sup_clean}P -1.086 17.169 8.549
{ oe2 glu B  88  B59.36 M13 3pep_sup_clean}-0.991 17.884 9.572
@vectorlist {sc H} off nobutton color= bluetint alpha= 0.3529 master= {sidechain} master= {H's}
{ cb aval B  85  0.50 B17.61 M13 3pep_sup_clean}'a' P -3.217 23.187 3.776
{ cg1aval B  85  0.50 B20.03 M13 3pep_sup_clean}'a' P -3.863 24.279 4.595
{"}'a' P -3.863 24.279 4.595
{"}'a' P -3.863 24.279 4.595
{ cg2aval B  85  0.50 B13.57 M13 3pep_sup_clean}'a' P -3.788 23.186 2.369
{"}'a' P -3.788 23.186 2.369
{"}'a' P -3.788 23.186 2.369
{ cb aasp B  86  0.50 B39.56 M13 3pep_sup_clean}'a' P -0.346 24.519 7.998
{"}'a' P -0.346 24.519 7.998
{ cb  glu B  88  B31.59 M13 3pep_sup_clean}P -1.153 19.016 6.826
{"}P -1.153 19.016 6.826
{ cg  glu B  88  B45.25 M13 3pep_sup_clean}P -1.799 17.736 7.333
{"}P -1.799 17.736 7.333
@vectorlist {mc} color= bluetint alpha= 0.3529 master= {mainchain}
{ n   pro B 126  B14.83 M14 3pep_sup_clean}P -3.648 22.973 9.005
{"}-3.648 22.973 9.005
{ ca  pro B 126  B13.10 M14 3pep_sup_clean}-2.28 23.508 9.05
{ c   pro B 126  B15.79 M14 3pep_sup_clean}-1.529 23.544 7.741
{ o   pro B 126  B18.80 M14 3pep_sup_clean}-1.754 22.709 6.823
{ c   pro B 126  B15.79 M14 3pep_sup_clean}'a' P -1.529 23.544 7.741
{ n  aleu B 127  0.50 B16.84 M14 3pep_sup_clean}'a' -0.466 24.337 7.757
{ ca aleu B 127  0.50 B16.11 M14 3pep_sup_clean}'a' 0.552 24.259 6.745
{ c  aleu B 127  0.50 B15.94 M14 3pep_sup_clean}'a' 1.341 22.974 6.968
{ o  aleu B 127  0.50 B14.13 M14 3pep_sup_clean}'a' 1.301 22.391 8.055
{ c   pro B 126  B15.79 M14 3pep_sup_clean}'b' P -1.529 23.544 7.741
{ n  bleu B 127  0.50 B13.54 M14 3pep_sup_clean}'b' -0.879 24.691 7.615
{ ca bleu B 127  0.50 B15.85 M14 3pep_sup_clean}'b' -0.121 25.098 6.48
{ c  bleu B 127  0.50 B17.46 M14 3pep_sup_clean}'b' 0.69 23.935 5.941
{ o  bleu B 127  0.50 B19.99 M14 3pep_sup_clean}'b' 0.731 23.76 4.745
{ c  aleu B 127  0.50 B15.94 M14 3pep_sup_clean}'a' P 1.341 22.974 6.968
{ n  aphe B 128  0.50 B15.14 M14 3pep_sup_clean}'a' 2.008 22.514 5.906
{ ca aphe B 128  0.50 B14.79 M14 3pep_sup_clean}'a' 2.893 21.354 5.91
{ c  aphe B 128  0.50 B15.37 M14 3pep_sup_clean}'a' 2.2 20.065 6.348
{ o  aphe B 128  0.50 B16.59 M14 3pep_sup_clean}'a' 2.768 19.145 6.959
{ c  bleu B 127  0.50 B17.46 M14 3pep_sup_clean}'b' P 0.69 23.935 5.941
{ n  bphe B 128  0.50 B16.49 M14 3pep_sup_clean}'b' 1.381 23.206 6.818
{ ca bphe B 128  0.50 B14.91 M14 3pep_sup_clean}'b' 2.18 22.027 6.402
{ c  bphe B 128  0.50 B17.09 M14 3pep_sup_clean}'b' 1.373 20.802 6.805
{ o  bphe B 128  0.50 B19.18 M14 3pep_sup_clean}'b' 0.975 20.7 7.963
{ c  aphe B 128  0.50 B15.37 M14 3pep_sup_clean}P 2.2 20.065 6.348
{ n   asn B 129  B18.93 M14 3pep_sup_clean}1.012 19.97 5.833
{ ca  asn B 129  B15.56 M14 3pep_sup_clean}0.206 18.822 6.096
{ c   asn B 129  B18.71 M14 3pep_sup_clean}0.507 17.819 5.02
{ o   asn B 129  B21.31 M14 3pep_sup_clean}1.202 18.146 4.04
{ c  bphe B 128  0.50 B17.09 M14 3pep_sup_clean}P 1.373 20.802 6.805
{ n   asn B 129  B18.93 M14 3pep_sup_clean}1.012 19.97 5.833
@vectorlist {mc H} off nobutton color= bluetint alpha= 0.3529 master= {mainchain} master= {H's}
{ ca  pro B 126  B13.10 M14 3pep_sup_clean}P -2.28 23.508 9.05
{ n  aleu B 127  0.50 B16.84 M14 3pep_sup_clean}'a' P -0.466 24.337 7.757
{ ca aleu B 127  0.50 B16.11 M14 3pep_sup_clean}'a' P 0.552 24.259 6.745
{ n  aphe B 128  0.50 B15.14 M14 3pep_sup_clean}'a' P 2.008 22.514 5.906
{ ca aphe B 128  0.50 B14.79 M14 3pep_sup_clean}'a' P 2.893 21.354 5.91
{ ca  asn B 129  B15.56 M14 3pep_sup_clean}P 0.206 18.822 6.096
{ n   asn B 129  B18.93 M14 3pep_sup_clean}'a' P 1.012 19.97 5.833
@vectorlist {Calphas} off color= greentint master= {Calphas}
{ ca  pro B 126  B13.10 M14 3pep_sup_clean}P -2.28 23.508 9.05
{"}-2.28 23.508 9.05
{ ca aleu B 127  0.50 B16.11 M14 3pep_sup_clean}'a' 0.552 24.259 6.745
{ ca  pro B 126  B13.10 M14 3pep_sup_clean}'b' P -2.28 23.508 9.05
{ ca bleu B 127  0.50 B15.85 M14 3pep_sup_clean}'b' -0.121 25.098 6.48
{ ca aleu B 127  0.50 B16.11 M14 3pep_sup_clean}'a' P 0.552 24.259 6.745
{ ca aphe B 128  0.50 B14.79 M14 3pep_sup_clean}'a' 2.893 21.354 5.91
{ ca bleu B 127  0.50 B15.85 M14 3pep_sup_clean}'b' P -0.121 25.098 6.48
{ ca bphe B 128  0.50 B14.91 M14 3pep_sup_clean}'b' 2.18 22.027 6.402
{ ca aphe B 128  0.50 B14.79 M14 3pep_sup_clean}P 2.893 21.354 5.91
{ ca  asn B 129  B15.56 M14 3pep_sup_clean}0.206 18.822 6.096
{ ca bphe B 128  0.50 B14.91 M14 3pep_sup_clean}P 2.18 22.027 6.402
{ ca  asn B 129  B15.56 M14 3pep_sup_clean}0.206 18.822 6.096
@vectorlist {sc} off color= bluetint alpha= 0.3529 master= {sidechain}
{ ca  pro B 126  B13.10 M14 3pep_sup_clean}P -2.28 23.508 9.05
{ cb  pro B 126  B16.01 M14 3pep_sup_clean}-1.568 22.55 9.982
{ cg  pro B 126  B17.39 M14 3pep_sup_clean}-2.281 21.258 9.809
{ cd  pro B 126  B16.30 M14 3pep_sup_clean}ghost -3.743 21.666 9.666
{ n   pro B 126  B14.83 M14 3pep_sup_clean}P -3.648 22.973 9.005
{ cd  pro B 126  B16.30 M14 3pep_sup_clean}-3.743 21.666 9.666
{ ca aleu B 127  0.50B16.11 M14 3pep_sup_clean}'a' P 0.552 24.259 6.745
{ cb aleu B 127  0.50B14.98 M14 3pep_sup_clean}'a' 1.527 25.441 6.825
{ cg aleu B 127  0.50B18.67 M14 3pep_sup_clean}'a' 1.089 26.836 6.374
{ cd1aleu B 127  0.50B14.77 M14 3pep_sup_clean}'a' 2.125 27.888 6.778
{ cg aleu B 127  0.50B18.67 M14 3pep_sup_clean}'a' P 1.089 26.836 6.374
{ cd2aleu B 127  0.50B12.73 M14 3pep_sup_clean}'a' 0.928 26.795 4.889
{ ca bleu B 127  0.50B15.85 M14 3pep_sup_clean}'b' P -0.121 25.098 6.48
{ cb bleu B 127  0.50B17.41 M14 3pep_sup_clean}'b' 0.794 26.284 6.867
{ cg bleu B 127  0.50B23.61 M14 3pep_sup_clean}'b' 1.583 26.937 5.738
{ cd1bleu B 127  0.50B17.00 M14 3pep_sup_clean}'b' 0.682 27.601 4.678
{ cg bleu B 127  0.50B23.61 M14 3pep_sup_clean}'b' P 1.583 26.937 5.738
{ cd2bleu B 127  0.50B16.49 M14 3pep_sup_clean}'b' 2.559 27.93 6.404
{ ca aphe B 128  0.50B14.79 M14 3pep_sup_clean}'a' P 2.893 21.354 5.91
{ cb aphe B 128  0.50B16.97 M14 3pep_sup_clean}'a' 4.128 21.635 6.755
{ cg aphe B 128  0.50B17.06 M14 3pep_sup_clean}'a' 4.676 23.02 6.563
{ cd1aphe B 128  0.50B18.21 M14 3pep_sup_clean}'a' 4.95 23.519 5.298
{ ce1aphe B 128  0.50B16.35 M14 3pep_sup_clean}'a' 5.458 24.789 5.134
{ cz aphe B 128  0.50B17.21 M14 3pep_sup_clean}'a' 5.72 25.537 6.227
{ cg aphe B 128  0.50B17.06 M14 3pep_sup_clean}'a' P 4.676 23.02 6.563
{ cd2aphe B 128  0.50B14.71 M14 3pep_sup_clean}'a' 4.939 23.804 7.643
{ ce2aphe B 128  0.50B14.23 M14 3pep_sup_clean}'a' 5.444 25.029 7.482
{ cz aphe B 128  0.50B17.21 M14 3pep_sup_clean}'a' ghost 5.72 25.537 6.227
{ ca bphe B 128  0.50B14.91 M14 3pep_sup_clean}'b' P 2.18 22.027 6.402
{ cb bphe B 128  0.50B16.72 M14 3pep_sup_clean}'b' 3.547 21.974 7.085
{ cg bphe B 128  0.50B15.83 M14 3pep_sup_clean}'b' 4.377 23.217 6.899
{ cd1bphe B 128  0.50B20.51 M14 3pep_sup_clean}'b' 5.231 23.339 5.817
{ ce1bphe B 128  0.50B18.90 M14 3pep_sup_clean}'b' 5.996 24.462 5.652
{ cz bphe B 128  0.50B18.00 M14 3pep_sup_clean}'b' 5.911 25.468 6.557
{ cg bphe B 128  0.50B15.83 M14 3pep_sup_clean}'b' P 4.377 23.217 6.899
{ cd2bphe B 128  0.50B17.10 M14 3pep_sup_clean}'b' 4.306 24.254 7.814
{ ce2bphe B 128  0.50B23.26 M14 3pep_sup_clean}'b' 5.045 25.361 7.642
{ cz bphe B 128  0.50B18.00 M14 3pep_sup_clean}'b' ghost 5.911 25.468 6.557
{ ca  asn B 129  B15.56 M14 3pep_sup_clean}P 0.206 18.822 6.096
{ cb  asn B 129  B17.50 M14 3pep_sup_clean}-1.281 19.161 6.077
{ cg  asn B 129  B21.71 M14 3pep_sup_clean}-1.761 19.663 4.744
{ od1 asn B 129  B17.11 M14 3pep_sup_clean}-1.82 18.935 3.763
{ cg  asn B 129  B21.71 M14 3pep_sup_clean}P -1.761 19.663 4.744
{ nd2 asn B 129  B27.09 M14 3pep_sup_clean}-2.058 20.941 4.679
@vectorlist {sc H} off nobutton color= bluetint alpha= 0.3529 master= {sidechain} master= {H's}
{ cb  pro B 126  B16.01 M14 3pep_sup_clean}P -1.568 22.55 9.982
{"}P -1.568 22.55 9.982
{ cg  pro B 126  B17.39 M14 3pep_sup_clean}P -2.281 21.258 9.809
{"}P -2.281 21.258 9.809
{ cd  pro B 126  B16.30 M14 3pep_sup_clean}P -3.743 21.666 9.666
{"}P -3.743 21.666 9.666
{ cb aleu B 127  0.50 B14.98 M14 3pep_sup_clean}'a' P 1.527 25.441 6.825
{"}'a' P 1.527 25.441 6.825
{ cg aleu B 127  0.50 B18.67 M14 3pep_sup_clean}'a' P 1.089 26.836 6.374
{ cd1aleu B 127  0.50 B14.77 M14 3pep_sup_clean}'a' P 2.125 27.888 6.778
{"}'a' P 2.125 27.888 6.778
{"}'a' P 2.125 27.888 6.778
{ cd2aleu B 127  0.50 B12.73 M14 3pep_sup_clean}'a' P 0.928 26.795 4.889
{"}'a' P 0.928 26.795 4.889
{"}'a' P 0.928 26.795 4.889
{ cb aphe B 128  0.50 B16.97 M14 3pep_sup_clean}'a' P 4.128 21.635 6.755
{"}'a' P 4.128 21.635 6.755
{ cd1aphe B 128  0.50 B18.21 M14 3pep_sup_clean}'a' P 4.95 23.519 5.298
{ cd2aphe B 128  0.50 B14.71 M14 3pep_sup_clean}'a' P 4.939 23.804 7.643
{ ce1aphe B 128  0.50 B16.35 M14 3pep_sup_clean}'a' P 5.458 24.789 5.134
{ ce2aphe B 128  0.50 B14.23 M14 3pep_sup_clean}'a' P 5.444 25.029 7.482
{ cz aphe B 128  0.50 B17.21 M14 3pep_sup_clean}'a' P 5.72 25.537 6.227
{ cb  asn B 129  B17.50 M14 3pep_sup_clean}P -1.281 19.161 6.077
{"}P -1.281 19.161 6.077
{ nd2 asn B 129  B27.09 M14 3pep_sup_clean}P -2.058 20.941 4.679
{"}P -2.058 20.941 4.679
@vectorlist {mc} color= bluetint alpha= 0.3529 master= {mainchain}
{ n   gly F 171  B15.93 M15 3pep_sup_clean}P -2.891 23.88 8.846
{"}-2.891 23.88 8.846
{ ca  gly F 171  B14.93 M15 3pep_sup_clean}-2.876 23.102 7.612
{ c   gly F 171  B14.26 M15 3pep_sup_clean}-1.564 23.182 6.881
{ o   gly F 171  B14.94 M15 3pep_sup_clean}-1.324 22.514 5.837
{ c   gly F 171  B14.26 M15 3pep_sup_clean}P -1.564 23.182 6.881
{ n   glu F 172  B15.08 M15 3pep_sup_clean}-0.677 24.013 7.393
{ ca aglu F 172  0.50 B16.44 M15 3pep_sup_clean}'a' 0.547 24.253 6.726
{ c  aglu F 172  0.50 B15.81 M15 3pep_sup_clean}'a' 1.363 22.974 6.952
{ o  aglu F 172  0.50 B17.22 M15 3pep_sup_clean}'a' 1.351 22.332 8.023
{ n   glu F 172  B15.08 M15 3pep_sup_clean}'b' P -0.677 24.013 7.393
{ ca bglu F 172  0.50 B15.98 M15 3pep_sup_clean}'b' 0.409 24.484 6.53
{ c  bglu F 172  0.50 B14.84 M15 3pep_sup_clean}'b' 1.377 23.445 5.899
{ o  bglu F 172  0.50 B15.84 M15 3pep_sup_clean}'b' 1.86 23.593 4.765
{ ca ahis F 173  0.50 B14.69 M15 3pep_sup_clean}P 2.829 21.382 5.983
{ c   his F 173  B14.44 M15 3pep_sup_clean}2.108 20.043 6.229
{ o   his F 173  B16.37 M15 3pep_sup_clean}2.787 19.056 6.377
{ c  aglu F 172  0.50 B15.81 M15 3pep_sup_clean}'a' P 1.363 22.974 6.952
{ n  ahis F 173  0.50 B14.35 M15 3pep_sup_clean}'a' 2.005 22.55 5.902
{ ca ahis F 173  0.50 B14.69 M15 3pep_sup_clean}'a' 2.829 21.382 5.983
{ c  bglu F 172  0.50 B14.84 M15 3pep_sup_clean}'b' P 1.377 23.445 5.899
{ n  bhis F 173  0.50 B12.45 M15 3pep_sup_clean}'b' 1.704 22.421 6.661
{ ca bhis F 173  0.50 B13.24 M15 3pep_sup_clean}'b' 2.681 21.455 6.196
{ c   his F 173  B14.44 M15 3pep_sup_clean}ghost 2.108 20.043 6.229
{"}P 2.108 20.043 6.229
{ n   leu F 174  B12.98 M15 3pep_sup_clean}0.771 20.011 6.161
{ ca  leu F 174  B11.49 M15 3pep_sup_clean}0.088 18.748 5.94
{ c   leu F 174  B11.23 M15 3pep_sup_clean}0.532 18.117 4.614
{ o   leu F 174  B12.39 M15 3pep_sup_clean}0.999 18.805 3.717
@vectorlist {mc H} off nobutton color= bluetint alpha= 0.3529 master= {mainchain} master= {H's}
{ n   gly F 171  B15.93 M15 3pep_sup_clean}P -2.891 23.88 8.846
{ ca  gly F 171  B14.93 M15 3pep_sup_clean}P -2.876 23.102 7.612
{"}P -2.876 23.102 7.612
{ n   glu F 172  B15.08 M15 3pep_sup_clean}'a' P -0.677 24.013 7.393
{ ca aglu F 172  0.50 B16.44 M15 3pep_sup_clean}'a' P 0.547 24.253 6.726
{ n  ahis F 173  0.50 B14.35 M15 3pep_sup_clean}'a' P 2.005 22.55 5.902
{ ca ahis F 173  0.50 B14.69 M15 3pep_sup_clean}'a' P 2.829 21.382 5.983
{ n   leu F 174  B12.98 M15 3pep_sup_clean}P 0.771 20.011 6.161
{ ca  leu F 174  B11.49 M15 3pep_sup_clean}P 0.088 18.748 5.94
@vectorlist {Calphas} off color= white master= {Calphas}
{ ca  gly F 171  B14.93 M15 3pep_sup_clean}P -2.876 23.102 7.612
{"}-2.876 23.102 7.612
{ ca aglu F 172  0.50 B16.44 M15 3pep_sup_clean}'a' 0.547 24.253 6.726
{ ca  gly F 171  B14.93 M15 3pep_sup_clean}'b' P -2.876 23.102 7.612
{ ca bglu F 172  0.50 B15.98 M15 3pep_sup_clean}'b' 0.409 24.484 6.53
{ ca aglu F 172  0.50 B16.44 M15 3pep_sup_clean}'a' P 0.547 24.253 6.726
{ ca ahis F 173  0.50 B14.69 M15 3pep_sup_clean}'a' 2.829 21.382 5.983
{ ca bglu F 172  0.50 B15.98 M15 3pep_sup_clean}'b' P 0.409 24.484 6.53
{ ca bhis F 173  0.50 B13.24 M15 3pep_sup_clean}'b' 2.681 21.455 6.196
{ ca ahis F 173  0.50 B14.69 M15 3pep_sup_clean}P 2.829 21.382 5.983
{ ca  leu F 174  B11.49 M15 3pep_sup_clean}0.088 18.748 5.94
{ ca bhis F 173  0.50 B13.24 M15 3pep_sup_clean}P 2.681 21.455 6.196
{ ca  leu F 174  B11.49 M15 3pep_sup_clean}0.088 18.748 5.94
@vectorlist {sc} off color= bluetint alpha= 0.3529 master= {sidechain}
{ ca aglu F 172  0.50B16.44 M15 3pep_sup_clean}P 0.547 24.253 6.726
{ cb  glu F 172  B17.90 M15 3pep_sup_clean}1.242 25.552 7.262
{ cg  glu F 172  B20.51 M15 3pep_sup_clean}1.798 25.312 8.712
{ cd  glu F 172  B24.10 M15 3pep_sup_clean}0.918 25.806 9.807
{ oe1 glu F 172  B21.77 M15 3pep_sup_clean}-0.34 25.852 9.617
{ cd  glu F 172  B24.10 M15 3pep_sup_clean}P 0.918 25.806 9.807
{ oe2 glu F 172  B26.56 M15 3pep_sup_clean}1.463 26.135 10.904
{ ca bglu F 172  0.50B15.98 M15 3pep_sup_clean}P 0.409 24.484 6.53
{ cb  glu F 172  B17.90 M15 3pep_sup_clean}ghost 1.242 25.552 7.262
{ ca ahis F 173  0.50B14.69 M15 3pep_sup_clean}P 2.829 21.382 5.983
{ cb  his F 173  B15.64 M15 3pep_sup_clean}4.001 21.621 6.966
{ cg  his F 173  B16.48 M15 3pep_sup_clean}4.564 23.009 6.894
{ nd1 his F 173  B17.40 M15 3pep_sup_clean}4.928 23.611 5.708
{ ce1 his F 173  B18.43 M15 3pep_sup_clean}5.358 24.843 5.959
{ ne2 his F 173  B19.88 M15 3pep_sup_clean}ghost 5.259 25.061 7.257
{ cg  his F 173  B16.48 M15 3pep_sup_clean}P 4.564 23.009 6.894
{ cd2 his F 173  B18.96 M15 3pep_sup_clean}4.757 23.938 7.863
{ ne2 his F 173  B19.88 M15 3pep_sup_clean}5.259 25.061 7.257
{ ca bhis F 173  0.50B13.24 M15 3pep_sup_clean}P 2.681 21.455 6.196
{ cb  his F 173  B15.64 M15 3pep_sup_clean}ghost 4.001 21.621 6.966
{ ca  leu F 174  B11.49 M15 3pep_sup_clean}P 0.088 18.748 5.94
{ cb  leu F 174  B11.35 M15 3pep_sup_clean}-1.432 18.961 5.958
{ cg  leu F 174  B13.21 M15 3pep_sup_clean}-1.967 19.389 7.301
{ cd1 leu F 174  B14.60 M15 3pep_sup_clean}-3.47 19.547 7.202
{ cg  leu F 174  B13.21 M15 3pep_sup_clean}P -1.967 19.389 7.301
{ cd2 leu F 174  B16.08 M15 3pep_sup_clean}-1.604 18.399 8.437
@vectorlist {sc H} off nobutton color= bluetint alpha= 0.3529 master= {sidechain} master= {H's}
{ cg  glu F 172  B20.51 M15 3pep_sup_clean}P 1.798 25.312 8.712
{"}P 1.798 25.312 8.712
{ cb  glu F 172  B17.90 M15 3pep_sup_clean}'a' P 1.242 25.552 7.262
{"}'a' P 1.242 25.552 7.262
{ cd2 his F 173  B18.96 M15 3pep_sup_clean}P 4.757 23.938 7.863
{ ce1 his F 173  B18.43 M15 3pep_sup_clean}P 5.358 24.843 5.959
{ ne2 his F 173  B19.88 M15 3pep_sup_clean}P 5.259 25.061 7.257
{ cb  his F 173  B15.64 M15 3pep_sup_clean}'a' P 4.001 21.621 6.966
{"}'a' P 4.001 21.621 6.966
{ cb  leu F 174  B11.35 M15 3pep_sup_clean}P -1.432 18.961 5.958
{"}P -1.432 18.961 5.958
{ cg  leu F 174  B13.21 M15 3pep_sup_clean}P -1.967 19.389 7.301
{ cd1 leu F 174  B14.60 M15 3pep_sup_clean}P -3.47 19.547 7.202
{"}P -3.47 19.547 7.202
{"}P -3.47 19.547 7.202
{ cd2 leu F 174  B16.08 M15 3pep_sup_clean}P -1.604 18.399 8.437
{"}P -1.604 18.399 8.437
{"}P -1.604 18.399 8.437
@vectorlist {mc} color= bluetint alpha= 0.3529 master= {mainchain}
{ n   val A  30  B20.85 M16 3pep_sup_clean}P -2.83 23.372 3.265
{"}-2.83 23.372 3.265
{ ca  val A  30  B20.60 M16 3pep_sup_clean}-2.274 24.473 4.033
{ c  aval A  30  0.50 B20.39 M16 3pep_sup_clean}'a' -1.387 23.895 5.177
{ o  aval A  30  0.50 B21.24 M16 3pep_sup_clean}'a' -1.765 22.896 5.775
{ ca  val A  30  B20.60 M16 3pep_sup_clean}'b' P -2.274 24.473 4.033
{ c  bval A  30  0.50 B20.50 M16 3pep_sup_clean}'b' -1.215 24.056 5.032
{ o  bval A  30  0.50 B21.16 M16 3pep_sup_clean}'b' -1.333 23.05 5.726
{ c  aval A  30  0.50 B20.39 M16 3pep_sup_clean}'a' P -1.387 23.895 5.177
{ n  agly A  31  0.50 B18.97 M16 3pep_sup_clean}'a' -0.22 24.487 5.471
{ ca agly A  31  0.50 B18.26 M16 3pep_sup_clean}'a' 0.512 24.244 6.742
{ c  agly A  31  0.50 B17.21 M16 3pep_sup_clean}'a' 1.336 22.971 6.951
{ o  agly A  31  0.50 B18.90 M16 3pep_sup_clean}'a' 1.333 22.386 8.048
{ c  bval A  30  0.50 B20.50 M16 3pep_sup_clean}'b' P -1.215 24.056 5.032
{ n  bgly A  31  0.50 B19.73 M16 3pep_sup_clean}'b' -0.155 24.851 5.07
{ ca bgly A  31  0.50 B18.58 M16 3pep_sup_clean}'b' 0.978 24.544 5.888
{ c  bgly A  31  0.50 B18.18 M16 3pep_sup_clean}'b' 1.627 23.278 5.388
{ o  bgly A  31  0.50 B19.65 M16 3pep_sup_clean}'b' 1.78 23.053 4.183
{ c  agly A  31  0.50 B17.21 M16 3pep_sup_clean}'a' P 1.336 22.971 6.951
{ n  agly A  32  0.50 B15.44 M16 3pep_sup_clean}'a' 2.08 22.578 5.924
{ ca agly A  32  0.50 B14.43 M16 3pep_sup_clean}'a' 2.834 21.312 5.92
{ c  agly A  32  0.50 B13.37 M16 3pep_sup_clean}'a' 3.775 21.087 7.096
{ o  agly A  32  0.50 B11.27 M16 3pep_sup_clean}'a' 4.525 21.97 7.483
{ c  bgly A  31  0.50 B18.18 M16 3pep_sup_clean}'b' P 1.627 23.278 5.388
{ n  bgly A  32  0.50 B15.66 M16 3pep_sup_clean}'b' 1.991 22.426 6.323
{ ca bgly A  32  0.50 B14.09 M16 3pep_sup_clean}'b' 2.761 21.251 5.968
{ c  bgly A  32  0.50 B13.57 M16 3pep_sup_clean}'b' 3.812 21.046 7.023
{ o  bgly A  32  0.50 B12.57 M16 3pep_sup_clean}'b' 4.657 21.914 7.254
{ c  agly A  32  0.50 B13.37 M16 3pep_sup_clean}P 3.775 21.087 7.096
{ n   lys A  33  B12.66 M16 3pep_sup_clean}3.745 19.89 7.669
{ ca  lys A  33  B13.96 M16 3pep_sup_clean}4.677 19.546 8.733
{ c   lys A  33  B11.97 M16 3pep_sup_clean}4.801 18.041 8.843
{ o   lys A  33  B10.89 M16 3pep_sup_clean}4.04 17.287 8.236
{ c  bgly A  32  0.50 B13.57 M16 3pep_sup_clean}P 3.812 21.046 7.023
{ n   lys A  33  B12.66 M16 3pep_sup_clean}3.745 19.89 7.669
@vectorlist {mc H} off nobutton color= bluetint alpha= 0.3529 master= {mainchain} master= {H's}
{ n   val A  30  B20.85 M16 3pep_sup_clean}P -2.83 23.372 3.265
{ ca  val A  30  B20.60 M16 3pep_sup_clean}'a' P -2.274 24.473 4.033
{ n  agly A  31  0.50 B18.97 M16 3pep_sup_clean}'a' P -0.22 24.487 5.471
{ ca agly A  31  0.50 B18.26 M16 3pep_sup_clean}'a' P 0.512 24.244 6.742
{"}'a' P 0.512 24.244 6.742
{ n  agly A  32  0.50 B15.44 M16 3pep_sup_clean}'a' P 2.08 22.578 5.924
{ ca agly A  32  0.50 B14.43 M16 3pep_sup_clean}'a' P 2.834 21.312 5.92
{"}'a' P 2.834 21.312 5.92
{ ca  lys A  33  B13.96 M16 3pep_sup_clean}P 4.677 19.546 8.733
{ n   lys A  33  B12.66 M16 3pep_sup_clean}'a' P 3.745 19.89 7.669
@vectorlist {Calphas} off color= yellowtint master= {Calphas}
{ ca  val A  30  B20.60 M16 3pep_sup_clean}P -2.274 24.473 4.033
{"}-2.274 24.473 4.033
{ ca agly A  31  0.50 B18.26 M16 3pep_sup_clean}'a' 0.512 24.244 6.742
{ ca  val A  30  B20.60 M16 3pep_sup_clean}'b' P -2.274 24.473 4.033
{ ca bgly A  31  0.50 B18.58 M16 3pep_sup_clean}'b' 0.978 24.544 5.888
{ ca agly A  31  0.50 B18.26 M16 3pep_sup_clean}'a' P 0.512 24.244 6.742
{ ca agly A  32  0.50 B14.43 M16 3pep_sup_clean}'a' 2.834 21.312 5.92
{ ca bgly A  31  0.50 B18.58 M16 3pep_sup_clean}'b' P 0.978 24.544 5.888
{ ca bgly A  32  0.50 B14.09 M16 3pep_sup_clean}'b' 2.761 21.251 5.968
{ ca agly A  32  0.50 B14.43 M16 3pep_sup_clean}P 2.834 21.312 5.92
{ ca  lys A  33  B13.96 M16 3pep_sup_clean}4.677 19.546 8.733
{ ca bgly A  32  0.50 B14.09 M16 3pep_sup_clean}P 2.761 21.251 5.968
{ ca  lys A  33  B13.96 M16 3pep_sup_clean}4.677 19.546 8.733
@vectorlist {sc} off color= bluetint alpha= 0.3529 master= {sidechain}
{ ca  val A  30  B20.60 M16 3pep_sup_clean}P -2.274 24.473 4.033
{ cb  val A  30  B22.18 M16 3pep_sup_clean}-3.42 25.297 4.684
{ cg1 val A  30  B23.69 M16 3pep_sup_clean}-2.869 26.522 5.378
{ cb  val A  30  B22.18 M16 3pep_sup_clean}P -3.42 25.297 4.684
{ cg2 val A  30  B23.95 M16 3pep_sup_clean}-4.498 25.676 3.641
{ ca  lys A  33  B13.96 M16 3pep_sup_clean}P 4.677 19.546 8.733
{ cb  lys A  33  B13.94 M16 3pep_sup_clean}4.261 20.167 10.061
{ cg  lys A  33  B16.23 M16 3pep_sup_clean}2.916 19.682 10.597
{ cd  lys A  33  B19.64 M16 3pep_sup_clean}2.516 20.472 11.838
{ ce  lys A  33  B24.73 M16 3pep_sup_clean}2.789 19.746 13.114
{ nz  lys A  33  B27.52 M16 3pep_sup_clean}1.605 18.931 13.558
@vectorlist {sc H} off nobutton color= bluetint alpha= 0.3529 master= {sidechain} master= {H's}
{ cb  val A  30  B22.18 M16 3pep_sup_clean}P -3.42 25.297 4.684
{ cg1 val A  30  B23.69 M16 3pep_sup_clean}P -2.869 26.522 5.378
{"}P -2.869 26.522 5.378
{"}P -2.869 26.522 5.378
{ cg2 val A  30  B23.95 M16 3pep_sup_clean}P -4.498 25.676 3.641
{"}P -4.498 25.676 3.641
{"}P -4.498 25.676 3.641
{ cb  lys A  33  B13.94 M16 3pep_sup_clean}P 4.261 20.167 10.061
{"}P 4.261 20.167 10.061
{ cg  lys A  33  B16.23 M16 3pep_sup_clean}P 2.916 19.682 10.597
{"}P 2.916 19.682 10.597
{ cd  lys A  33  B19.64 M16 3pep_sup_clean}P 2.516 20.472 11.838
{"}P 2.516 20.472 11.838
{ ce  lys A  33  B24.73 M16 3pep_sup_clean}P 2.789 19.746 13.114
{"}P 2.789 19.746 13.114
{ nz  lys A  33  B27.52 M16 3pep_sup_clean}P 1.605 18.931 13.558
{"}P 1.605 18.931 13.558
{"}P 1.605 18.931 13.558
@vectorlist {mc} color= bluetint alpha= 0.3529 master= {mainchain}
{ n   pro A 256  B32.46 M17 3pep_sup_clean}P -3.919 22.366 7.381
{"}-3.919 22.366 7.381
{ ca  pro A 256  B35.73 M17 3pep_sup_clean}-2.666 22.835 7.972
{ c   pro A 256  B36.09 M17 3pep_sup_clean}-1.549 22.995 6.933
{ o   pro A 256  B32.81 M17 3pep_sup_clean}-1.389 22.158 6.052
{ c   pro A 256  B36.09 M17 3pep_sup_clean}'a' P -1.549 22.995 6.933
{ n  aala A 257  0.50 B35.00 M17 3pep_sup_clean}'a' -0.762 24.021 7.223
{ ca aala A 257  0.50 B34.11 M17 3pep_sup_clean}'a' 0.555 24.223 6.718
{ c  aala A 257  0.50 B30.57 M17 3pep_sup_clean}'a' 1.348 22.966 6.952
{ o  aala A 257  0.50 B30.32 M17 3pep_sup_clean}'a' 1.343 22.353 8.052
{ c   pro A 256  B36.09 M17 3pep_sup_clean}'b' P -1.549 22.995 6.933
{ n  bala A 257  0.50 B32.35 M17 3pep_sup_clean}'b' -0.857 24.142 6.92
{ ca bala A 257  0.50 B30.38 M17 3pep_sup_clean}'b' -0.04 24.587 5.75
{ c  bala A 257  0.50 B27.34 M17 3pep_sup_clean}'b' 0.985 23.58 5.268
{ o  bala A 257  0.50 B27.35 M17 3pep_sup_clean}'b' 1.341 23.57 4.08
{ c  aala A 257  0.50 B30.57 M17 3pep_sup_clean}'a' P 1.348 22.966 6.952
{ n  agly A 258  0.50 B29.75 M17 3pep_sup_clean}'a' 2.04 22.578 5.905
{ ca agly A 258  0.50 B29.03 M17 3pep_sup_clean}'a' 2.81 21.373 5.958
{ c  agly A 258  0.50 B28.35 M17 3pep_sup_clean}'a' 1.989 20.164 5.587
{ o  agly A 258  0.50 B27.14 M17 3pep_sup_clean}'a' 2.562 19.176 5.165
{ c  bala A 257  0.50 B27.34 M17 3pep_sup_clean}'b' P 0.985 23.58 5.268
{ n  bgly A 258  0.50 B24.50 M17 3pep_sup_clean}'b' 1.497 22.788 6.202
{ ca bgly A 258  0.50 B26.75 M17 3pep_sup_clean}'b' 2.501 21.758 5.892
{ c  bgly A 258  0.50 B26.50 M17 3pep_sup_clean}'b' 1.973 20.332 5.81
{ o  bgly A 258  0.50 B25.92 M17 3pep_sup_clean}'b' 2.738 19.377 5.874
{ c  agly A 258  0.50 B28.35 M17 3pep_sup_clean}P 1.989 20.164 5.587
{ n   ser A 259  B28.43 M17 3pep_sup_clean}0.66 20.197 5.682
{ ca  ser A 259  B27.38 M17 3pep_sup_clean}-0.032 18.897 5.596
{ c   ser A 259  B27.12 M17 3pep_sup_clean}-0.073 18.304 4.166
{ o   ser A 259  B23.42 M17 3pep_sup_clean}-0.015 19.014 3.17
{ c  bgly A 258  0.50 B26.50 M17 3pep_sup_clean}P 1.973 20.332 5.81
{ n   ser A 259  B28.43 M17 3pep_sup_clean}0.66 20.197 5.682
@vectorlist {mc H} off nobutton color= bluetint alpha= 0.3529 master= {mainchain} master= {H's}
{ ca  pro A 256  B35.73 M17 3pep_sup_clean}P -2.666 22.835 7.972
{ n  aala A 257  0.50 B35.00 M17 3pep_sup_clean}'a' P -0.762 24.021 7.223
{ ca aala A 257  0.50 B34.11 M17 3pep_sup_clean}'a' P 0.555 24.223 6.718
{ n  agly A 258  0.50 B29.75 M17 3pep_sup_clean}'a' P 2.04 22.578 5.905
{ ca agly A 258  0.50 B29.03 M17 3pep_sup_clean}'a' P 2.81 21.373 5.958
{"}'a' P 2.81 21.373 5.958
{ ca  ser A 259  B27.38 M17 3pep_sup_clean}P -0.032 18.897 5.596
{ n   ser A 259  B28.43 M17 3pep_sup_clean}'a' P 0.66 20.197 5.682
@vectorlist {Calphas} off color= peachtint master= {Calphas}
{ ca  pro A 256  B35.73 M17 3pep_sup_clean}P -2.666 22.835 7.972
{"}-2.666 22.835 7.972
{ ca aala A 257  0.50 B34.11 M17 3pep_sup_clean}'a' 0.555 24.223 6.718
{ ca  pro A 256  B35.73 M17 3pep_sup_clean}'b' P -2.666 22.835 7.972
{ ca bala A 257  0.50 B30.38 M17 3pep_sup_clean}'b' -0.04 24.587 5.75
{ ca aala A 257  0.50 B34.11 M17 3pep_sup_clean}'a' P 0.555 24.223 6.718
{ ca agly A 258  0.50 B29.03 M17 3pep_sup_clean}'a' 2.81 21.373 5.958
{ ca bala A 257  0.50 B30.38 M17 3pep_sup_clean}'b' P -0.04 24.587 5.75
{ ca bgly A 258  0.50 B26.75 M17 3pep_sup_clean}'b' 2.501 21.758 5.892
{ ca agly A 258  0.50 B29.03 M17 3pep_sup_clean}P 2.81 21.373 5.958
{ ca  ser A 259  B27.38 M17 3pep_sup_clean}-0.032 18.897 5.596
{ ca bgly A 258  0.50 B26.75 M17 3pep_sup_clean}P 2.501 21.758 5.892
{ ca  ser A 259  B27.38 M17 3pep_sup_clean}-0.032 18.897 5.596
@vectorlist {sc} off color= bluetint alpha= 0.3529 master= {sidechain}
{ ca  pro A 256  B35.73 M17 3pep_sup_clean}P -2.666 22.835 7.972
{ cb  pro A 256  B35.84 M17 3pep_sup_clean}-2.318 21.739 8.961
{ cg  pro A 256  B32.18 M17 3pep_sup_clean}-3.594 20.992 9.186
{ cd  pro A 256  B35.19 M17 3pep_sup_clean}ghost -4.416 21.129 8.004
{ n   pro A 256  B32.46 M17 3pep_sup_clean}P -3.919 22.366 7.381
{ cd  pro A 256  B35.19 M17 3pep_sup_clean}-4.416 21.129 8.004
{ ca aala A 257  0.50B34.11 M17 3pep_sup_clean}'a' P 0.555 24.223 6.718
{ cb aala A 257  0.50B33.40 M17 3pep_sup_clean}'a' 1.21 25.398 7.457
{ ca bala A 257  0.50B30.38 M17 3pep_sup_clean}'b' P -0.04 24.587 5.75
{ cb bala A 257  0.50B30.73 M17 3pep_sup_clean}'b' 0.687 25.934 6.034
{ ca  ser A 259  B27.38 M17 3pep_sup_clean}P -0.032 18.897 5.596
{ cb  ser A 259  B26.45 M17 3pep_sup_clean}-1.445 19.009 6.139
{ og  ser A 259  B23.34 M17 3pep_sup_clean}-2.254 19.785 5.289
@vectorlist {sc H} off nobutton color= bluetint alpha= 0.3529 master= {sidechain} master= {H's}
{ cb  pro A 256  B35.84 M17 3pep_sup_clean}P -2.318 21.739 8.961
{"}P -2.318 21.739 8.961
{ cg  pro A 256  B32.18 M17 3pep_sup_clean}P -3.594 20.992 9.186
{"}P -3.594 20.992 9.186
{ cd  pro A 256  B35.19 M17 3pep_sup_clean}P -4.416 21.129 8.004
{"}P -4.416 21.129 8.004
{ cb aala A 257  0.50 B33.40 M17 3pep_sup_clean}'a' P 1.21 25.398 7.457
{"}'a' P 1.21 25.398 7.457
{"}'a' P 1.21 25.398 7.457
{ cb  ser A 259  B26.45 M17 3pep_sup_clean}P -1.445 19.009 6.139
{"}P -1.445 19.009 6.139
{ og  ser A 259  B23.34 M17 3pep_sup_clean}P -2.254 19.785 5.289
@vectorlist {mc} color= bluetint alpha= 0.3529 master= {mainchain}
{ n   thr A  43  B14.56 M18 3pep_sup_clean}P -4.248 23.64 7.082
{"}-4.248 23.64 7.082
{ ca  thr A  43  B13.78 M18 3pep_sup_clean}-2.949 23.398 7.66
{ c   thr A  43  B15.00 M18 3pep_sup_clean}-1.855 23.942 6.756
{ o   thr A  43  B16.02 M18 3pep_sup_clean}-2.04 24.128 5.537
{ c   thr A  43  B15.00 M18 3pep_sup_clean}'a' P -1.855 23.942 6.756
{ n  athr A  44  0.50 B15.26 M18 3pep_sup_clean}'a' -0.715 24.17 7.382
{ ca athr A  44  0.50 B18.20 M18 3pep_sup_clean}'a' 0.567 24.274 6.731
{ c  athr A  44  0.50 B19.89 M18 3pep_sup_clean}'a' 1.33 22.96 6.949
{ o  athr A  44  0.50 B16.98 M18 3pep_sup_clean}'a' 1.349 22.336 8.044
{ c   thr A  43  B15.00 M18 3pep_sup_clean}'b' P -1.855 23.942 6.756
{ n  bthr A  44  0.50 B15.20 M18 3pep_sup_clean}'b' -0.665 24.147 7.289
{ ca bthr A  44  0.50 B18.43 M18 3pep_sup_clean}'b' 0.396 24.791 6.499
{ c  bthr A  44  0.50 B20.93 M18 3pep_sup_clean}'b' 1.258 23.862 5.629
{ o  bthr A  44  0.50 B21.63 M18 3pep_sup_clean}'b' 1.851 24.366 4.656
{ c  athr A  44  0.50 B19.89 M18 3pep_sup_clean}'a' P 1.33 22.96 6.949
{ n  agly A  45  0.50 B22.82 M18 3pep_sup_clean}'a' 1.989 22.534 5.883
{ ca agly A  45  0.50 B24.63 M18 3pep_sup_clean}'a' 2.861 21.388 5.978
{ c  agly A  45  0.50 B25.68 M18 3pep_sup_clean}'a' 2.048 20.136 5.896
{ o  agly A  45  0.50 B23.48 M18 3pep_sup_clean}'a' 0.851 20.173 5.933
{ c  bthr A  44  0.50 B20.93 M18 3pep_sup_clean}'b' P 1.258 23.862 5.629
{ n  bgly A  45  0.50 B23.80 M18 3pep_sup_clean}'b' 1.427 22.59 6.081
{ ca bgly A  45  0.50 B25.34 M18 3pep_sup_clean}'b' 2.476 21.57 5.668
{ c  bgly A  45  0.50 B25.93 M18 3pep_sup_clean}'b' 1.948 20.129 5.811
{ o  bgly A  45  0.50 B24.25 M18 3pep_sup_clean}'b' 0.77 20.025 5.956
{ c  agly A  45  0.50 B25.68 M18 3pep_sup_clean}P 2.048 20.136 5.896
{ n   glu A  46  B27.85 M18 3pep_sup_clean}2.761 19.031 5.762
{ ca  glu A  46  B29.82 M18 3pep_sup_clean}2.163 17.656 5.75
{ c   glu A  46  B30.79 M18 3pep_sup_clean}2.248 16.886 7.094
{ o   glu A  46  B29.70 M18 3pep_sup_clean}3.068 17.151 7.994
{ c  bgly A  45  0.50 B25.93 M18 3pep_sup_clean}P 1.948 20.129 5.811
{ n   glu A  46  B27.85 M18 3pep_sup_clean}2.761 19.031 5.762
@vectorlist {mc H} off nobutton color= bluetint alpha= 0.3529 master= {mainchain} master= {H's}
{ n   thr A  43  B14.56 M18 3pep_sup_clean}P -4.248 23.64 7.082
{ ca  thr A  43  B13.78 M18 3pep_sup_clean}P -2.949 23.398 7.66
{ n  athr A  44  0.50 B15.26 M18 3pep_sup_clean}'a' P -0.715 24.17 7.382
{ ca athr A  44  0.50 B18.20 M18 3pep_sup_clean}'a' P 0.567 24.274 6.731
{ n  agly A  45  0.50 B22.82 M18 3pep_sup_clean}'a' P 1.989 22.534 5.883
{ ca agly A  45  0.50 B24.63 M18 3pep_sup_clean}'a' P 2.861 21.388 5.978
{"}'a' P 2.861 21.388 5.978
{ ca  glu A  46  B29.82 M18 3pep_sup_clean}P 2.163 17.656 5.75
{ n   glu A  46  B27.85 M18 3pep_sup_clean}'a' P 2.761 19.031 5.762
@vectorlist {Calphas} off color= pinktint master= {Calphas}
{ ca  thr A  43  B13.78 M18 3pep_sup_clean}P -2.949 23.398 7.66
{"}-2.949 23.398 7.66
{ ca athr A  44  0.50 B18.20 M18 3pep_sup_clean}'a' 0.567 24.274 6.731
{ ca  thr A  43  B13.78 M18 3pep_sup_clean}'b' P -2.949 23.398 7.66
{ ca bthr A  44  0.50 B18.43 M18 3pep_sup_clean}'b' 0.396 24.791 6.499
{ ca athr A  44  0.50 B18.20 M18 3pep_sup_clean}'a' P 0.567 24.274 6.731
{ ca agly A  45  0.50 B24.63 M18 3pep_sup_clean}'a' 2.861 21.388 5.978
{ ca bthr A  44  0.50 B18.43 M18 3pep_sup_clean}'b' P 0.396 24.791 6.499
{ ca bgly A  45  0.50 B25.34 M18 3pep_sup_clean}'b' 2.476 21.57 5.668
{ ca agly A  45  0.50 B24.63 M18 3pep_sup_clean}P 2.861 21.388 5.978
{ ca  glu A  46  B29.82 M18 3pep_sup_clean}2.163 17.656 5.75
{ ca bgly A  45  0.50 B25.34 M18 3pep_sup_clean}P 2.476 21.57 5.668
{ ca  glu A  46  B29.82 M18 3pep_sup_clean}2.163 17.656 5.75
@vectorlist {sc} off color= bluetint alpha= 0.3529 master= {sidechain}
{ ca  thr A  43  B13.78 M18 3pep_sup_clean}P -2.949 23.398 7.66
{ cb  thr A  43  B13.16 M18 3pep_sup_clean}-2.727 21.905 7.904
{ og1 thr A  43  B14.31 M18 3pep_sup_clean}-3.027 21.172 6.717
{ cb  thr A  43  B13.16 M18 3pep_sup_clean}P -2.727 21.905 7.904
{ cg2 thr A  43  B15.18 M18 3pep_sup_clean}-3.628 21.41 9.03
{ ca athr A  44  0.50B18.20 M18 3pep_sup_clean}'a' P 0.567 24.274 6.731
{ cb athr A  44  0.50B17.20 M18 3pep_sup_clean}'a' 1.412 25.36 7.334
{ og1athr A  44  0.50B18.28 M18 3pep_sup_clean}'a' 1.77 24.947 8.648
{ cb athr A  44  0.50B17.20 M18 3pep_sup_clean}'a' P 1.412 25.36 7.334
{ cg2athr A  44  0.50B20.49 M18 3pep_sup_clean}'a' 0.645 26.671 7.371
{ ca bthr A  44  0.50B18.43 M18 3pep_sup_clean}'b' P 0.396 24.791 6.499
{ cb bthr A  44  0.50B17.39 M18 3pep_sup_clean}'b' 1.374 25.559 7.406
{ og1bthr A  44  0.50B17.61 M18 3pep_sup_clean}'b' 1.707 24.751 8.529
{ cb bthr A  44  0.50B17.39 M18 3pep_sup_clean}'b' P 1.374 25.559 7.406
{ cg2bthr A  44  0.50B20.82 M18 3pep_sup_clean}'b' 0.765 26.868 7.916
{ ca  glu A  46  B29.82 M18 3pep_sup_clean}P 2.163 17.656 5.75
{ cb  glu A  46  B31.25 M18 3pep_sup_clean}2.754 16.808 4.6
{ cg  glu A  46  B33.26 M18 3pep_sup_clean}2.682 17.486 3.19
{ cd  glu A  46  B38.19 M18 3pep_sup_clean}1.252 17.744 2.659
{ oe1 glu A  46  B40.78 M18 3pep_sup_clean}0.295 17.027 3.047
{ cd  glu A  46  B38.19 M18 3pep_sup_clean}P 1.252 17.744 2.659
{ oe2 glu A  46  B41.10 M18 3pep_sup_clean}1.077 18.682 1.817
@vectorlist {sc H} off nobutton color= bluetint alpha= 0.3529 master= {sidechain} master= {H's}
{ cb  thr A  43  B13.16 M18 3pep_sup_clean}P -2.727 21.905 7.904
{ og1 thr A  43  B14.31 M18 3pep_sup_clean}P -3.027 21.172 6.717
{ cg2 thr A  43  B15.18 M18 3pep_sup_clean}P -3.628 21.41 9.03
{"}P -3.628 21.41 9.03
{"}P -3.628 21.41 9.03
{ cb athr A  44  0.50 B17.20 M18 3pep_sup_clean}'a' P 1.412 25.36 7.334
{ og1athr A  44  0.50 B18.28 M18 3pep_sup_clean}'a' P 1.77 24.947 8.648
{ cg2athr A  44  0.50 B20.49 M18 3pep_sup_clean}'a' P 0.645 26.671 7.371
{"}'a' P 0.645 26.671 7.371
{"}'a' P 0.645 26.671 7.371
{ cb  glu A  46  B31.25 M18 3pep_sup_clean}P 2.754 16.808 4.6
{"}P 2.754 16.808 4.6
{ cg  glu A  46  B33.26 M18 3pep_sup_clean}P 2.682 17.486 3.19
{"}P 2.682 17.486 3.19
@vectorlist {mc} color= bluetint alpha= 0.3529 master= {mainchain}
{ n   lys A 721  B16.23 M19 3pep_sup_clean}P -3.939 22.45 6.308
{"}-3.939 22.45 6.308
{ ca  lys A 721  B17.45 M19 3pep_sup_clean}-2.921 22.748 7.302
{ c  alys A 721  0.62 B17.60 M19 3pep_sup_clean}'a' -1.568 23.023 6.671
{ o  alys A 721  0.62 B25.56 M19 3pep_sup_clean}'a' -1.195 22.377 5.691
{ ca  lys A 721  B17.45 M19 3pep_sup_clean}'b' P -2.921 22.748 7.302
{ c  blys A 721  0.38 B21.52 M19 3pep_sup_clean}'b' -1.615 22.916 6.526
{ o  blys A 721  0.38 B29.23 M19 3pep_sup_clean}'b' -1.23 22.03 5.765
{ c  alys A 721  0.62 B17.60 M19 3pep_sup_clean}'a' P -1.568 23.023 6.671
{ n  apro A 722  0.62 B21.75 M19 3pep_sup_clean}'a' -0.833 24.002 7.223
{ ca apro A 722  0.62 B34.24 M19 3pep_sup_clean}'a' 0.534 24.245 6.764
{ c  apro A 722  0.62 B14.68 M19 3pep_sup_clean}'a' 1.349 22.973 6.945
{ o  apro A 722  0.62 B18.25 M19 3pep_sup_clean}'a' 1.324 22.383 8.028
{ c  blys A 721  0.38 B21.52 M19 3pep_sup_clean}'b' P -1.615 22.916 6.526
{ n  bpro A 722  0.38 B34.53 M19 3pep_sup_clean}'b' -0.933 24.059 6.712
{ ca bpro A 722  0.38 B30.22 M19 3pep_sup_clean}'b' 0.194 24.517 5.886
{ c  bpro A 722  0.38 B26.44 M19 3pep_sup_clean}'b' 1.201 23.435 5.493
{ o  bpro A 722  0.38 B21.70 M19 3pep_sup_clean}'b' 1.641 23.406 4.342
{ c  apro A 722  0.62 B14.68 M19 3pep_sup_clean}'a' P 1.349 22.973 6.945
{ n  agly A 723  0.62 B17.54 M19 3pep_sup_clean}'a' 2.038 22.546 5.893
{ ca agly A 723  0.62 B24.33 M19 3pep_sup_clean}'a' 2.851 21.345 5.955
{ c  agly A 723  0.62 B27.76 M19 3pep_sup_clean}'a' 2.134 20.097 5.473
{ o  agly A 723  0.62 B23.88 M19 3pep_sup_clean}'a' 2.765 19.065 5.252
{ c  bpro A 722  0.38 B26.44 M19 3pep_sup_clean}'b' P 1.201 23.435 5.493
{ n  bgly A 723  0.38 B18.32 M19 3pep_sup_clean}'b' 1.564 22.571 6.436
{ ca bgly A 723  0.38 B23.68 M19 3pep_sup_clean}'b' 2.557 21.539 6.189
{ c  bgly A 723  0.38 B32.14 M19 3pep_sup_clean}'b' 1.95 20.206 5.792
{ o  bgly A 723  0.38 B22.64 M19 3pep_sup_clean}'b' 2.572 19.155 5.958
{ n  agly A 724  0.62 B27.57 M19 3pep_sup_clean}P 0.817 20.181 5.317
{ ca  gly A 724  B29.80 M19 3pep_sup_clean}0.031 19.052 4.847
{ c   gly A 724  B24.34 M19 3pep_sup_clean}-1.052 18.637 5.829
{ o   gly A 724  B25.22 M19 3pep_sup_clean}-0.958 18.907 7.02
{ c  agly A 723  0.62 B27.76 M19 3pep_sup_clean}'a' P 2.134 20.097 5.473
{ n  agly A 724  0.62 B27.57 M19 3pep_sup_clean}'a' 0.817 20.181 5.317
{ c  bgly A 723  0.38 B32.14 M19 3pep_sup_clean}'b' P 1.95 20.206 5.792
{ n  bgly A 724  0.38 B31.45 M19 3pep_sup_clean}'b' 0.732 20.252 5.265
{ ca  gly A 724  B29.80 M19 3pep_sup_clean}ghost 0.031 19.052 4.847
@vectorlist {mc H} off nobutton color= bluetint alpha= 0.3529 master= {mainchain} master= {H's}
{ n   lys A 721  B16.23 M19 3pep_sup_clean}P -3.939 22.45 6.308
{ ca  lys A 721  B17.45 M19 3pep_sup_clean}'a' P -2.921 22.748 7.302
{ ca apro A 722  0.62 B34.24 M19 3pep_sup_clean}'a' P 0.534 24.245 6.764
{ n  agly A 723  0.62 B17.54 M19 3pep_sup_clean}'a' P 2.038 22.546 5.893
{ ca agly A 723  0.62 B24.33 M19 3pep_sup_clean}'a' P 2.851 21.345 5.955
{"}'a' P 2.851 21.345 5.955
{ n  agly A 724  0.62 B27.57 M19 3pep_sup_clean}'a' P 0.817 20.181 5.317
{ ca  gly A 724  B29.80 M19 3pep_sup_clean}'a' P 0.031 19.052 4.847
{"}'a' P 0.031 19.052 4.847
@vectorlist {Calphas} off color= lilactint master= {Calphas}
{ ca  lys A 721  B17.45 M19 3pep_sup_clean}P -2.921 22.748 7.302
{"}-2.921 22.748 7.302
{ ca apro A 722  0.62 B34.24 M19 3pep_sup_clean}'a' 0.534 24.245 6.764
{ ca  lys A 721  B17.45 M19 3pep_sup_clean}'b' P -2.921 22.748 7.302
{ ca bpro A 722  0.38 B30.22 M19 3pep_sup_clean}'b' 0.194 24.517 5.886
{ ca apro A 722  0.62 B34.24 M19 3pep_sup_clean}'a' P 0.534 24.245 6.764
{ ca agly A 723  0.62 B24.33 M19 3pep_sup_clean}'a' 2.851 21.345 5.955
{ ca bpro A 722  0.38 B30.22 M19 3pep_sup_clean}'b' P 0.194 24.517 5.886
{ ca bgly A 723  0.38 B23.68 M19 3pep_sup_clean}'b' 2.557 21.539 6.189
{ ca agly A 723  0.62 B24.33 M19 3pep_sup_clean}P 2.851 21.345 5.955
{ ca  gly A 724  B29.80 M19 3pep_sup_clean}0.031 19.052 4.847
{ ca bgly A 723  0.38 B23.68 M19 3pep_sup_clean}P 2.557 21.539 6.189
{ ca  gly A 724  B29.80 M19 3pep_sup_clean}0.031 19.052 4.847
{ ca agly A 723  0.62 B24.33 M19 3pep_sup_clean}P 2.851 21.345 5.955
{ ca  gly A 724  B29.80 M19 3pep_sup_clean}ghost 0.031 19.052 4.847
{ ca bgly A 723  0.38 B23.68 M19 3pep_sup_clean}P 2.557 21.539 6.189
{ ca  gly A 724  B29.80 M19 3pep_sup_clean}ghost 0.031 19.052 4.847
@vectorlist {sc} off color= bluetint alpha= 0.3529 master= {sidechain}
{ ca  lys A 721  B17.45 M19 3pep_sup_clean}P -2.921 22.748 7.302
{ cb  lys A 721  B26.62 M19 3pep_sup_clean}-2.816 21.588 8.299
{ cg  lys A 721  B39.16 M19 3pep_sup_clean}-2.567 22.008 9.734
{ cd  lys A 721  B40.55 M19 3pep_sup_clean}-2.167 20.826 10.605
{ ce  lys A 721  B30.71 M19 3pep_sup_clean}-3.158 19.684 10.499
{ nz  lys A 721  B32.82 M19 3pep_sup_clean}-2.799 18.549 11.402
{ ca apro A 722  0.62B34.24 M19 3pep_sup_clean}'a' P 0.534 24.245 6.764
{ cb apro A 722  0.62B30.69 M19 3pep_sup_clean}'a' 1.034 25.337 7.714
{ cg apro A 722  0.62B35.08 M19 3pep_sup_clean}'a' -0.201 26.024 8.187
{ cd apro A 722  0.62B30.75 M19 3pep_sup_clean}'a' ghost -1.25 24.956 8.265
{ n  apro A 722  0.62B21.75 M19 3pep_sup_clean}'a' P -0.833 24.002 7.223
{ cd apro A 722  0.62B30.75 M19 3pep_sup_clean}'a' -1.25 24.956 8.265
{ ca bpro A 722  0.38B30.22 M19 3pep_sup_clean}'b' P 0.194 24.517 5.886
{ cb bpro A 722  0.38B27.33 M19 3pep_sup_clean}'b' 0.871 25.574 6.78
{ cg bpro A 722  0.38B37.08 M19 3pep_sup_clean}'b' 0.266 25.369 8.154
{ cd bpro A 722  0.38B28.50 M19 3pep_sup_clean}'b' ghost -1.134 24.96 7.856
{ n  bpro A 722  0.38B34.53 M19 3pep_sup_clean}'b' P -0.933 24.059 6.712
{ cd bpro A 722  0.38B28.50 M19 3pep_sup_clean}'b' -1.134 24.96 7.856
@vectorlist {sc H} off nobutton color= bluetint alpha= 0.3529 master= {sidechain} master= {H's}
{ cb  lys A 721  B26.62 M19 3pep_sup_clean}P -2.816 21.588 8.299
{"}P -2.816 21.588 8.299
{ cg  lys A 721  B39.16 M19 3pep_sup_clean}P -2.567 22.008 9.734
{"}P -2.567 22.008 9.734
{ cd  lys A 721  B40.55 M19 3pep_sup_clean}P -2.167 20.826 10.605
{"}P -2.167 20.826 10.605
{ ce  lys A 721  B30.71 M19 3pep_sup_clean}P -3.158 19.684 10.499
{"}P -3.158 19.684 10.499
{ nz  lys A 721  B32.82 M19 3pep_sup_clean}P -2.799 18.549 11.402
{"}P -2.799 18.549 11.402
{"}P -2.799 18.549 11.402
{ cb apro A 722  0.62 B30.69 M19 3pep_sup_clean}'a' P 1.034 25.337 7.714
{"}'a' P 1.034 25.337 7.714
{ cg apro A 722  0.62 B35.08 M19 3pep_sup_clean}'a' P -0.201 26.024 8.187
{"}'a' P -0.201 26.024 8.187
{ cd apro A 722  0.62 B30.75 M19 3pep_sup_clean}'a' P -1.25 24.956 8.265
{"}'a' P -1.25 24.956 8.265
@vectorlist {mc} color= bluetint alpha= 0.3529 master= {mainchain}
{ n   ile A 281  B9.17 M20 3pep_sup_clean}P -3.959 22.912 8.16
{"}-3.959 22.912 8.16
{ ca  ile A 281  B11.16 M20 3pep_sup_clean}-2.652 23.401 8.551
{ c   ile A 281  B11.52 M20 3pep_sup_clean}-1.659 23.389 7.359
{ o   ile A 281  B11.62 M20 3pep_sup_clean}-1.846 22.625 6.419
{ c   ile A 281  B11.52 M20 3pep_sup_clean}'a' P -1.659 23.389 7.359
{ n  apro A 282  0.50 B11.78 M20 3pep_sup_clean}'a' -0.575 24.178 7.553
{ ca apro A 282  0.50 B11.37 M20 3pep_sup_clean}'a' 0.604 24.258 6.754
{ c  apro A 282  0.50 B10.87 M20 3pep_sup_clean}'a' 1.342 22.96 6.946
{ o  apro A 282  0.50 B11.22 M20 3pep_sup_clean}'a' 1.312 22.366 8.038
{ c   ile A 281  B11.52 M20 3pep_sup_clean}'b' P -1.659 23.389 7.359
{ n  bpro A 282  0.50 B12.24 M20 3pep_sup_clean}'b' -0.662 24.306 7.253
{ ca bpro A 282  0.50 B12.03 M20 3pep_sup_clean}'b' 0.045 24.304 5.915
{ c  bpro A 282  0.50 B11.53 M20 3pep_sup_clean}'b' 1.114 23.208 5.581
{ o  bpro A 282  0.50 B12.30 M20 3pep_sup_clean}'b' 1.349 22.915 4.395
{ c  apro A 282  0.50 B10.87 M20 3pep_sup_clean}'a' P 1.342 22.96 6.946
{ n  atyr A 283  0.50 B10.08 M20 3pep_sup_clean}'a' 1.937 22.488 5.876
{ ca atyr A 283  0.50 B10.40 M20 3pep_sup_clean}'a' 2.9 21.42 5.971
{ c  atyr A 283  0.50 B10.39 M20 3pep_sup_clean}'a' 4.192 22.01 5.476
{ o  atyr A 283  0.50 B10.89 M20 3pep_sup_clean}'a' 4.213 22.816 4.544
{ c  bpro A 282  0.50 B11.53 M20 3pep_sup_clean}'b' P 1.114 23.208 5.581
{ n  btyr A 283  0.50 B10.18 M20 3pep_sup_clean}'b' 1.748 22.648 6.608
{ ca btyr A 283  0.50 B9.92 M20 3pep_sup_clean}'b' 2.839 21.654 6.489
{ c  btyr A 283  0.50 B9.67 M20 3pep_sup_clean}'b' 4.136 22.34 6.058
{ o  btyr A 283  0.50 B9.34 M20 3pep_sup_clean}'b' 4.101 23.514 5.687
{ c  atyr A 283  0.50 B10.39 M20 3pep_sup_clean}P 4.192 22.01 5.476
{ n   thr A 284  B9.91 M20 3pep_sup_clean}5.275 21.638 6.127
{ ca  thr A 284  B10.31 M20 3pep_sup_clean}6.55 22.275 5.884
{ c   thr A 284  B10.98 M20 3pep_sup_clean}7.53 21.403 5.091
{ o   thr A 284  B10.18 M20 3pep_sup_clean}7.65 20.196 5.337
{ c  btyr A 283  0.50 B9.67 M20 3pep_sup_clean}P 4.136 22.34 6.058
{ n   thr A 284  B9.91 M20 3pep_sup_clean}5.275 21.638 6.127
@vectorlist {mc H} off nobutton color= bluetint alpha= 0.3529 master= {mainchain} master= {H's}
{ n   ile A 281  B9.17 M20 3pep_sup_clean}P -3.959 22.912 8.16
{ ca  ile A 281  B11.16 M20 3pep_sup_clean}P -2.652 23.401 8.551
{ ca apro A 282  0.50 B11.37 M20 3pep_sup_clean}'a' P 0.604 24.258 6.754
{ n  atyr A 283  0.50 B10.08 M20 3pep_sup_clean}'a' P 1.937 22.488 5.876
{ ca atyr A 283  0.50 B10.40 M20 3pep_sup_clean}'a' P 2.9 21.42 5.971
{ ca  thr A 284  B10.31 M20 3pep_sup_clean}P 6.55 22.275 5.884
{ n   thr A 284  B9.91 M20 3pep_sup_clean}'a' P 5.275 21.638 6.127
@vectorlist {Calphas} off color= bluetint master= {Calphas}
{ ca  ile A 281  B11.16 M20 3pep_sup_clean}P -2.652 23.401 8.551
{"}-2.652 23.401 8.551
{ ca apro A 282  0.50 B11.37 M20 3pep_sup_clean}'a' 0.604 24.258 6.754
{ ca  ile A 281  B11.16 M20 3pep_sup_clean}'b' P -2.652 23.401 8.551
{ ca bpro A 282  0.50 B12.03 M20 3pep_sup_clean}'b' 0.045 24.304 5.915
{ ca apro A 282  0.50 B11.37 M20 3pep_sup_clean}'a' P 0.604 24.258 6.754
{ ca atyr A 283  0.50 B10.40 M20 3pep_sup_clean}'a' 2.9 21.42 5.971
{ ca bpro A 282  0.50 B12.03 M20 3pep_sup_clean}'b' P 0.045 24.304 5.915
{ ca btyr A 283  0.50 B9.92 M20 3pep_sup_clean}'b' 2.839 21.654 6.489
{ ca atyr A 283  0.50 B10.40 M20 3pep_sup_clean}P 2.9 21.42 5.971
{ ca  thr A 284  B10.31 M20 3pep_sup_clean}6.55 22.275 5.884
{ ca btyr A 283  0.50 B9.92 M20 3pep_sup_clean}P 2.839 21.654 6.489
{ ca  thr A 284  B10.31 M20 3pep_sup_clean}6.55 22.275 5.884
@vectorlist {sc} off color= bluetint alpha= 0.3529 master= {sidechain}
{ ca  ile A 281  B11.16 M20 3pep_sup_clean}P -2.652 23.401 8.551
{ cb  ile A 281  B11.98 M20 3pep_sup_clean}-2.117 22.603 9.79
{ cg1 ile A 281  B11.04 M20 3pep_sup_clean}-1.939 21.114 9.438
{ cd1 ile A 281  B10.60 M20 3pep_sup_clean}-1.209 20.271 10.486
{ cb  ile A 281  B11.98 M20 3pep_sup_clean}P -2.117 22.603 9.79
{ cg2 ile A 281  B12.58 M20 3pep_sup_clean}-3 22.814 11.031
{ ca apro A 282  0.50B11.37 M20 3pep_sup_clean}'a' P 0.604 24.258 6.754
{ cb apro A 282  0.50B11.24 M20 3pep_sup_clean}'a' 1.404 25.427 7.362
{ cg apro A 282  0.50B11.61 M20 3pep_sup_clean}'a' 0.832 25.715 8.676
{ cd apro A 282  0.50B11.19 M20 3pep_sup_clean}'a' ghost -0.42 24.877 8.85
{ n  apro A 282  0.50B11.78 M20 3pep_sup_clean}'a' P -0.575 24.178 7.553
{ cd apro A 282  0.50B11.19 M20 3pep_sup_clean}'a' -0.42 24.877 8.85
{ ca bpro A 282  0.50B12.03 M20 3pep_sup_clean}'b' P 0.045 24.304 5.915
{ cb bpro A 282  0.50B12.36 M20 3pep_sup_clean}'b' 0.686 25.701 5.839
{ cg bpro A 282  0.50B12.54 M20 3pep_sup_clean}'b' 0.662 26.226 7.276
{ cd bpro A 282  0.50B12.35 M20 3pep_sup_clean}'b' ghost -0.535 25.605 7.938
{ n  bpro A 282  0.50B12.24 M20 3pep_sup_clean}'b' P -0.662 24.306 7.253
{ cd bpro A 282  0.50B12.35 M20 3pep_sup_clean}'b' -0.535 25.605 7.938
{ ca atyr A 283  0.50B10.40 M20 3pep_sup_clean}'a' P 2.9 21.42 5.971
{ cb atyr A 283  0.50B10.05 M20 3pep_sup_clean}'a' 2.452 20.204 5.16
{ cg atyr A 283  0.50B9.68 M20 3pep_sup_clean}'a' 1.255 19.541 5.8
{ cd1atyr A 283  0.50B9.50 M20 3pep_sup_clean}'a' 1.416 18.629 6.838
{ ce1atyr A 283  0.50B9.23 M20 3pep_sup_clean}'a' 0.335 18.037 7.453
{ cz atyr A 283  0.50B8.69 M20 3pep_sup_clean}'a' -0.942 18.354 7.032
{ oh atyr A 283  0.50B7.37 M20 3pep_sup_clean}'a' -2.012 17.769 7.657
{ cg atyr A 283  0.50B9.68 M20 3pep_sup_clean}'a' P 1.255 19.541 5.8
{ cd2atyr A 283  0.50B7.82 M20 3pep_sup_clean}'a' -0.033 19.854 5.399
{ ce2atyr A 283  0.50B7.59 M20 3pep_sup_clean}'a' -1.133 19.274 6.014
{ cz atyr A 283  0.50B8.69 M20 3pep_sup_clean}'a' ghost -0.942 18.354 7.032
{ ca btyr A 283  0.50B9.92 M20 3pep_sup_clean}'b' P 2.839 21.654 6.489
{ cb btyr A 283  0.50B10.02 M20 3pep_sup_clean}'b' 2.448 20.463 5.586
{ cg btyr A 283  0.50B10.05 M20 3pep_sup_clean}'b' 1.237 19.702 6.101
{ cd1btyr A 283  0.50B10.37 M20 3pep_sup_clean}'b' 1.378 18.673 7.034
{ ce1btyr A 283  0.50B10.33 M20 3pep_sup_clean}'b' 0.279 17.985 7.523
{ cz btyr A 283  0.50B9.89 M20 3pep_sup_clean}'b' -0.987 18.32 7.081
{ oh btyr A 283  0.50B9.24 M20 3pep_sup_clean}'b' -2.075 17.642 7.573
{ cg btyr A 283  0.50B10.05 M20 3pep_sup_clean}'b' P 1.237 19.702 6.101
{ cd2btyr A 283  0.50B9.76 M20 3pep_sup_clean}'b' -0.044 20.022 5.673
{ ce2btyr A 283  0.50B8.95 M20 3pep_sup_clean}'b' -1.154 19.346 6.162
{ cz btyr A 283  0.50B9.89 M20 3pep_sup_clean}'b' ghost -0.987 18.32 7.081
{ ca  thr A 284  B10.31 M20 3pep_sup_clean}P 6.55 22.275 5.884
{ cb  thr A 284  B10.12 M20 3pep_sup_clean}7.172 22.794 7.208
{ og1 thr A 284  B11.33 M20 3pep_sup_clean}8.373 23.51 6.898
{ cb  thr A 284  B10.12 M20 3pep_sup_clean}P 7.172 22.794 7.208
{ cg2 thr A 284  B9.33 M20 3pep_sup_clean}7.486 21.638 8.217
@vectorlist {sc H} off nobutton color= bluetint alpha= 0.3529 master= {sidechain} master= {H's}
{ cb  ile A 281  B11.98 M20 3pep_sup_clean}P -2.117 22.603 9.79
{ cg1 ile A 281  B11.04 M20 3pep_sup_clean}P -1.939 21.114 9.438
{"}P -1.939 21.114 9.438
{ cg2 ile A 281  B12.58 M20 3pep_sup_clean}P -3 22.814 11.031
{"}P -3 22.814 11.031
{"}P -3 22.814 11.031
{ cd1 ile A 281  B10.60 M20 3pep_sup_clean}P -1.209 20.271 10.486
{"}P -1.209 20.271 10.486
{"}P -1.209 20.271 10.486
{ cb apro A 282  0.50 B11.24 M20 3pep_sup_clean}'a' P 1.404 25.427 7.362
{"}'a' P 1.404 25.427 7.362
{ cg apro A 282  0.50 B11.61 M20 3pep_sup_clean}'a' P 0.832 25.715 8.676
{"}'a' P 0.832 25.715 8.676
{ cd apro A 282  0.50 B11.19 M20 3pep_sup_clean}'a' P -0.42 24.877 8.85
{"}'a' P -0.42 24.877 8.85
{ cb atyr A 283  0.50 B10.05 M20 3pep_sup_clean}'a' P 2.452 20.204 5.16
{"}'a' P 2.452 20.204 5.16
{ cd1atyr A 283  0.50 B9.50 M20 3pep_sup_clean}'a' P 1.416 18.629 6.838
{ cd2atyr A 283  0.50 B7.82 M20 3pep_sup_clean}'a' P -0.033 19.854 5.399
{ ce1atyr A 283  0.50 B9.23 M20 3pep_sup_clean}'a' P 0.335 18.037 7.453
{ ce2atyr A 283  0.50 B7.59 M20 3pep_sup_clean}'a' P -1.133 19.274 6.014
{ oh atyr A 283  0.50 B7.37 M20 3pep_sup_clean}'a' P -2.012 17.769 7.657
{ cb  thr A 284  B10.12 M20 3pep_sup_clean}P 7.172 22.794 7.208
{ og1 thr A 284  B11.33 M20 3pep_sup_clean}P 8.373 23.51 6.898
{ cg2 thr A 284  B9.33 M20 3pep_sup_clean}P 7.486 21.638 8.217
{"}P 7.486 21.638 8.217
{"}P 7.486 21.638 8.217
@vectorlist {mc} color= bluetint alpha= 0.3529 master= {mainchain}
{ n   arg A 255  B11.05 M21 3pep_sup_clean}P -4.286 23.235 7.033
{"}-4.286 23.235 7.033
{ ca aarg A 255  0.60 B11.62 M21 3pep_sup_clean}P -2.953 23.149 7.662
{ c   arg A 255  B10.25 M21 3pep_sup_clean}-1.837 23.638 6.766
{ o   arg A 255  B10.50 M21 3pep_sup_clean}-1.955 23.604 5.585
{ n   arg A 255  B11.05 M21 3pep_sup_clean}'a' P -4.286 23.235 7.033
{ ca aarg A 255  0.60 B11.62 M21 3pep_sup_clean}'a' -2.953 23.149 7.662
{ n   arg A 255  B11.05 M21 3pep_sup_clean}'b' P -4.286 23.235 7.033
{ ca barg A 255  0.40 B12.36 M21 3pep_sup_clean}'b' -2.969 23.19 7.692
{ c   arg A 255  B10.25 M21 3pep_sup_clean}ghost -1.837 23.638 6.766
{"}'a' P -1.837 23.638 6.766
{ n  aser A 256  0.50 B12.69 M21 3pep_sup_clean}'a' -0.743 24.083 7.405
{ ca aser A 256  0.50 B11.71 M21 3pep_sup_clean}'a' 0.561 24.249 6.768
{ c  aser A 256  0.50 B12.17 M21 3pep_sup_clean}'a' 1.332 22.963 6.952
{ o  aser A 256  0.50 B12.89 M21 3pep_sup_clean}'a' 1.305 22.404 8.038
{ c   arg A 255  B10.25 M21 3pep_sup_clean}'b' P -1.837 23.638 6.766
{ n  bser A 256  0.50 B14.26 M21 3pep_sup_clean}'b' -0.726 24.076 7.358
{ ca bser A 256  0.50 B15.63 M21 3pep_sup_clean}'b' 0.418 24.497 6.568
{ c  bser A 256  0.50 B12.91 M21 3pep_sup_clean}'b' 1.296 23.32 6.17
{ o  bser A 256  0.50 B15.04 M21 3pep_sup_clean}'b' 1.739 23.229 5.021
{ c  aser A 256  0.50 B12.17 M21 3pep_sup_clean}'a' P 1.332 22.963 6.952
{ n  agly A 257  0.50 B12.51 M21 3pep_sup_clean}'a' 2.01 22.517 5.895
{ ca agly A 257  0.50 B12.39 M21 3pep_sup_clean}'a' 2.887 21.359 5.932
{ c  agly A 257  0.50 B15.02 M21 3pep_sup_clean}'a' 2.194 20.016 6.171
{ o  agly A 257  0.50 B15.57 M21 3pep_sup_clean}'a' 1.014 19.846 5.824
{ c  bser A 256  0.50 B12.91 M21 3pep_sup_clean}'b' P 1.296 23.32 6.17
{ n  bgly A 257  0.50 B10.18 M21 3pep_sup_clean}'b' 1.555 22.41 7.093
{ ca bgly A 257  0.50 B13.72 M21 3pep_sup_clean}'b' 2.579 21.428 6.85
{ c  bgly A 257  0.50 B15.30 M21 3pep_sup_clean}'b' 2.11 20.055 6.41
{ o  bgly A 257  0.50 B16.46 M21 3pep_sup_clean}'b' 1.083 19.899 5.725
{ c  agly A 257  0.50 B15.02 M21 3pep_sup_clean}P 2.194 20.016 6.171
{ n   gln A 258  B15.04 M21 3pep_sup_clean}2.918 19.073 6.78
{ ca  gln A 258  B14.69 M21 3pep_sup_clean}2.533 17.661 6.756
{ c   gln A 258  B16.25 M21 3pep_sup_clean}3.381 16.854 7.718
{ o   gln A 258  B18.48 M21 3pep_sup_clean}4.497 17.27 8.065
{ c  bgly A 257  0.50 B15.30 M21 3pep_sup_clean}P 2.11 20.055 6.41
{ n   gln A 258  B15.04 M21 3pep_sup_clean}2.918 19.073 6.78
@vectorlist {mc H} off nobutton color= bluetint alpha= 0.3529 master= {mainchain} master= {H's}
{ n   arg A 255  B11.05 M21 3pep_sup_clean}'a' P -4.286 23.235 7.033
{ ca aarg A 255  0.60 B11.62 M21 3pep_sup_clean}'a' P -2.953 23.149 7.662
{ n  aser A 256  0.50 B12.69 M21 3pep_sup_clean}'a' P -0.743 24.083 7.405
{ ca aser A 256  0.50 B11.71 M21 3pep_sup_clean}'a' P 0.561 24.249 6.768
{ n  agly A 257  0.50 B12.51 M21 3pep_sup_clean}'a' P 2.01 22.517 5.895
{ ca agly A 257  0.50 B12.39 M21 3pep_sup_clean}'a' P 2.887 21.359 5.932
{"}'a' P 2.887 21.359 5.932
{ ca  gln A 258  B14.69 M21 3pep_sup_clean}P 2.533 17.661 6.756
{ n   gln A 258  B15.04 M21 3pep_sup_clean}'a' P 2.918 19.073 6.78
@vectorlist {Calphas} off color= greentint master= {Calphas}
{ ca aarg A 255  0.60 B11.62 M21 3pep_sup_clean}'a' P -2.953 23.149 7.662
{"}'a' -2.953 23.149 7.662
{ ca barg A 255  0.40 B12.36 M21 3pep_sup_clean}'b' P -2.969 23.19 7.692
{"}'b' -2.969 23.19 7.692
{ ca aarg A 255  0.60 B11.62 M21 3pep_sup_clean}'a' P -2.953 23.149 7.662
{ ca aser A 256  0.50 B11.71 M21 3pep_sup_clean}'a' 0.561 24.249 6.768
{ ca barg A 255  0.40 B12.36 M21 3pep_sup_clean}'b' P -2.969 23.19 7.692
{ ca bser A 256  0.50 B15.63 M21 3pep_sup_clean}'b' 0.418 24.497 6.568
{ ca aser A 256  0.50 B11.71 M21 3pep_sup_clean}'a' P 0.561 24.249 6.768
{ ca agly A 257  0.50 B12.39 M21 3pep_sup_clean}'a' 2.887 21.359 5.932
{ ca bser A 256  0.50 B15.63 M21 3pep_sup_clean}'b' P 0.418 24.497 6.568
{ ca bgly A 257  0.50 B13.72 M21 3pep_sup_clean}'b' 2.579 21.428 6.85
{ ca agly A 257  0.50 B12.39 M21 3pep_sup_clean}P 2.887 21.359 5.932
{ ca  gln A 258  B14.69 M21 3pep_sup_clean}2.533 17.661 6.756
{ ca bgly A 257  0.50 B13.72 M21 3pep_sup_clean}P 2.579 21.428 6.85
{ ca  gln A 258  B14.69 M21 3pep_sup_clean}2.533 17.661 6.756
@vectorlist {sc} off color= bluetint alpha= 0.3529 master= {sidechain}
{ ca aarg A 255  0.60B11.62 M21 3pep_sup_clean}'a' P -2.953 23.149 7.662
{ cb aarg A 255  0.60B13.28 M21 3pep_sup_clean}'a' -2.613 21.703 8.009
{ cg aarg A 255  0.60B13.29 M21 3pep_sup_clean}'a' -3.091 21.233 9.345
{ cd aarg A 255  0.60B10.30 M21 3pep_sup_clean}'a' -4.615 21.18 9.445
{ ne aarg A 255  0.60B12.27 M21 3pep_sup_clean}'a' -5.031 20.855 10.811
{ cz aarg A 255  0.60B18.58 M21 3pep_sup_clean}'a' -4.945 19.646 11.394
{ nh1aarg A 255  0.60B13.43 M21 3pep_sup_clean}'a' -4.438 18.6 10.77
{ cz aarg A 255  0.60B18.58 M21 3pep_sup_clean}'a' P -4.945 19.646 11.394
{ nh2aarg A 255  0.60B18.99 M21 3pep_sup_clean}'a' -5.347 19.511 12.652
{ ca barg A 255  0.40B12.36 M21 3pep_sup_clean}'b' P -2.969 23.19 7.692
{ cb barg A 255  0.40B13.73 M21 3pep_sup_clean}'b' -2.681 21.789 8.228
{ cg barg A 255  0.40B18.68 M21 3pep_sup_clean}'b' -3.511 21.375 9.446
{ cd barg A 255  0.40B19.13 M21 3pep_sup_clean}'b' -2.841 21.782 10.762
{ ne barg A 255  0.40B20.88 M21 3pep_sup_clean}'b' -2.768 20.675 11.725
{ cz barg A 255  0.40B24.08 M21 3pep_sup_clean}'b' -1.9 20.62 12.731
{ nh1barg A 255  0.40B22.36 M21 3pep_sup_clean}'b' -1.032 21.606 12.909
{ cz barg A 255  0.40B24.08 M21 3pep_sup_clean}'b' P -1.9 20.62 12.731
{ nh2barg A 255  0.40B28.76 M21 3pep_sup_clean}'b' -1.899 19.585 13.564
{ ca aser A 256  0.50B11.71 M21 3pep_sup_clean}'a' P 0.561 24.249 6.768
{ cb aser A 256  0.50B11.74 M21 3pep_sup_clean}'a' 1.341 25.41 7.428
{ og aser A 256  0.50B9.55 M21 3pep_sup_clean}'a' 2.572 25.69 6.763
{ ca bser A 256  0.50B15.63 M21 3pep_sup_clean}'b' P 0.418 24.497 6.568
{ cb bser A 256  0.50B15.76 M21 3pep_sup_clean}'b' 1.234 25.564 7.314
{ og bser A 256  0.50B23.63 M21 3pep_sup_clean}'b' 1.456 25.192 8.657
{ ca  gln A 258  B14.69 M21 3pep_sup_clean}P 2.533 17.661 6.756
{ cb  gln A 258  B15.13 M21 3pep_sup_clean}2.737 17.094 5.359
{ cg  gln A 258  B18.68 M21 3pep_sup_clean}4.216 17.007 4.944
{ cd  gln A 258  B30.47 M21 3pep_sup_clean}4.442 16.096 3.753
{ oe1 gln A 258  B29.28 M21 3pep_sup_clean}4.339 14.87 3.86
{ cd  gln A 258  B30.47 M21 3pep_sup_clean}P 4.442 16.096 3.753
{ ne2 gln A 258  B40.00 M21 3pep_sup_clean}4.739 16.69 2.608
@vectorlist {sc H} off nobutton color= bluetint alpha= 0.3529 master= {sidechain} master= {H's}
{ cb aarg A 255  0.60 B13.28 M21 3pep_sup_clean}'a' P -2.613 21.703 8.009
{"}'a' P -2.613 21.703 8.009
{ cg aarg A 255  0.60 B13.29 M21 3pep_sup_clean}'a' P -3.091 21.233 9.345
{"}'a' P -3.091 21.233 9.345
{ cd aarg A 255  0.60 B10.30 M21 3pep_sup_clean}'a' P -4.615 21.18 9.445
{"}'a' P -4.615 21.18 9.445
{ ne aarg A 255  0.60 B12.27 M21 3pep_sup_clean}'a' P -5.031 20.855 10.811
{ nh1aarg A 255  0.60 B13.43 M21 3pep_sup_clean}'a' P -4.438 18.6 10.77
{"}'a' P -4.438 18.6 10.77
{ nh2aarg A 255  0.60 B18.99 M21 3pep_sup_clean}'a' P -5.347 19.511 12.652
{"}'a' P -5.347 19.511 12.652
{ cb aser A 256  0.50 B11.74 M21 3pep_sup_clean}'a' P 1.341 25.41 7.428
{"}'a' P 1.341 25.41 7.428
{ og aser A 256  0.50 B9.55 M21 3pep_sup_clean}'a' P 2.572 25.69 6.763
{ cb  gln A 258  B15.13 M21 3pep_sup_clean}P 2.737 17.094 5.359
{"}P 2.737 17.094 5.359
{ cg  gln A 258  B18.68 M21 3pep_sup_clean}P 4.216 17.007 4.944
{"}P 4.216 17.007 4.944
{ ne2 gln A 258  B40.00 M21 3pep_sup_clean}P 4.739 16.69 2.608
{"}P 4.739 16.69 2.608
@vectorlist {mc} color= bluetint alpha= 0.3529 master= {mainchain}
{ n   pro C  67  B15.30 M22 3pep_sup_clean}P -2.422 23.862 9.59
{"}-2.422 23.862 9.59
{ ca  pro C  67  B14.89 M22 3pep_sup_clean}-2.81 23.573 8.197
{ c   pro C  67  B15.27 M22 3pep_sup_clean}-1.692 23.692 7.166
{ o   pro C  67  B15.32 M22 3pep_sup_clean}-1.861 23.248 6
{ c   pro C  67  B15.27 M22 3pep_sup_clean}'a' P -1.692 23.692 7.166
{ n  aleu C  68  0.50 B14.99 M22 3pep_sup_clean}'a' -0.573 24.281 7.575
{ ca aleu C  68  0.50 B15.15 M22 3pep_sup_clean}'a' 0.61 24.269 6.766
{ c  aleu C  68  0.50 B14.74 M22 3pep_sup_clean}'a' 1.327 22.951 6.938
{ o  aleu C  68  0.50 B14.93 M22 3pep_sup_clean}'a' 1.328 22.358 8.02
{ c   pro C  67  B15.27 M22 3pep_sup_clean}'b' P -1.692 23.692 7.166
{ n  bleu C  68  0.50 B15.00 M22 3pep_sup_clean}'b' -0.568 24.311 7.554
{ ca bleu C  68  0.50 B15.14 M22 3pep_sup_clean}'b' 0.451 24.773 6.607
{ c  bleu C  68  0.50 B14.98 M22 3pep_sup_clean}'b' 1.422 23.689 6.144
{ o  bleu C  68  0.50 B13.74 M22 3pep_sup_clean}'b' 2.141 23.877 5.151
{ c  aleu C  68  0.50 B14.74 M22 3pep_sup_clean}'a' P 1.327 22.951 6.938
{ n  agly C  69  0.50 B14.74 M22 3pep_sup_clean}'a' 1.935 22.48 5.86
{ ca agly C  69  0.50 B14.59 M22 3pep_sup_clean}'a' 2.895 21.434 6.001
{ c  agly C  69  0.50 B14.90 M22 3pep_sup_clean}'a' 3.993 21.916 6.925
{ o  agly C  69  0.50 B14.87 M22 3pep_sup_clean}'a' 4.288 23.11 7.021
{ c  bleu C  68  0.50 B14.98 M22 3pep_sup_clean}'b' P 1.422 23.689 6.144
{ n  bgly C  69  0.50 B14.56 M22 3pep_sup_clean}'b' 1.457 22.572 6.864
{ ca bgly C  69  0.50 B14.59 M22 3pep_sup_clean}'b' 2.484 21.558 6.624
{ c  bgly C  69  0.50 B14.72 M22 3pep_sup_clean}'b' 3.773 21.945 7.325
{ o  bgly C  69  0.50 B14.64 M22 3pep_sup_clean}'b' 3.981 23.109 7.659
@vectorlist {mc H} off nobutton color= bluetint alpha= 0.3529 master= {mainchain} master= {H's}
{ ca  pro C  67  B14.89 M22 3pep_sup_clean}P -2.81 23.573 8.197
{ n  aleu C  68  0.50 B14.99 M22 3pep_sup_clean}'a' P -0.573 24.281 7.575
{ ca aleu C  68  0.50 B15.15 M22 3pep_sup_clean}'a' P 0.61 24.269 6.766
{ n  agly C  69  0.50 B14.74 M22 3pep_sup_clean}'a' P 1.935 22.48 5.86
{ ca agly C  69  0.50 B14.59 M22 3pep_sup_clean}'a' P 2.895 21.434 6.001
{"}'a' P 2.895 21.434 6.001
@vectorlist {Calphas} off color= white master= {Calphas}
{ ca  pro C  67  B14.89 M22 3pep_sup_clean}P -2.81 23.573 8.197
{"}-2.81 23.573 8.197
{ ca aleu C  68  0.50 B15.15 M22 3pep_sup_clean}'a' 0.61 24.269 6.766
{ ca  pro C  67  B14.89 M22 3pep_sup_clean}'b' P -2.81 23.573 8.197
{ ca bleu C  68  0.50 B15.14 M22 3pep_sup_clean}'b' 0.451 24.773 6.607
{ ca aleu C  68  0.50 B15.15 M22 3pep_sup_clean}'a' P 0.61 24.269 6.766
{ ca agly C  69  0.50 B14.59 M22 3pep_sup_clean}'a' 2.895 21.434 6.001
{ ca bleu C  68  0.50 B15.14 M22 3pep_sup_clean}'b' P 0.451 24.773 6.607
{ ca bgly C  69  0.50 B14.59 M22 3pep_sup_clean}'b' 2.484 21.558 6.624
@vectorlist {sc} off color= bluetint alpha= 0.3529 master= {sidechain}
{ ca  pro C  67  B14.89 M22 3pep_sup_clean}P -2.81 23.573 8.197
{ cb  pro C  67  B15.21 M22 3pep_sup_clean}-3.889 24.624 7.941
{ cg  pro C  67  B15.99 M22 3pep_sup_clean}-3.375 25.837 8.702
{ cd  pro C  67  B15.72 M22 3pep_sup_clean}ghost -2.844 25.219 10.008
{ n   pro C  67  B15.30 M22 3pep_sup_clean}P -2.422 23.862 9.59
{ cd  pro C  67  B15.72 M22 3pep_sup_clean}-2.844 25.219 10.008
{ ca aleu C  68  0.50B15.15 M22 3pep_sup_clean}'a' P 0.61 24.269 6.766
{ cb aleu C  68  0.50B15.27 M22 3pep_sup_clean}'a' 1.532 25.421 7.155
{ cg aleu C  68  0.50B15.87 M22 3pep_sup_clean}'a' 0.891 26.802 7.073
{ cd1aleu C  68  0.50B15.43 M22 3pep_sup_clean}'a' 1.832 27.84 7.654
{ cg aleu C  68  0.50B15.87 M22 3pep_sup_clean}'a' P 0.891 26.802 7.073
{ cd2aleu C  68  0.50B16.19 M22 3pep_sup_clean}'a' 0.523 27.111 5.627
{ ca bleu C  68  0.50B15.14 M22 3pep_sup_clean}'b' P 0.451 24.773 6.607
{ cb bleu C  68  0.50B15.22 M22 3pep_sup_clean}'b' 1.278 25.905 7.217
{ cg bleu C  68  0.50B15.35 M22 3pep_sup_clean}'b' 0.614 27.247 7.52
{ cd1bleu C  68  0.50B15.43 M22 3pep_sup_clean}'b' 1.632 28.12 8.208
{ cg bleu C  68  0.50B15.35 M22 3pep_sup_clean}'b' P 0.614 27.247 7.52
{ cd2bleu C  68  0.50B15.19 M22 3pep_sup_clean}'b' 0.073 27.913 6.264
@vectorlist {sc H} off nobutton color= bluetint alpha= 0.3529 master= {sidechain} master= {H's}
{ cb  pro C  67  B15.21 M22 3pep_sup_clean}P -3.889 24.624 7.941
{"}P -3.889 24.624 7.941
{ cg  pro C  67  B15.99 M22 3pep_sup_clean}P -3.375 25.837 8.702
{"}P -3.375 25.837 8.702
{ cd  pro C  67  B15.72 M22 3pep_sup_clean}P -2.844 25.219 10.008
{"}P -2.844 25.219 10.008
{ cb aleu C  68  0.50 B15.27 M22 3pep_sup_clean}'a' P 1.532 25.421 7.155
{"}'a' P 1.532 25.421 7.155
{ cg aleu C  68  0.50 B15.87 M22 3pep_sup_clean}'a' P 0.891 26.802 7.073
{ cd1aleu C  68  0.50 B15.43 M22 3pep_sup_clean}'a' P 1.832 27.84 7.654
{"}'a' P 1.832 27.84 7.654
{"}'a' P 1.832 27.84 7.654
{ cd2aleu C  68  0.50 B16.19 M22 3pep_sup_clean}'a' P 0.523 27.111 5.627
{"}'a' P 0.523 27.111 5.627
{"}'a' P 0.523 27.111 5.627
@vectorlist {mc} color= bluetint alpha= 0.3529 master= {mainchain}
{ n   ala A  11  B12.36 M23 3pep_sup_clean}P -3.792 22.102 6.565
{"}-3.792 22.102 6.565
{ ca  ala A  11  B12.06 M23 3pep_sup_clean}-2.717 22.542 7.424
{ c   ala A  11  B12.40 M23 3pep_sup_clean}-1.557 23.084 6.573
{ o   ala A  11  B11.93 M23 3pep_sup_clean}-1.418 22.758 5.388
{ c   ala A  11  B12.40 M23 3pep_sup_clean}'a' P -1.557 23.084 6.573
{ n  ahis A  12  0.50 B15.65 M23 3pep_sup_clean}'a' -0.773 23.958 7.205
{ ca ahis A  12  0.50 B17.96 M23 3pep_sup_clean}'a' 0.567 24.24 6.744
{ c  ahis A  12  0.50 B17.47 M23 3pep_sup_clean}'a' 1.362 22.968 6.951
{ o  ahis A  12  0.50 B20.87 M23 3pep_sup_clean}'a' 1.336 22.352 8.015
{ c   ala A  11  B12.40 M23 3pep_sup_clean}'b' P -1.557 23.084 6.573
{ n  bhis A  12  0.50 B12.76 M23 3pep_sup_clean}'b' -0.715 23.925 7.16
{ ca bhis A  12  0.50 B12.44 M23 3pep_sup_clean}'b' 0.39 24.512 6.402
{ c  bhis A  12  0.50 B10.57 M23 3pep_sup_clean}'b' 1.258 23.45 5.735
{ o  bhis A  12  0.50 B10.24 M23 3pep_sup_clean}'b' 1.483 23.501 4.535
{ c  ahis A  12  0.50 B17.47 M23 3pep_sup_clean}'a' P 1.362 22.968 6.951
{ n  agly A  13  0.50 B18.65 M23 3pep_sup_clean}'a' 1.993 22.528 5.885
{ ca agly A  13  0.50 B16.69 M23 3pep_sup_clean}'a' 2.837 21.404 5.99
{ c  agly A  13  0.50 B14.63 M23 3pep_sup_clean}'a' 4.198 21.844 6.478
{ o  agly A  13  0.50 B16.01 M23 3pep_sup_clean}'a' 4.479 23.04 6.718
{ c  bhis A  12  0.50 B10.57 M23 3pep_sup_clean}'b' P 1.258 23.45 5.735
{ n  bgly A  13  0.50 B9.89 M23 3pep_sup_clean}'b' 1.749 22.495 6.539
{ ca bgly A  13  0.50 B10.89 M23 3pep_sup_clean}'b' 2.763 21.556 6.065
{ c  bgly A  13  0.50 B10.85 M23 3pep_sup_clean}'b' 4.194 21.877 6.527
{ o  bgly A  13  0.50 B12.45 M23 3pep_sup_clean}'b' 4.537 23.059 6.783
{ c  agly A  13  0.50 B14.63 M23 3pep_sup_clean}P 4.198 21.844 6.478
{ n   ser A  14  B13.94 M23 3pep_sup_clean}5.039 20.841 6.606
{ ca  ser A  14  B11.93 M23 3pep_sup_clean}6.402 20.99 7.08
{ c   ser A  14  B8.67 M23 3pep_sup_clean}7.213 19.79 6.677
{ o   ser A  14  B12.42 M23 3pep_sup_clean}6.685 18.679 6.528
{ c  bgly A  13  0.50 B10.85 M23 3pep_sup_clean}P 4.194 21.877 6.527
{ n   ser A  14  B13.94 M23 3pep_sup_clean}5.039 20.841 6.606
@vectorlist {mc H} off nobutton color= bluetint alpha= 0.3529 master= {mainchain} master= {H's}
{ n   ala A  11  B12.36 M23 3pep_sup_clean}P -3.792 22.102 6.565
{ ca  ala A  11  B12.06 M23 3pep_sup_clean}P -2.717 22.542 7.424
{ n  ahis A  12  0.50 B15.65 M23 3pep_sup_clean}'a' P -0.773 23.958 7.205
{ ca ahis A  12  0.50 B17.96 M23 3pep_sup_clean}'a' P 0.567 24.24 6.744
{ n  agly A  13  0.50 B18.65 M23 3pep_sup_clean}'a' P 1.993 22.528 5.885
{ ca agly A  13  0.50 B16.69 M23 3pep_sup_clean}'a' P 2.837 21.404 5.99
{"}'a' P 2.837 21.404 5.99
{ ca  ser A  14  B11.93 M23 3pep_sup_clean}P 6.402 20.99 7.08
{ n   ser A  14  B13.94 M23 3pep_sup_clean}'a' P 5.039 20.841 6.606
@vectorlist {Calphas} off color= yellowtint master= {Calphas}
{ ca  ala A  11  B12.06 M23 3pep_sup_clean}P -2.717 22.542 7.424
{"}-2.717 22.542 7.424
{ ca ahis A  12  0.50 B17.96 M23 3pep_sup_clean}'a' 0.567 24.24 6.744
{ ca  ala A  11  B12.06 M23 3pep_sup_clean}'b' P -2.717 22.542 7.424
{ ca bhis A  12  0.50 B12.44 M23 3pep_sup_clean}'b' 0.39 24.512 6.402
{ ca ahis A  12  0.50 B17.96 M23 3pep_sup_clean}'a' P 0.567 24.24 6.744
{ ca agly A  13  0.50 B16.69 M23 3pep_sup_clean}'a' 2.837 21.404 5.99
{ ca bhis A  12  0.50 B12.44 M23 3pep_sup_clean}'b' P 0.39 24.512 6.402
{ ca bgly A  13  0.50 B10.89 M23 3pep_sup_clean}'b' 2.763 21.556 6.065
{ ca agly A  13  0.50 B16.69 M23 3pep_sup_clean}P 2.837 21.404 5.99
{ ca  ser A  14  B11.93 M23 3pep_sup_clean}6.402 20.99 7.08
{ ca bgly A  13  0.50 B10.89 M23 3pep_sup_clean}P 2.763 21.556 6.065
{ ca  ser A  14  B11.93 M23 3pep_sup_clean}6.402 20.99 7.08
@vectorlist {sc} off color= bluetint alpha= 0.3529 master= {sidechain}
{ ca  ala A  11  B12.06 M23 3pep_sup_clean}P -2.717 22.542 7.424
{ cb  ala A  11  B13.04 M23 3pep_sup_clean}-2.255 21.365 8.287
{ ca ahis A  12  0.50B17.96 M23 3pep_sup_clean}'a' P 0.567 24.24 6.744
{ cb ahis A  12  0.50B18.53 M23 3pep_sup_clean}'a' 1.207 25.403 7.492
{ cg ahis A  12  0.50B23.63 M23 3pep_sup_clean}'a' 1.204 26.679 6.711
{ nd1ahis A  12  0.50B33.42 M23 3pep_sup_clean}'a' 1.532 26.723 5.372
{ ce1ahis A  12  0.50B35.80 M23 3pep_sup_clean}'a' 1.437 27.968 4.941
{ ne2ahis A  12  0.50B36.48 M23 3pep_sup_clean}'a' ghost 1.052 28.73 5.951
{ cg ahis A  12  0.50B23.63 M23 3pep_sup_clean}'a' P 1.204 26.679 6.711
{ cd2ahis A  12  0.50B27.56 M23 3pep_sup_clean}'a' 0.901 27.947 7.069
{ ne2ahis A  12  0.50B36.48 M23 3pep_sup_clean}'a' 1.052 28.73 5.951
{ ca bhis A  12  0.50B12.44 M23 3pep_sup_clean}'b' P 0.39 24.512 6.402
{ cb bhis A  12  0.50B13.52 M23 3pep_sup_clean}'b' 1.292 25.338 7.304
{ cg bhis A  12  0.50B22.65 M23 3pep_sup_clean}'b' 2.352 26.079 6.554
{ nd1bhis A  12  0.50B33.27 M23 3pep_sup_clean}'b' 2.109 27.28 5.923
{ ce1bhis A  12  0.50B31.88 M23 3pep_sup_clean}'b' 3.216 27.694 5.329
{ ne2bhis A  12  0.50B29.80 M23 3pep_sup_clean}'b' ghost 4.168 26.805 5.557
{ cg bhis A  12  0.50B22.65 M23 3pep_sup_clean}'b' P 2.352 26.079 6.554
{ cd2bhis A  12  0.50B25.85 M23 3pep_sup_clean}'b' 3.654 25.786 6.319
{ ne2bhis A  12  0.50B29.80 M23 3pep_sup_clean}'b' 4.168 26.805 5.557
{ ca  ser A  14  B11.93 M23 3pep_sup_clean}P 6.402 20.99 7.08
{ cb  ser A  14  B13.08 M23 3pep_sup_clean}6.401 21.084 8.61
{ og  ser A  14  B12.25 M23 3pep_sup_clean}7.707 21.266 9.121
@vectorlist {sc H} off nobutton color= bluetint alpha= 0.3529 master= {sidechain} master= {H's}
{ cb  ala A  11  B13.04 M23 3pep_sup_clean}P -2.255 21.365 8.287
{"}P -2.255 21.365 8.287
{"}P -2.255 21.365 8.287
{ cb ahis A  12  0.50 B18.53 M23 3pep_sup_clean}'a' P 1.207 25.403 7.492
{"}'a' P 1.207 25.403 7.492
{ cd2ahis A  12  0.50 B27.56 M23 3pep_sup_clean}'a' P 0.901 27.947 7.069
{ ce1ahis A  12  0.50 B35.80 M23 3pep_sup_clean}'a' P 1.437 27.968 4.941
{ ne2ahis A  12  0.50 B36.48 M23 3pep_sup_clean}'a' P 1.052 28.73 5.951
{ cb  ser A  14  B13.08 M23 3pep_sup_clean}P 6.401 21.084 8.61
{"}P 6.401 21.084 8.61
{ og  ser A  14  B12.25 M23 3pep_sup_clean}P 7.707 21.266 9.121
@vectorlist {mc} color= bluetint alpha= 0.3529 master= {mainchain}
{ n   his A 161  B16.79 M24 3pep_sup_clean}P -3.796 23.225 8.451
{"}-3.796 23.225 8.451
{ ca  his A 161  B16.76 M24 3pep_sup_clean}-2.418 23.487 8.791
{ c   his A 161  B17.69 M24 3pep_sup_clean}-1.599 23.697 7.55
{ o   his A 161  B18.99 M24 3pep_sup_clean}-1.988 23.318 6.464
{ c   his A 161  B17.69 M24 3pep_sup_clean}'a' P -1.599 23.697 7.55
{ n  aglu A 162  0.60 B17.74 M24 3pep_sup_clean}'a' -0.452 24.316 7.738
{ ca aglu A 162  0.60 B18.10 M24 3pep_sup_clean}'a' 0.571 24.264 6.739
{ c  aglu A 162  0.60 B16.77 M24 3pep_sup_clean}'a' 1.332 22.957 6.952
{ o  aglu A 162  0.60 B16.27 M24 3pep_sup_clean}'a' 1.328 22.364 8.047
{ c   his A 161  B17.69 M24 3pep_sup_clean}'b' P -1.599 23.697 7.55
{ n  bglu A 162  0.40 B18.11 M24 3pep_sup_clean}'b' -0.425 24.289 7.723
{ ca bglu A 162  0.40 B18.59 M24 3pep_sup_clean}'b' 0.434 24.656 6.603
{ c  bglu A 162  0.40 B17.72 M24 3pep_sup_clean}'b' 1.159 23.494 5.926
{ o  bglu A 162  0.40 B18.54 M24 3pep_sup_clean}'b' 1.281 23.47 4.7
{ c  aglu A 162  0.60 B16.77 M24 3pep_sup_clean}'a' P 1.332 22.957 6.952
{ n  aasn A 163  0.60 B16.24 M24 3pep_sup_clean}'a' 1.989 22.524 5.895
{ ca aasn A 163  0.60 B16.05 M24 3pep_sup_clean}'a' 2.875 21.383 5.952
{ c  aasn A 163  0.60 B15.30 M24 3pep_sup_clean}'a' 2.156 20.072 6.308
{ o  aasn A 163  0.60 B15.34 M24 3pep_sup_clean}'a' 2.704 19.237 7.055
{ c  bglu A 162  0.40 B17.72 M24 3pep_sup_clean}'b' P 1.159 23.494 5.926
{ n  basn A 163  0.40 B16.51 M24 3pep_sup_clean}'b' 1.667 22.563 6.722
{ ca basn A 163  0.40 B15.98 M24 3pep_sup_clean}'b' 2.607 21.573 6.223
{ c  basn A 163  0.40 B15.13 M24 3pep_sup_clean}'b' 2.112 20.139 6.362
{ o  basn A 163  0.40 B15.15 M24 3pep_sup_clean}'b' 2.781 19.288 6.97
{ c  aasn A 163  0.60 B15.30 M24 3pep_sup_clean}P 2.156 20.072 6.308
{ n   his A 164  B13.16 M24 3pep_sup_clean}0.94 19.888 5.785
{ ca  his A 164  B12.73 M24 3pep_sup_clean}0.328 18.563 5.731
{ c   his A 164  B12.30 M24 3pep_sup_clean}0.341 18.192 4.259
{ o   his A 164  B12.56 M24 3pep_sup_clean}-0.312 18.826 3.443
{ c  basn A 163  0.40 B15.13 M24 3pep_sup_clean}P 2.112 20.139 6.362
{ n   his A 164  B13.16 M24 3pep_sup_clean}0.94 19.888 5.785
@vectorlist {mc H} off nobutton color= bluetint alpha= 0.3529 master= {mainchain} master= {H's}
{ n   his A 161  B16.79 M24 3pep_sup_clean}P -3.796 23.225 8.451
{ ca  his A 161  B16.76 M24 3pep_sup_clean}P -2.418 23.487 8.791
{ n  aglu A 162  0.60 B17.74 M24 3pep_sup_clean}'a' P -0.452 24.316 7.738
{ ca aglu A 162  0.60 B18.10 M24 3pep_sup_clean}'a' P 0.571 24.264 6.739
{ n  aasn A 163  0.60 B16.24 M24 3pep_sup_clean}'a' P 1.989 22.524 5.895
{ ca aasn A 163  0.60 B16.05 M24 3pep_sup_clean}'a' P 2.875 21.383 5.952
{ ca  his A 164  B12.73 M24 3pep_sup_clean}P 0.328 18.563 5.731
{ n   his A 164  B13.16 M24 3pep_sup_clean}'a' P 0.94 19.888 5.785
@vectorlist {Calphas} off color= peachtint master= {Calphas}
{ ca  his A 161  B16.76 M24 3pep_sup_clean}P -2.418 23.487 8.791
{"}-2.418 23.487 8.791
{ ca aglu A 162  0.60 B18.10 M24 3pep_sup_clean}'a' 0.571 24.264 6.739
{ ca  his A 161  B16.76 M24 3pep_sup_clean}'b' P -2.418 23.487 8.791
{ ca bglu A 162  0.40 B18.59 M24 3pep_sup_clean}'b' 0.434 24.656 6.603
{ ca aglu A 162  0.60 B18.10 M24 3pep_sup_clean}'a' P 0.571 24.264 6.739
{ ca aasn A 163  0.60 B16.05 M24 3pep_sup_clean}'a' 2.875 21.383 5.952
{ ca bglu A 162  0.40 B18.59 M24 3pep_sup_clean}'b' P 0.434 24.656 6.603
{ ca basn A 163  0.40 B15.98 M24 3pep_sup_clean}'b' 2.607 21.573 6.223
{ ca aasn A 163  0.60 B16.05 M24 3pep_sup_clean}P 2.875 21.383 5.952
{ ca  his A 164  B12.73 M24 3pep_sup_clean}0.328 18.563 5.731
{ ca basn A 163  0.40 B15.98 M24 3pep_sup_clean}P 2.607 21.573 6.223
{ ca  his A 164  B12.73 M24 3pep_sup_clean}0.328 18.563 5.731
@vectorlist {sc} off color= bluetint alpha= 0.3529 master= {sidechain}
{ ca  his A 161  B16.76 M24 3pep_sup_clean}P -2.418 23.487 8.791
{ cb  his A 161  B17.48 M24 3pep_sup_clean}-1.802 22.303 9.545
{ cg  his A 161  B17.19 M24 3pep_sup_clean}-2.275 22.159 10.95
{ nd1 his A 161  B20.01 M24 3pep_sup_clean}-3.472 21.551 11.271
{ ce1 his A 161  B21.17 M24 3pep_sup_clean}-3.621 21.566 12.589
{ ne2 his A 161  B21.00 M24 3pep_sup_clean}ghost -2.55 22.116 13.129
{ cg  his A 161  B17.19 M24 3pep_sup_clean}P -2.275 22.159 10.95
{ cd2 his A 161  B21.13 M24 3pep_sup_clean}-1.691 22.497 12.125
{ ne2 his A 161  B21.00 M24 3pep_sup_clean}-2.55 22.116 13.129
{ ca aglu A 162  0.60B18.10 M24 3pep_sup_clean}'a' P 0.571 24.264 6.739
{ cb aglu A 162  0.60B18.80 M24 3pep_sup_clean}'a' 1.507 25.464 6.875
{ cg aglu A 162  0.60B22.27 M24 3pep_sup_clean}'a' 0.775 26.805 6.808
{ cd aglu A 162  0.60B26.72 M24 3pep_sup_clean}'a' 0.244 27.119 5.431
{ oe1aglu A 162  0.60B31.55 M24 3pep_sup_clean}'a' 1.081 27.314 4.515
{ cd aglu A 162  0.60B26.72 M24 3pep_sup_clean}'a' P 0.244 27.119 5.431
{ oe2aglu A 162  0.60B28.49 M24 3pep_sup_clean}'a' -1.002 27.188 5.26
{ ca bglu A 162  0.40B18.59 M24 3pep_sup_clean}'b' P 0.434 24.656 6.603
{ cb bglu A 162  0.40B19.21 M24 3pep_sup_clean}'b' 1.481 25.664 7.087
{ cg bglu A 162  0.40B22.27 M24 3pep_sup_clean}'b' 0.962 27.087 7.081
{ cd bglu A 162  0.40B25.29 M24 3pep_sup_clean}'b' 0.144 27.363 5.84
{ oe1bglu A 162  0.40B29.37 M24 3pep_sup_clean}'b' 0.154 26.493 4.934
{ cd bglu A 162  0.40B25.29 M24 3pep_sup_clean}'b' P 0.144 27.363 5.84
{ oe2bglu A 162  0.40B28.04 M24 3pep_sup_clean}'b' -0.505 28.437 5.769
{ ca aasn A 163  0.60B16.05 M24 3pep_sup_clean}'a' P 2.875 21.383 5.952
{ cb aasn A 163  0.60B16.92 M24 3pep_sup_clean}'a' 4.046 21.641 6.907
{ cg aasn A 163  0.60B18.48 M24 3pep_sup_clean}'a' 4.821 22.885 6.553
{ od1aasn A 163  0.60B22.09 M24 3pep_sup_clean}'a' 5.159 23.115 5.381
{ cg aasn A 163  0.60B18.48 M24 3pep_sup_clean}'a' P 4.821 22.885 6.553
{ nd2aasn A 163  0.60B21.42 M24 3pep_sup_clean}'a' 5.107 23.707 7.561
{ ca basn A 163  0.40B15.98 M24 3pep_sup_clean}'b' P 2.607 21.573 6.223
{ cb basn A 163  0.40B16.60 M24 3pep_sup_clean}'b' 3.954 21.737 6.923
{ cg basn A 163  0.40B17.87 M24 3pep_sup_clean}'b' 4.788 22.838 6.314
{ od1basn A 163  0.40B19.40 M24 3pep_sup_clean}'b' 5.1 22.806 5.115
{ cg basn A 163  0.40B17.87 M24 3pep_sup_clean}'b' P 4.788 22.838 6.314
{ nd2basn A 163  0.40B20.60 M24 3pep_sup_clean}'b' 5.146 23.831 7.124
{ ca  his A 164  B12.73 M24 3pep_sup_clean}P 0.328 18.563 5.731
{ cb  his A 164  B12.07 M24 3pep_sup_clean}-1.116 18.613 6.264
{ cg  his A 164  B12.22 M24 3pep_sup_clean}-1.801 17.283 6.329
{ nd1 his A 164  B12.00 M24 3pep_sup_clean}-1.859 16.539 7.485
{ ce1 his A 164  B12.11 M24 3pep_sup_clean}-2.559 15.432 7.264
{ ne2 his A 164  B11.53 M24 3pep_sup_clean}ghost -2.974 15.442 6.009
{ cg  his A 164  B12.22 M24 3pep_sup_clean}P -1.801 17.283 6.329
{ cd2 his A 164  B12.68 M24 3pep_sup_clean}-2.501 16.585 5.402
{ ne2 his A 164  B11.53 M24 3pep_sup_clean}-2.974 15.442 6.009
@vectorlist {sc H} off nobutton color= bluetint alpha= 0.3529 master= {sidechain} master= {H's}
{ cb  his A 161  B17.48 M24 3pep_sup_clean}P -1.802 22.303 9.545
{"}P -1.802 22.303 9.545
{ nd1 his A 161  B20.01 M24 3pep_sup_clean}P -3.472 21.551 11.271
{ cd2 his A 161  B21.13 M24 3pep_sup_clean}P -1.691 22.497 12.125
{ ce1 his A 161  B21.17 M24 3pep_sup_clean}P -3.621 21.566 12.589
{ cb aglu A 162  0.60 B18.80 M24 3pep_sup_clean}'a' P 1.507 25.464 6.875
{"}'a' P 1.507 25.464 6.875
{ cg aglu A 162  0.60 B22.27 M24 3pep_sup_clean}'a' P 0.775 26.805 6.808
{"}'a' P 0.775 26.805 6.808
{ cb aasn A 163  0.60 B16.92 M24 3pep_sup_clean}'a' P 4.046 21.641 6.907
{"}'a' P 4.046 21.641 6.907
{ nd2aasn A 163  0.60 B21.42 M24 3pep_sup_clean}'a' P 5.107 23.707 7.561
{"}'a' P 5.107 23.707 7.561
{ cb  his A 164  B12.07 M24 3pep_sup_clean}P -1.116 18.613 6.264
[truncated: 136,249 more chars]
