# Supplementary material for: Exposing Hidden Alternative Backbone Conformations in X-ray Crystallography Using qFit
Source: PLoS Comput Biol. 2015 Oct 27;11(10):e1004507. doi: 10.1371/journal.pcbi.1004507 (PMC4624436; doi:10.1371/journal.pcbi.1004507)
Supplement: S1 Data — (tgz) [file pcbi.1004507.s004.tgz › qfit2_paper_pep_flip_coords/cent_clust1_3mcwFH_B_100-103_sup.pdb]

ATOM   2386  N   GLY B 100       0.714  26.618   3.219  1.00  9.88           N
ATOM   2387  CA  GLY B 100       1.374  27.157   4.398  1.00 11.21           C
ATOM   2388  C   GLY B 100       1.305  26.288   5.632  1.00 10.96           C
ATOM   2389  O   GLY B 100       1.733  26.735   6.677  1.00 15.25           O
ATOM      0  H   GLY B 100       1.343  26.228   2.546  1.00  9.88           H
ATOM      0  HA2 GLY B 100       2.431  27.337   4.156  1.00 11.21           H
ATOM      0  HA3 GLY B 100       0.927  28.135   4.633  1.00 11.21           H
ATOM   2390  N  ATHR B 101       0.821  25.041   5.548  0.70  9.48           N
ATOM   2392  CA ATHR B 101       0.488  24.239   6.743  0.70  9.19           C
ATOM   2394  C  ATHR B 101       1.373  22.990   6.963  0.70  8.07           C
ATOM   2396  O  ATHR B 101       1.333  22.373   8.027  0.70  9.17           O
ATOM   2398  CB ATHR B 101      -0.948  23.724   6.615  0.70  7.60           C
ATOM   2400  OG1ATHR B 101      -0.995  22.897   5.454  0.70  7.92           O
ATOM   2402  CG2ATHR B 101      -1.994  24.852   6.479  0.70  9.28           C
ATOM      0  H  ATHR B 101       0.653  24.571   4.681  0.70 10.23           H
ATOM      0  HA ATHR B 101       0.646  24.919   7.592  0.70 10.13           H
ATOM      0  HB ATHR B 101      -1.204  23.176   7.534  0.70 10.20           H
ATOM      0  HG1ATHR B 101      -1.871  23.025   4.988  0.70  8.90           H
ATOM      0 HG21ATHR B 101      -2.998  24.413   6.391  0.70 10.21           H
ATOM      0 HG22ATHR B 101      -1.952  25.500   7.367  0.70 10.21           H
ATOM      0 HG23ATHR B 101      -1.775  25.449   5.580  0.70 10.21           H
ATOM   2391  N  BTHR B 101       0.778  25.087   5.476  0.30 10.23           N
ATOM   2393  CA BTHR B 101       0.798  24.124   6.517  0.30 10.13           C
ATOM   2395  C  BTHR B 101       1.729  23.036   6.055  0.30 11.41           C
ATOM   2397  O  BTHR B 101       2.194  22.993   4.905  0.30 10.56           O
ATOM   2399  CB BTHR B 101      -0.589  23.532   6.729  0.30 10.20           C
ATOM   2401  OG1BTHR B 101      -0.887  22.648   5.644  0.30  8.90           O
ATOM   2403  CG2BTHR B 101      -1.643  24.636   6.807  0.30 10.21           C
ATOM   2404  N  AGLY B 102       2.089  22.580   5.915  0.70  8.41           N
ATOM   2406  CA AGLY B 102       2.812  21.311   5.938  0.70  9.45           C
ATOM   2408  C  AGLY B 102       1.948  20.039   5.871  0.70  9.77           C
ATOM   2410  O  AGLY B 102       2.469  18.952   6.056  0.70  9.40           O
ATOM      0  H  AGLY B 102       2.180  23.094   5.062  0.70 10.56           H
ATOM      0  HA2AGLY B 102       3.515  21.297   5.091  0.70 10.43           H
ATOM      0  HA3AGLY B 102       3.416  21.272   6.857  0.70 10.43           H
ATOM   2405  N  BGLY B 102       1.988  22.119   6.948  0.30 10.56           N
ATOM   2407  CA BGLY B 102       2.761  21.005   6.533  0.30 10.43           C
ATOM   2409  C  BGLY B 102       1.836  19.881   6.154  0.30 10.66           C
ATOM   2411  O  BGLY B 102       2.187  18.729   6.405  0.30 10.45           O
ATOM   2412  N   LEU B 103       0.651  20.157   5.594  1.00 10.28           N
ATOM   2413  CA  LEU B 103      -0.291  19.030   5.565  1.00  8.86           C
ATOM   2414  C   LEU B 103       0.167  17.954   4.600  1.00  8.47           C
ATOM   2415  O   LEU B 103       0.167  16.768   4.939  1.00  8.75           O
ATOM   2416  CB  LEU B 103      -1.689  19.519   5.221  1.00  8.02           C
ATOM   2417  CG  LEU B 103      -2.766  18.453   5.089  1.00  7.88           C
ATOM   2418  CD1 LEU B 103      -2.951  17.695   6.388  1.00  9.20           C
ATOM   2419  CD2 LEU B 103      -4.067  19.079   4.602  1.00  8.56           C
ATOM      0  HA  LEU B 103      -0.319  18.581   6.569  1.00  8.86           H
ATOM      0  HB2 LEU B 103      -2.005  20.233   5.996  1.00  8.02           H
ATOM      0  HB3 LEU B 103      -1.636  20.074   4.273  1.00  8.02           H
ATOM      0  HG  LEU B 103      -2.443  17.718   4.337  1.00  7.88           H
ATOM      0 HD11 LEU B 103      -3.735  16.933   6.259  1.00  9.20           H
ATOM      0 HD12 LEU B 103      -2.006  17.205   6.665  1.00  9.20           H
ATOM      0 HD13 LEU B 103      -3.248  18.396   7.182  1.00  9.20           H
ATOM      0 HD21 LEU B 103      -4.838  18.300   4.511  1.00  8.56           H
ATOM      0 HD22 LEU B 103      -4.400  19.840   5.323  1.00  8.56           H
ATOM      0 HD23 LEU B 103      -3.904  19.550   3.622  1.00  8.56           H
ATOM      0  H  ALEU B 103       0.223  21.035   5.382  0.70 10.28           H
TER
