# Supplementary material for: Exposing Hidden Alternative Backbone Conformations in X-ray Crystallography Using qFit
Source: PLoS Comput Biol. 2015 Oct 27;11(10):e1004507. doi: 10.1371/journal.pcbi.1004507 (PMC4624436; doi:10.1371/journal.pcbi.1004507)
Supplement: S1 Data — (tgz) [file pcbi.1004507.s004.tgz › qfit2_paper_pep_flip_coords/cent_clust4_3g6kFH_F_171-174_sup.pdb]

ATOM  13816  N   GLY F 171      -2.891  23.880   8.846  1.00 15.93           N
ATOM  13817  CA  GLY F 171      -2.876  23.102   7.612  1.00 14.93           C
ATOM  13818  C   GLY F 171      -1.564  23.182   6.881  1.00 14.26           C
ATOM  13819  O   GLY F 171      -1.324  22.514   5.837  1.00 14.94           O
ATOM      0  H   GLY F 171      -3.155  24.839   8.743  1.00 15.93           H
ATOM      0  HA2 GLY F 171      -3.095  22.050   7.846  1.00 14.93           H
ATOM      0  HA3 GLY F 171      -3.679  23.458   6.951  1.00 14.93           H
ATOM  13820  N   GLU F 172      -0.677  24.013   7.393  1.00 15.08           N
ATOM  13827  CB  GLU F 172       1.242  25.552   7.262  1.00 17.90           C
ATOM  13828  CG  GLU F 172       1.798  25.312   8.712  1.00 20.51           C
ATOM  13829  CD  GLU F 172       0.918  25.806   9.807  1.00 24.10           C
ATOM  13830  OE1 GLU F 172      -0.340  25.852   9.617  1.00 21.77           O
ATOM  13831  OE2 GLU F 172       1.463  26.135  10.904  1.00 26.56           O
ATOM      0  HG2 GLU F 172       1.964  24.234   8.852  1.00 20.51           H
ATOM      0  HG3 GLU F 172       2.779  25.803   8.799  1.00 20.51           H
ATOM  13821  CA AGLU F 172       0.547  24.253   6.726  0.50 16.44           C
ATOM  13823  C  AGLU F 172       1.363  22.974   6.952  0.50 15.81           C
ATOM  13825  O  AGLU F 172       1.351  22.332   8.023  0.50 17.22           O
ATOM      0  H  AGLU F 172      -0.796  24.514   8.250  0.50 15.08           H
ATOM      0  HA AGLU F 172       0.423  24.449   5.650  0.50 15.98           H
ATOM      0  HB2AGLU F 172       2.062  25.842   6.590  0.50 17.90           H
ATOM      0  HB3AGLU F 172       0.523  26.384   7.271  0.50 17.90           H
ATOM  13822  CA BGLU F 172       0.409  24.484   6.530  0.50 15.98           C
ATOM  13824  C  BGLU F 172       1.377  23.445   5.899  0.50 14.84           C
ATOM  13826  O  BGLU F 172       1.860  23.593   4.765  0.50 15.84           O
ATOM  13836  C   HIS F 173       2.108  20.043   6.229  1.00 14.44           C
ATOM  13837  O   HIS F 173       2.787  19.056   6.377  1.00 16.37           O
ATOM  13838  CB  HIS F 173       4.001  21.621   6.966  1.00 15.64           C
ATOM  13839  CG  HIS F 173       4.564  23.009   6.894  1.00 16.48           C
ATOM  13840  ND1 HIS F 173       4.928  23.611   5.708  1.00 17.40           N
ATOM  13841  CD2 HIS F 173       4.757  23.938   7.863  1.00 18.96           C
ATOM  13842  CE1 HIS F 173       5.358  24.843   5.959  1.00 18.43           C
ATOM  13843  NE2 HIS F 173       5.259  25.061   7.257  1.00 19.88           N
ATOM      0  HD2 HIS F 173       4.549  23.814   8.936  1.00 18.96           H
ATOM      0  HE1 HIS F 173       5.733  25.558   5.214  1.00 18.43           H
ATOM      0  HE2 HIS F 173       5.509  25.910   7.724  1.00 19.88           H
ATOM  13832  N  AHIS F 173       2.005  22.550   5.902  0.50 14.35           N
ATOM  13834  CA AHIS F 173       2.829  21.382   5.983  0.50 14.69           C
ATOM      0  H  AHIS F 173       1.973  22.985   5.002  0.50 12.45           H
ATOM      0  HA AHIS F 173       3.224  21.244   4.966  0.50 13.24           H
ATOM      0  HB2AHIS F 173       3.656  21.427   7.992  0.50 15.64           H
ATOM      0  HB3AHIS F 173       4.802  20.897   6.754  0.50 15.64           H
ATOM  13833  N  BHIS F 173       1.704  22.421   6.661  0.50 12.45           N
ATOM  13835  CA BHIS F 173       2.681  21.455   6.196  0.50 13.24           C
ATOM  13844  N   LEU F 174       0.771  20.011   6.161  1.00 12.98           N
ATOM  13845  CA  LEU F 174       0.088  18.748   5.940  1.00 11.49           C
ATOM  13846  C   LEU F 174       0.532  18.117   4.614  1.00 11.23           C
ATOM  13847  O   LEU F 174       0.999  18.805   3.717  1.00 12.39           O
ATOM  13848  CB  LEU F 174      -1.432  18.961   5.958  1.00 11.35           C
ATOM  13849  CG  LEU F 174      -1.967  19.389   7.301  1.00 13.21           C
ATOM  13850  CD1 LEU F 174      -3.470  19.547   7.202  1.00 14.60           C
ATOM  13851  CD2 LEU F 174      -1.604  18.399   8.437  1.00 16.08           C
ATOM      0  H   LEU F 174       0.174  20.809   6.253  1.00 12.98           H
ATOM      0  HA  LEU F 174       0.355  18.055   6.752  1.00 11.49           H
ATOM      0  HB2 LEU F 174      -1.696  19.723   5.209  1.00 11.35           H
ATOM      0  HB3 LEU F 174      -1.928  18.027   5.655  1.00 11.35           H
ATOM      0  HG  LEU F 174      -1.496  20.347   7.564  1.00 13.21           H
ATOM      0 HD11 LEU F 174      -3.872  19.859   8.176  1.00 14.60           H
ATOM      0 HD12 LEU F 174      -3.710  20.309   6.446  1.00 14.60           H
ATOM      0 HD13 LEU F 174      -3.922  18.587   6.910  1.00 14.60           H
ATOM      0 HD21 LEU F 174      -2.019  18.763   9.389  1.00 16.08           H
ATOM      0 HD22 LEU F 174      -2.024  17.408   8.209  1.00 16.08           H
ATOM      0 HD23 LEU F 174      -0.510  18.322   8.521  1.00 16.08           H
TER
