# Supplementary material for: Exposing Hidden Alternative Backbone Conformations in X-ray Crystallography Using qFit
Source: PLoS Comput Biol. 2015 Oct 27;11(10):e1004507. doi: 10.1371/journal.pcbi.1004507 (PMC4624436; doi:10.1371/journal.pcbi.1004507)
Supplement: S1 Data — (tgz) [file pcbi.1004507.s004.tgz › qfit2_paper_pep_flip_coords/cent_clust2_2iorFH_A_158-161_sup.pdb]

ATOM   1279  N   GLY A 158       2.517  27.591   8.182  1.00 14.55           N
ATOM   1280  CA  GLY A 158       2.004  26.747   9.234  1.00 16.01           C
ATOM   1281  C   GLY A 158       1.082  25.665   8.682  1.00 18.15           C
ATOM   1282  O   GLY A 158       0.150  25.237   9.364  1.00 19.59           O
ATOM      0  H   GLY A 158       3.479  27.429   7.962  1.00 14.55           H
ATOM      0  HA2 GLY A 158       2.841  26.278   9.772  1.00 16.01           H
ATOM      0  HA3 GLY A 158       1.457  27.360   9.965  1.00 16.01           H
ATOM   1283  N  AGLU A 159       1.296  25.306   7.420  0.50 17.56           N
ATOM   1285  CA AGLU A 159       0.526  24.255   6.772  0.50 18.54           C
ATOM   1287  C  AGLU A 159       1.335  22.967   6.930  0.50 17.74           C
ATOM   1289  O  AGLU A 159       1.346  22.373   8.015  0.50 17.94           O
ATOM   1291  CB AGLU A 159       0.251  24.624   5.312  0.50 19.15           C
ATOM   1293  CG AGLU A 159      -0.538  25.933   5.138  0.50 22.58           C
ATOM   1295  CD AGLU A 159      -1.855  25.949   5.902  0.50 27.88           C
ATOM   1297  OE1AGLU A 159      -2.476  24.873   6.046  0.50 28.16           O
ATOM   1299  OE2AGLU A 159      -2.275  27.037   6.372  0.50 32.18           O
ATOM      0  H  AGLU A 159       1.990  25.726   6.834  0.50 18.73           H
ATOM      0  HA AGLU A 159      -0.466  24.118   7.230  0.50 20.24           H
ATOM      0  HB2AGLU A 159       1.210  24.711   4.780  0.50 21.38           H
ATOM      0  HB3AGLU A 159      -0.308  23.805   4.836  0.50 21.38           H
ATOM      0  HG2AGLU A 159       0.084  26.775   5.477  0.50 25.11           H
ATOM      0  HG3AGLU A 159      -0.740  26.092   4.069  0.50 25.11           H
ATOM   1284  N  BGLU A 159       1.381  25.165   7.483  0.50 18.73           N
ATOM   1286  CA BGLU A 159       0.507  24.186   6.829  0.50 20.24           C
ATOM   1288  C  BGLU A 159       1.235  23.022   6.142  0.50 19.50           C
ATOM   1290  O  BGLU A 159       0.793  22.501   5.123  0.50 21.01           O
ATOM   1292  CB BGLU A 159      -0.405  24.919   5.860  0.50 21.38           C
ATOM   1294  CG BGLU A 159      -1.399  25.818   6.582  0.50 25.11           C
ATOM   1296  CD BGLU A 159      -2.765  25.842   5.935  0.50 29.13           C
ATOM   1298  OE1BGLU A 159      -3.382  24.765   5.815  0.50 33.44           O
ATOM   1300  OE2BGLU A 159      -3.221  26.941   5.558  0.50 31.70           O
ATOM   1301  N  AGLY A 160       2.051  22.558   5.889  0.50 16.89           N
ATOM   1303  CA AGLY A 160       2.838  21.339   5.978  0.50 16.31           C
ATOM   1305  C  AGLY A 160       4.341  21.456   5.811  0.50 15.45           C
ATOM   1307  O  AGLY A 160       5.033  20.443   5.854  0.50 15.47           O
ATOM      0  H  AGLY A 160       2.100  23.032   5.010  0.50 18.42           H
ATOM      0  HA2AGLY A 160       2.641  20.881   6.959  0.50 17.16           H
ATOM      0  HA3AGLY A 160       2.466  20.639   5.215  0.50 17.16           H
ATOM   1302  N  BGLY A 160       2.334  22.580   6.722  0.50 18.42           N
ATOM   1304  CA BGLY A 160       2.939  21.349   6.258  0.50 17.16           C
ATOM   1306  C  BGLY A 160       4.396  21.461   5.925  0.50 15.95           C
ATOM   1308  O  BGLY A 160       5.110  20.464   5.962  0.50 15.59           O
ATOM   1309  N   GLU A 161       4.843  22.672   5.610  1.00 14.22           N
ATOM   1310  CA  GLU A 161       6.252  22.878   5.301  1.00 13.85           C
ATOM   1311  C   GLU A 161       6.759  24.212   5.770  1.00 12.36           C
ATOM   1312  O   GLU A 161       5.987  25.126   6.052  1.00 11.46           O
ATOM   1313  CB  GLU A 161       6.515  22.702   3.820  1.00 15.25           C
ATOM   1314  CG  GLU A 161       5.615  23.483   2.967  1.00 15.82           C
ATOM   1315  CD  GLU A 161       4.275  22.787   2.637  1.00 16.08           C
ATOM   1316  OE1 GLU A 161       3.375  23.520   2.205  1.00 17.86           O
ATOM   1317  OE2 GLU A 161       4.101  21.552   2.795  1.00 16.08           O
ATOM      0  HA  GLU A 161       6.809  22.107   5.855  1.00 13.85           H
ATOM      0  HB2 GLU A 161       7.554  22.992   3.604  1.00 15.25           H
ATOM      0  HB3 GLU A 161       6.419  21.637   3.562  1.00 15.25           H
ATOM      0  HG2 GLU A 161       5.403  24.441   3.463  1.00 15.82           H
ATOM      0  HG3 GLU A 161       6.134  23.716   2.026  1.00 15.82           H
ATOM      0  H  AGLU A 161       4.304  23.512   5.656  0.50 14.22           H
TER
