# Supplementary material for: Exposing Hidden Alternative Backbone Conformations in X-ray Crystallography Using qFit
Source: PLoS Comput Biol. 2015 Oct 27;11(10):e1004507. doi: 10.1371/journal.pcbi.1004507 (PMC4624436; doi:10.1371/journal.pcbi.1004507)
Supplement: S1 Data — (tgz) [file pcbi.1004507.s004.tgz › qfit2_paper_pep_flip_coords/README.txt]

cent*.pdb
"Altloc B" flipped peptide cluster centroids for clusters 1-4.

ref_ideal1pep_supto_1byi_11-12.pdb
Reference "altloc A" peptide for "altloc B" flipped peptide cluster centroids.

top8000_pepflip_clusters.kin
Colored graphical display of peptide flip examples and cluster centroids.
View with KiNG, available at kinemage.biochem.duke.edu.
